# Supplementary material for: Machine learning-based early warning system for hemodynamic deterioration in cardiovascular ICU patients: a bidirectional cross-validation study
Source: Front Cardiovasc Med. 2026 Jan 21;12:1694001. doi: 10.3389/fcvm.2025.1694001 (PMC12868282; doi:10.3389/fcvm.2025.1694001)
Supplement: Supplementary file 1 [file Datasheet1.csv]

stay_id	subject_id	hadm_id	age_at_admission	sex_male	icu_los_hours	hospital_mortality	emergency_admission	admission_dow	admission_hour	weekend_admission	night_admission	ccu_admission	cvicu_admission	has_ami	has_heart_failure	has_cad	has_cardiac_arrest	has_arrhythmia	cardiac_comorbidity_count	heart_rate	systolic_bp	diastolic_bp	mean_arterial_pressure	respiratory_rate	spo2	temperature	shock_index	modified_shock_index	pulse_pressure	tachycardia	hypotension	low_map	hypoxemia	fever	hypothermia	lactate	creatinine	ph	bicarbonate	troponin	hemoglobin	platelets	wbc	glucose	elevated_lactate	severe_lactate	elevated_creatinine	acidosis	elevated_troponin
30000213	13180007	27543152	66	1	39.2466666666666667	0	1	1	5	0	1	0	0	0	1	1	0	0	2	81.68	134.92	56.16	79.12	19.403846153846153	98.96	37.00875	0.6053957900978358	1.0323559150657229	78.75999999999999	0	0	0	0	0	0	4.9	3.8	7.19	21	0	7.4	219	7.7	498	1	1	1	1	0
30000646	12207593	22795209	44	1	112.7405555555555556	1	1	2	1	0	1	1	0	0	0	0	0	0	0	86.65	93.10909090909091	56.74545454545454	64.94545454545455	25.666666666666668	95.65	37.3344444444444444	0.9306287834407343	1.3341965285554311	36.36363636363637	1	1	1	1	1	0	1.6	1	7.44	18	0.02	12.9	266	10.6	144	0	0	0	0	0
30000831	15726459	22744101	78	1	64.9233333333333333	0	0	0	21	1	1	1	0	1	1	1	1	1	5	99.82608695652173	114.1025641025641	67.6923076923077	81.74358974358974	26.804347826086957	94.52173913043478	37.5433333333333333	0.8748803126526624	1.2212099721782772	46.41025641025641	1	1	0	1	1	0	1.4	2.3	7.45	24	4.64	12.4	285	21.3	154	0	0	1	0	1
30001148	12980335	23552849	68	1	27.2430555555555556	0	0	1	11	0	0	0	1	0	0	1	0	0	1	75.52	108.15517241379311	58.62068965517241	72.8103448275862	14.75	98.36	36.39	0.6982560178542961	1.037215249822401	49.5344827586207	0	0	1	0	1	1	1.5	0.6	7.32	25	0	8.5	160	11.7	119	0	0	0	1	0
30001336	12168737	29283664	77	1	66.6822222222222222	0	0	1	0	0	1	1	0	1	1	1	0	0	3	63.53846153846154	110.625	57.375	69.20833333333333	26.185185185185187	96.44444444444444	36.8557142857142857	0.5743589743589744	0.9180753021812625	53.25	0	0	1	0	0	0		1.1		22	1.65	8.2	162	9	166	0	0	0	0	1
30001471	17461994	29537385	91	1	81.0925	0	0	6	6	1	1	0	0	0	0	0	0	0	0	90.25	126.05	74.05	88.75	19.571428571428573	91.78571428571429	36.7316666666666667	0.7159857199523999	1.0169014084507042	52	1	1	0	1	0	0					0					0	0	0	0	0
30001555	10656173	25778760	34	0	31.0463888888888889	0	1	6	11	1	0	0	0	0	0	0	0	0	0	69.70833333333333	119.66666666666667	69.45833333333333	79.91666666666667	15.166666666666666	95.95833333333333	36.84	0.5825208913649025	0.8722627737226276	50.20833333333334	0	0	0	0	0	0				23	0	7.6	33	13.9	215	0	0	0	0	0
30002415	17921898	28841024	72	0	24.3494444444444444	0	0	2	9	0	0	0	1	0	0	0	0	1	1	79.93333333333334	117.5909090909091	74.51515151515152	90.66666666666667	16	96.1	36.36	0.6797577631748486	0.8816176470588235	43.07575757575758	1	1	0	0	0	1	1.8	0.8	7.33	21	0	10.4	96	11.6	203	0	0	0	1	0
30002548	14311522	24622512	70	1	29.6133333333333333	0	1	1	13	0	0	0	1	0	1	0	0	0	1	75.04	117.55555555555556	57.888888888888886	75.44444444444444	16.958333333333332	98.56	36.74375	0.6383364839319471	0.994639175257732	59.66666666666667	0	1	1	0	0	0	1.6	0.8	7.34	25	0	11.6	132	15.2	119	0	0	0	1	0
30002654	15978672	26652960	68	1	70.2297222222222222	0	1	4	23	0	1	0	0	0	0	1	0	0	1	80.85714285714286	101.35	56.05	66.05	20.047619047619047	96.71428571428571	37.2142857142857143	0.7978011135386568	1.2241808153995892	45.3	0	1	1	0	1	0	2.5	1.9	7.28	14	0	10.1	19	18.2	122	1	0	1	1	0
30003125	16165135	24791729	60	1	43.3530555555555556	0	1	4	20	0	1	0	0	0	0	0	0	0	0	73.23076923076923	128.5	60.43333333333333	81.26666666666667	19.653846153846153	95.96153846153847	37.1271428571428571	0.5698892547141574	0.9011169306493342	68.06666666666666	0	0	1	0	0	0		0.7	7.41	26	0	13	150	9.9	141	0	0	0	0	0
30003306	16235911	28956560	93	1	48.8994444444444444	0	0	4	23	0	1	0	0	1	1	0	0	1	3	60.816326530612244	96.72727272727273	54.018181818181816	66.81818181818181	16.591836734693878	95.89795918367346	36.8983333333333333	0.6287402178916679	0.9101763154241289	42.70909090909092	0	1	1	1	0	0		3.5		17	0.11	9.2	99	15.3	160	0	0	1	0	1
30003749	11440929	23071615	51	1	40.2788888888888889	1	1	2	16	0	0	0	0	0	0	0	0	0	0	83.2	124.16129032258064	44.645161290322584	66.2	26.557692307692307	93.70588235294117	33.1	0.6700961288646402	1.256797583081571	79.51612903225805	0	1	1	1	0	1	26	6	6.71	2	0.57	6.1	132	17.2	413	1	1	1	1	1
30004232	11027822	21550895	76	0	65.2408333333333333	1	0	6	21	1	1	0	0	0	1	0	1	1	3	89.92592592592592	129.62962962962962	85.74074074074075	99.07692307692308	13.37037037037037	97.53846153846153	36.4081818181818182	0.6937142857142857	0.9076374511157119	43.88888888888887	1	0	0	0	0	0	1.7	0.7	7.45	22	0	6.8	43	13.7	1070	0	0	0	0	0
30004306	17580058	25858979	83	1	67.0075	0	1	6	22	1	1	0	0	0	0	0	0	0	0	105.52941176470588	140.9090909090909	92.27272727272727	107.36363636363636	16.857142857142858	97.82352941176471	37.07	0.7489184060721062	0.9829157742690642	48.63636363636364	1	0	0	0	0	0		0.9		19	0	12.3	259	4.8	132	0	0	0	0	0
30004391	18730522	21463350	89	1	197.155	0	0	3	13	0	0	0	0	0	1	0	0	1	2	102.92307692307692	102.3076923076923	68.61538461538461	76.11538461538461	18.160714285714285	99	36.8171428571428571	1.006015037593985	1.3521980798383022	33.69230769230769	1	1	0	1	0	0	1.8	1.3	7.3	11	0.02	8.9	134	13.5	138	0	0	1	1	0
30004462	14335301	27088506	59	1	54.9427777777777778	0	1	2	14	0	0	1	0	0	0	0	0	0	0	97.95652173913044	118.65217391304348	76.56521739130434	86.1304347826087	18.043478260869566	96.17391304347827	35.575	0.8255771344814951	1.1373043917213528	42.08695652173914	1	0	0	0	0	1		0.7		25	0	13.4	341	9.3	109	0	0	0	0	0
30004530	12509799	25897223	63	1	78.8094444444444444	0	1	3	9	0	0	0	1	0	1	1	0	0	2	81	111.375	61.75	73.54166666666667	18	97.1304347826087	36.6477777777777778	0.7272727272727273	1.1014164305949008	49.625	0	0	1	0	0	0	1.9	1	7.26	23	0	10.6	141	17	75	0	0	0	1	0
30004576	19272232	28173870	36	1	26.4155555555555556	0	1	6	12	1	0	1	0	0	0	0	0	0	0	96.88	126.52173913043478	70.3913043478261	82.8695652173913	15.04	97.61111111111111	37.1033333333333333	0.7657182130584193	1.1690661070304302	56.13043478260869	1	0	0	0	0	1		1.1		27	0	8.6	357	6.1	88	0	0	0	0	0
30004811	17244693	20215424	66	1	53.26	0	1	2	10	0	0	0	1	1	1	1	0	0	3	82.3103448275862	113.03645833333334	56.70833333333333	75.58854166666666	15.206896551724139	98.61538461538461		0.7281751926874879	1.0889262183488289	56.328125000000014	0	1	1	0	0	0	3	0.9	7.33	24	0	8.8	104	6.5	153	1	0	0	1	0
30004823	11346472	29743872	56	1	44.0647222222222222	0	0	5	0	0	1	0	0	0	1	0	0	1	2	81.48	151.8695652173913	86.1304347826087	101.43478260869566	16.428571428571427	96	36.9371428571428571	0.5365130260521042	0.8032747535362195	65.73913043478261	0	0	0	0	0	0		0.6	7.42	37	0	9.7	311	14.2	241	0	0	0	0	0
30004867	17516322	21970115	80	1	31.3208333333333333	0	0	2	13	0	0	1	0	0	1	1	0	1	3	77.84615384615384	115.48	59.48	72.04	22.884615384615383	95.6086956521739	36.588	0.6741094028936079	1.0805962499466106	56.00000000000001	1	1	1	0	0	0		0.9		24	0	12.5	164	7.8	87	0	0	0	0	0
30004956	13316587	27889510	72	1	40.1491666666666667	0	0	2	18	0	0	1	0	0	0	0	0	1	1	74.92	118.44	76.56	88.88	18.51923076923077	95.28	36.8971428571428571	0.6325565687267816	0.842934293429343	41.879999999999995	1	0	0	0	0	0	4.2	1.2	7.36	23	0	14.8	126	9.6	157	1	1	0	0	0
30005000	15850686	25593892	76	1	117.2211111111111111	0	0	4	21	0	1	0	0	0	0	0	0	0	0	74.42307692307692	113.33333333333333	63.041666666666664	75.83333333333333	16.08	96.84	36.6828571428571429	0.6566742081447964	0.981403212172443	50.291666666666664	0	1	1	0	0	0		6.4		21	0	11.2	96	14.4	195	0	0	1	0	0
30005008	13362572	20495427	43	1	28.6075	0	1	3	13	0	0	1	0	0	0	0	0	0	0	107.25	120.38461538461539	78.05128205128206	87.41025641025641	20.886363636363637	94	36.9725	0.8908945686900959	1.226972719272514	42.33333333333333	1	0	0	1	0	0		0.7		22	0	12.4	172	17.1	157	0	0	0	0	0
30005085	14289094	23247126	60	1	78.5583333333333333	0	0	4	10	0	0	0	1	0	0	1	0	0	1	83.70588235294117	130	55.911764705882355	76.02941176470588	14.628571428571428	96.88235294117646	36.244	0.6438914027149321	1.1009671179883944	74.08823529411765	0	0	1	0	0	1	1.8	0.8	7.29	26	0	10.2	134	10.3	117	0	0	0	1	0
30005160	18172623	24751715	63	1	59.4277777777777778	0	1	4	23	0	1	0	0	0	1	1	0	0	2	83.74074074074075	126.72	59.76	78.28	18.40740740740741	95.77777777777777	37.075	0.6608328656939768	1.0697590794678173	66.96000000000001	1	1	1	1	0	0	0.6	1.5	7.24	18	0.04	9.3	177	9.7	115	0	0	1	1	0
30005199	17445720	21542502	30	1	432.1055555555555556	0	1	0	17	1	0	0	1	0	1	0	0	1	2	114.44444444444444	89	66.91666666666667	74.95833333333333	22.64	96.8695652173913	36.725	1.285892634207241	1.526774133778025	22.08333333333333	1	1	0	0	0	0	2.6	2	7.34	19	0	13.7	205	4.9	183	1	0	1	1	0
30005366	18855147	25702658	72	0	92.8922222222222222	0	1	1	17	0	0	1	0	1	1	1	1	0	4	90.12	95.625	44.916666666666664	56.916666666666664	13.14	94.92	36.714	0.9424313725490197	1.583367496339678	50.708333333333336	1	1	1	1	0	0	0.7	6.7	7.17	22	1.14	9.2	130	9.4	51	0	0	1	1	1
30005474	11546816	27336674	91	1	45.2702777777777778	0	0	2	18	0	0	0	0	0	0	0	0	1	1	60.80392156862745	136.62745098039215	51.11764705882353	81.05882352941177	16.980392156862745	97.58823529411765	37.8245454545454545	0.44503444316877155	0.7501209482341558	85.50980392156862	0	0	1	0	1	1	1.4	1.4	7.41	20	0	9.8	166	15	163	0	0	1	0	0
30006118	17566353	24081524	65	1	105.4619444444444444	0	0	0	20	1	1	0	0	0	0	0	0	0	0	81.21739130434783	134.5	58.4	82.8	16.82608695652174	98.78260869565217	36.8885714285714286	0.6038467754970098	0.980886368409998	76.1	0	0	0	0	0	0		1		22	0	12.3	201	9.1	174	0	0	0	0	0
30006731	19324712	29857283	91	0	31.8241666666666667	0	0	1	12	0	0	1	0	0	1	1	0	1	3	92.20833333333333	106.95	64.6	77.05	21.5	93.82608695652173	36.756	0.8621630045192457	1.1967337226908934	42.35000000000001	1	1	1	0	0	0		1.3		20	0	10.2	159	9.4	135	0	0	1	0	0
30007175	15171885	24355449	86	0	71.2230555555555556	0	1	5	3	0	1	0	0	0	1	1	0	1	3	78.96428571428571	126.88461538461539	60.65384615384615	75.6923076923077	15.714285714285714	96.5	36.724	0.6223314424284414	1.0432273519163762	66.23076923076923	1	0	1	0	0	0	1.5	0.8	7.38	20	0	10.7	163	7.1	189	0	0	0	0	0
30007216	18860233	27978004	54	0	29.7163888888888889	0	1	4	12	0	0	0	0	0	0	0	0	0	0	111.92	127.75	77.45833333333333	89	28.96	97.84	37.2614285714285714	0.8760861056751468	1.2575280898876404	50.29166666666667	1	0	0	1	0	0	5.4	1.3	7.28	10	0	8.2	102	3.1	379	1	1	1	1	0
30007288	11171525	23313829	61	1	35.3716666666666667	0	0	4	1	0	1	1	0	1	0	1	1	0	3	87.48	120.6086956521739	76	85.52173913043478	19.4	95.66666666666667	36.812	0.725320836337419	1.0228978139298424	44.60869565217391	0	0	0	0	0	0		0.8	7.4	23	1.93	14.1	199	14.6	132	0	0	0	0	1
30007312	10729024	23390811	82	1	28.2783333333333333	0	0	6	10	1	0	0	1	0	0	1	0	0	1	77.57142857142857	111.56944444444444	51.65277777777778	69.06944444444444	17.791666666666668	96.42857142857143	37.2	0.6952748483932351	1.123093275114188	59.916666666666664	0	1	1	1	1	1	1.8	0.9	7.32	21	0	8	118	19.1	142	0	0	0	1	0
30007565	16828280	22369507	84	1	451.3266666666666667	0	1	0	1	1	1	1	0	1	1	0	0	0	2	82.71428571428571	100.0548780487805	52.98780487804878	66.8375	20.62987012987013	95.75	36.8471428571428571	0.8266891862479648	1.2375430815677682	47.06707317073172	0	1	1	0	0	1	8	3.3	7.22	19	3.35	11.5	263	9.4	207	1	1	1	1	1
30008046	19448158	28451027	75	1	99.6305555555555556	0	0	6	17	1	0	0	0	0	0	1	0	0	1	74.17647058823529	132.41666666666666	66.25	85.5	21	98.22222222222223	36.6257142857142857	0.5601747306852256	0.8675610595115238	66.16666666666666	0	0	0	0	0	0		0.8		31	0.1	8.7	193	5.6	157	0	0	0	0	0
30008105	14036785	25517749	69	1	24.8116666666666667	0	0	6	11	1	0	0	1	0	0	1	0	0	1	76.78260869565217	117.33333333333333	49.458333333333336	67.91666666666667	16.458333333333332	97.43478260869566	36.77125	0.654397233201581	1.1305414777273939	67.875	0	0	1	0	0	0	2	0.7	7.35	22	0	9.8	124	13.3	138	0	0	0	0	0
30008148	18885050	26109456	60	1	198.0358333333333333	0	1	5	10	0	0	0	1	0	0	1	0	1	2	87.59375	102.06666666666666	68.63333333333334	79.23333333333333	22.166666666666668	98.34210526315789		0.8582013389941215	1.1055164072360117	33.43333333333332	1	1	0	0	0	0	4.7	0.7	7.3	23	0	10.3	162	18.4	118	1	1	0	1	0
30008792	10106899	22953864	86	0	136.0316666666666667	1	1	5	14	0	0	1	0	1	1	1	1	0	4	85.1	102.83333333333333	45.833333333333336	59.96666666666667	18.53125	99.26666666666667	36.3883333333333333	0.8275526742301459	1.4191217342968314	56.99999999999999	0	1	1	0	0	0	1.1	1.4	7.44	20	0.11	11.1	312	11.6	104	0	0	1	0	1
30009123	10570398	20158798	80	1	79.7866666666666667	0	0	1	9	0	0	0	1	0	0	1	1	0	2	82.76086956521739	101.63541666666667	57.416666666666664	71.36458333333333	19.333333333333332	99.82051282051282	37.0681818181818182	0.8142916345455437	1.1596910638243862	44.21875000000001	0	1	1	0	1	1	3	0.8	7.32	21	0	7.5	88	15.9	111	1	0	0	1	0
30009157	16465034	25776484	57	1	137.7269444444444444	0	0	0	20	1	1	0	0	0	0	0	0	0	0	100.60606060606061	127.22857142857143	69.31428571428572	87.25714285714285	19.5	96.96969696969697	36.8475	0.7907505324976692	1.152983667718442	57.91428571428571	1	1	0	0	0	0		0.8		25	0	10	199	11.1	165	0	0	0	0	0
30009339	15993831	21791028	64	1	593.3222222222222222	0	1	0	23	1	1	0	1	0	0	0	1	0	1	84.83333333333333	117.30555555555556	52.5	71.22222222222223	18.85	96.87878787878788		0.7231825716315415	1.191107644305772	64.80555555555556	0	1	1	0	0	0	9.7	1.8	6.94	19	0	6.9	150	15.6	143	1	1	1	1	0
30009505	12780478	28468774	75	1	309.1647222222222222	0	0	3	19	0	1	0	1	1	1	1	0	1	4	74.84	116.08	77.44	89.08	15.92	97.2	37.034	0.6447277739490007	0.840143691064212	38.64	0	0	0	0	0	0		1.3		22	0.04	13.1	182	7	110	0	0	1	0	0
30009596	15873797	20848603	77	0	35.6761111111111111	0	0	4	7	0	0	0	0	0	0	0	0	0	0	55.76190476190476	168.75	67.7	96.15	15.047619047619047	95.04761904761905	37.0125	0.3304409171075838	0.5799470074041057	101.05	0	0	0	0	0	0		0.7		28	0	12.3	466	10	72	0	0	0	0	0
30009597	19101100	25031767	67	1	160.4744444444444444	1	1	6	21	1	1	0	0	0	1	0	0	1	2	105.33333333333333	104	58.166666666666664	68.04166666666667	22.34	99.29166666666667	37.08	1.0128205128205128	1.5480710349050826	45.833333333333336	1	1	1	0	0	0		4	7.37	24	0	9.4	210	10.6	124	0	0	1	0	0
30009797	18993854	26355829	74	1	43.8152777777777778	0	1	3	1	0	1	0	0	0	0	0	0	1	1	73.51724137931035	149.03333333333333	89.16666666666667	107.24137931034483	16.566666666666666	99.11538461538461	36.7064285714285714	0.49329394797121684	0.6855305466237943	59.86666666666666	0	1	1	0	0	0	1.2	1.9	7.39	13	0	2.4	54	5.6	117	0	0	1	0	0
30009841	17646147	20139426	72	1	27.2480555555555556	0	0	6	9	1	0	0	1	0	0	1	0	1	2	79.96428571428571	121.10344827586206	55.275862068965516	75.51724137931035	17.379310344827587	98.71428571428571	36.3077777777777778	0.6602973478685323	1.0588878016960208	65.82758620689654	0	0	1	0	0	1	1.9	1.1	7.39	23	0	8.1	99	9.9	122	0	0	0	0	0
30010035	18329161	26183616	72	0	71.7227777777777778	0	0	2	19	0	1	1	0	0	1	0	0	1	2	80.91666666666667	110.73913043478261	72.47826086956522	84.78260869565217	23.14	94.16	36.685	0.7306962439471274	0.9544017094017094	38.26086956521739	1	0	0	1	0	1	1.4	2.3	7.13	33	0.05	8.3	178	8.5	82	0	0	1	1	0
30010417	11279484	22118003	64	1	35.1794444444444444	0	0	6	8	1	0	0	1	0	0	1	0	1	2	72.19047619047619	109.4090909090909	56.59090909090909	73.72727272727273	17.142857142857142	99.52380952380952		0.6598215522187272	0.9791556573307497	52.81818181818181	0	1	1	0	0	0	2.4	0.8	7.36	21	0	7.6	155	25.6	119	1	0	0	0	0
30011071	11885477	20099155	65	1	75.4463888888888889	1	0	1	20	0	1	0	0	0	1	0	0	0	1	106.16	150.24	85.96	100.36	27.88	98.48	36.6814285714285714	0.7066027689030884	1.0577919489836587	64.28000000000002	1	0	0	0	0	0		1.6	7.39	25	0	7.7	37	2.1	120	0	0	1	0	0
30012600	12791590	25733250	72	1	34.4741666666666667	0	0	5	7	0	0	0	1	0	0	1	0	1	2	86.22222222222223	103.22222222222223	64.25925925925925	76.25925925925925	19.692307692307693	96.14814814814815	36.9166666666666667	0.8353067814854682	1.1306459446333172	38.962962962962976	0	1	1	0	0	0		1.7		23	0	11.5	174	16.6	251	0	0	1	0	0
30012805	12363358	25128330	88	0	74.3625	0	1	5	22	0	1	0	0	0	0	0	0	0	0	87.125	131.33333333333334	55	77.25	15.375	96.45833333333333	36.7514285714285714	0.6633883248730964	1.127831715210356	76.33333333333334	1	0	0	0	0	0	2.9	1.1	7.3	17	0	7	196	12.4	291	1	0	0	1	0
30013315	13981115	26708939	50	1	190.2080555555555556	0	1	6	13	1	0	0	1	0	0	1	0	0	1	70.3157894736842	113.275	47.973684210526315	66.025	18.05	97.75	37.4875	0.6207529417231005	1.0649873453038121	65.30131578947369	0	0	1	0	1	1	9.2	1.1	7.24	22	0	8.3	69	12.3	95	1	1	0	1	0
30013402	16148295	22547615	75	1	104.2797222222222222	0	0	2	7	0	0	0	1	0	0	1	0	1	2	61.3448275862069	136.3793103448276	43.41379310344828	67.34482758620689	18.155172413793103	93.89655172413794	37.012	0.4498103666245259	0.9109062980030723	92.9655172413793	0	0	1	0	0	0	0.9	3.3	7.18	22	0	9.4	136	10.1	197	0	0	1	1	0
30013462	14923903	28016225	81	1	49.8713888888888889	0	0	4	12	0	0	1	0	0	1	0	0	1	2	66.85714285714286	101.12162162162163	53.445945945945944	74.51351351351352	20.36111111111111	96.6	37.4057142857142857	0.6611557625856703	0.8972485621016634	47.675675675675684	0	1	1	0	0	0	5.9	1.7	7.17	17	0.19	10.8	111	24	205	1	1	1	1	1
30013468	12931129	21409523	60	1	78.0044444444444444	1	1	3	14	0	0	0	0	0	0	0	0	0	0	93.28	103.25	71.66666666666667	81.79166666666667	20.16	93.76	36.65	0.9034382566585957	1.1404584819154355	31.58333333333333	1	0	0	1	0	0	1.9	1	7.44	17	0	11.7	211	16.2	75	0	0	0	0	0
30013489	14369081	22231405	63	1	25.5333333333333333	0	1	3	14	0	0	0	1	1	0	1	0	0	2	80.25	117.6	71.6	86.52	21.26923076923077	96.88	36.5557142857142857	0.6823979591836735	0.9275312066574203	46	0	0	0	0	0	1	2.6	1	7.26	21	0	11.4	147	22.5	108	1	0	0	1	0
30013640	17580283	22748944	63	0	85.0247222222222222	0	0	6	10	1	0	0	1	0	0	0	0	0	0	71.72413793103448	110	56	74.03448275862068	18.09375	99.79310344827586	36.5777777777777778	0.6520376175548589	0.9687936655798789	54	0	1	1	0	0	1	3.1	0.5	7.25	20	0	6.8	87	10.1	129	1	0	0	1	0
30013913	15252081	29114716	71	1	24.6408333333333333	0	1	6	16	1	0	0	0	0	0	0	0	0	0	76.03448275862068	147.3548387096774	78.66129032258064	101.20967741935483	17.379310344827587	99.58620689655173	37.28	0.5159958330817078	0.751257040802308	68.69354838709677	1	0	0	0	0	0		0.7		24	0	11.2	273	15.4	115	0	0	0	0	0
30014139	11239965	28935387	42	1	224.4069444444444444	0	0	0	9	1	0	0	0	0	0	0	0	1	1	82.96551724137932	136.125	84.375	95.79166666666667	16.96551724137931	98.17857142857143	37.1216666666666667	0.6094803837750546	0.8661037032592882	51.75	1	0	0	0	0	0		1		19	0	12.9	237	25	132	0	0	0	0	0
30014404	16430835	23090845	64	1	54.0033333333333333	0	1	2	12	0	0	0	1	0	0	1	1	0	2	78.26666666666667	111.8	57.43333333333333	71.5	16.096774193548388	95.83333333333333	37.0185714285714286	0.7000596302921884	1.0946386946386946	54.36666666666667	0	1	1	0	0	0	1.7	0.9	7.3	24	0	14.1	103	18.4	119	0	0	0	1	0
30014468	11503970	28557292	68	1	73.7847222222222222	0	0	0	16	1	0	1	0	1	1	1	0	1	4	81.08	112.04166666666667	68.33333333333333	81.83333333333333	20.12	98.96	36.7583333333333333	0.7236593529193008	0.9907942973523421	43.70833333333334	0	0	0	0	0	0	1.2	1.4	7.42	22	0.54	9	203	9.3	1200	0	0	1	0	1
30014984	12407894	20375008	44	1	56.9225	0	1	2	7	0	0	0	0	0	0	0	0	0	0	95.5	103.73076923076923	53.15384615384615	69.23076923076923	21.555555555555557	97.92307692307692	37.72875	0.9206525769373378	1.3794444444444445	50.57692307692307	1	0	1	0	1	0	2.6	1.5	7.23	20	0	11.5	213	25.2	179	1	0	1	1	0
30015055	16268506	20763365	81	0	48.9997222222222222	0	1	5	12	0	0	1	0	0	0	0	1	0	1	59.074074074074076	93.73076923076923	53.26923076923077	61.80769230769231	19.37037037037037	95.92	36.7583333333333333	0.6302527394033345	0.955772200327272	40.46153846153846	0	1	1	1	0	0		2.6		29	0.12	10.4	114	9.1	126	0	0	1	0	1
30015104	15791010	20164546	76	0	37.0969444444444444	0	0	2	8	0	0	0	1	0	0	0	0	1	1	81.21739130434783	98.52	61.2	74.12	19.153846153846153	97.95454545454545	36.7595	0.824374657981606	1.0957554142518595	37.31999999999999	0	1	0	0	0	1	1.3	0.7	7.36	24	0	6.1	187	14.3	121	0	0	0	0	0
30015142	13272956	26022765	71	0	55.7177777777777778	0	0	5	9	0	0	0	1	0	1	0	0	0	1	81.08695652173913	121.78260869565217	58.608695652173914	79.3913043478261	15.26	97.08695652173913		0.6658336308461263	1.0213581599123767	63.17391304347826	0	0	0	0	0	0	4.3	0.6	7.33	24	0	8.6	130	22.8	130	1	1	0	1	0
30015770	10207365	25311721	58	1	118.2413888888888889	0	1	6	15	1	0	0	0	0	1	1	0	1	3	101.12903225806451	100.93548387096774	65.06451612903226	73	18.257142857142856	97.45161290322581	36.746	1.0019175455417066	1.3853292090145823	35.87096774193549	1	1	1	0	0	0	5.8	2	7.4	18	0	12	31	9.4	587	1	1	1	0	0
30015933	17720027	23912021	85	1	80.0436111111111111	0	0	4	10	0	0	0	1	0	0	1	0	1	2	81.08108108108108	111.78378378378379	49.08108108108108	67.89189189189189	18.56578947368421	98.52631578947368	36.7583333333333333	0.7253384912959381	1.194267515923567	62.70270270270271	0	1	1	0	0	1	2.4	0.8	7.23	19	0	8	79	18	133	1	0	0	1	0
30016009	11317133	20143910	91	1	92.1866666666666667	0	0	3	14	0	0	0	1	0	0	1	1	0	2	77.61538461538461	114.325	54.6	76.65	13.902439024390244	100	36.3897222222222222	0.6789012430823058	1.0125947112248481	59.725	0	1	1	0	0	1	2.1	1	7.24	22	0	7.3	101	9.3	82	1	0	0	1	0
30016014	11348907	24524153	76	1	31.6936111111111111	0	1	1	18	0	0	1	0	1	1	1	0	0	3	77.15384615384616	121.79545454545455	65.35227272727273	83.87209302325581	18.974358974358974	95.39473684210526	37.2857142857142857	0.6334706532504629	0.9198989004895008	56.44318181818181	0	1	1	0	1	0	2.4	1.1	7.38	23	0.86	13.1	175	15.8	177	1	0	0	0	1
30016265	16142166	28715299	79	0	31.4461111111111111	0	0	6	10	1	0	0	1	0	1	1	0	0	2	76.74285714285715	113.27027027027027	45.729729729729726	65.08108108108108	17.25	98.91176470588235		0.6775198554726114	1.1791884195538682	67.54054054054055	0	1	1	0	0	0	2.9	0.5	7.28	24	0	8	80	19.5	88	1	0	0	1	0
30016351	10600153	26100320	55	1	633.2744444444444444	0	0	3	8	0	0	0	0	1	0	0	0	0	1	70	111.76923076923077	45.03846153846154	62.76	16.88	95.56	37.1514285714285714	0.6262904335856848	1.1153601019757808	66.73076923076923	0	0	1	0	0	0		0.6		19	0	10.3	140	10.5	105	0	0	0	0	0
30016383	15094672	20789469	22	1	31.9677777777777778	0	1	6	3	1	1	1	0	0	0	0	0	0	0	76	116.1304347826087	65.43478260869566	76.21739130434783	21	98.44	36.7775	0.65443654062149	0.9971477467199087	50.69565217391305	0	0	1	0	0	0	1.3	0.8	7.32	25	0	13.2	179	26.2	87	0	0	0	1	0
30016557	19271130	27323662	64	0	153.7783333333333333	0	1	6	9	1	0	0	0	0	0	0	0	1	1	70.875	105.70833333333333	52.833333333333336	67.20833333333333	17.16	96.83333333333333	36.9057142857142857	0.6704769412692156	1.0545567265964042	52.87499999999999	0	0	1	0	0	0		0.7	7.41	34	0	6.9	490	11.9	230	0	0	0	0	0
30016794	17373149	28338616	70	1	49.9444444444444444	0	0	3	18	0	0	0	0	0	1	1	0	0	2	111.125	131.71428571428572	71.19047619047619	88.33333333333333	20.416666666666668	97.6	37.3885714285714286	0.8436822125813449	1.2580188679245283	60.52380952380953	1	0	0	0	0	0		1.8		18	0.02	5.6	388	9.6	163	0	0	1	0	0
30016843	15435418	28425861	84	1	96.3708333333333333	0	1	3	17	0	0	0	0	0	0	0	0	1	1	63.88461538461539	126.66666666666667	56.7037037037037	76.88888888888889	15.807692307692308	97.46153846153847	36.2327272727272727	0.5043522267206477	0.8308692752334371	69.96296296296296	1	0	1	0	0	1		1.7		21	0.1	11.3	201	9.4	143	0	0	1	0	0
30017005	10253349	24426241	43	1	1514.0722222222222222	0	1	4	14	0	0	0	0	0	0	0	1	0	1	101.58333333333333	107.35	50.46666666666667	67.86206896551724	22.2	97.91666666666667	38.1325	0.9462816332867567	1.4969088753387534	56.883333333333326	1	1	1	1	1	0	1.4	4.6	7.26	21	0	9.6	200	38.6	148	0	0	1	1	0
30017473	19511675	21651739	51	1	31.1566666666666667	0	1	0	13	1	0	1	0	0	1	0	1	0	2	118.45833333333333	128	83.27272727272727	93.13636363636364	21.434782608695652	93.15	36.22	0.9254557291666666	1.2718805921587766	44.727272727272734	1	0	1	0	0	0		0.9		27	0	15.6	228	10.4	157	0	0	0	0	0
30017538	13958307	29861805	70	0	27.1511111111111111	0	1	5	14	0	0	0	0	0	0	0	0	0	0	49.52173913043478	94.95652173913044	56.34782608695652	68.34782608695652	17.91304347826087	99.4	36.844	0.5215201465201464	0.7245547073791349	38.608695652173914	0	1	1	0	0	0		0.7		21	0	8.8	187	7.6	86	0	0	0	0	0
30017976	10570615	28618207	71	1	130.07	0	0	5	8	0	0	1	0	0	1	1	1	0	3	81.61290322580645	91.6896551724138	59.6551724137931	64.72413793103448	18.8	95.64516129032258	36.6911111111111111	0.8900993582355724	1.2609345730145909	32.03448275862069	0	1	1	0	0	0		7.2		14	0	7	140	31.5	333	0	0	1	0	0
30018043	13859690	20861818	72	1	24.8583333333333333	0	1	5	13	0	0	1	0	0	1	1	1	0	3	96.13333333333334	110.30208333333333	59.541666666666664	73.82291666666667	20.9468085106383	95.3409090909091	36.765	0.8715459439040515	1.302215323832369	50.760416666666664	1	0	1	0	0	0	1.4	1.9	7.17	28	0	13.4	174	15.1	169	0	0	1	1	0
30018045	18369403	25874416	57	1	115.7119444444444444	0	0	6	21	1	1	1	0	1	1	1	0	0	3	59.37931034482759	107.57692307692308	72.38461538461539	82.92307692307692	17.678571428571427	96.42857142857143	36.612	0.5519707075314685	0.716077026421854	35.19230769230769	0	0	1	0	0	0	1.4	1.2	7.39	18	0	14.4	149	10.1	117	0	0	0	0	0
30018269	16883295	21013849	57	1	31.2683333333333333	0	0	6	8	1	0	0	1	0	0	1	0	0	1	86.8695652173913	107.3913043478261	60.73913043478261	75.04347826086956	17.2	99.1304347826087	36.8028571428571429	0.808906882591093	1.1575898030127463	46.652173913043484	1	0	0	0	0	0	2.3	1.1	7.2	23	0	11.3	114	15.6	114	1	0	0	1	0
30018674	11621360	25295892	82	0	30.2491666666666667	0	0	4	14	0	0	0	1	0	1	0	1	0	2	70.725	118.95	38.175	60.725	15.414634146341463	99.65	36.78	0.5945775535939469	1.1646768217373404	80.775	0	0	1	0	0	0	1.5	1.5	7.38	23	0	8.3	173	10	101	0	0	1	0	0
30019002	11363822	23788854	57	0	27.8688888888888889	0	1	3	20	0	1	0	0	0	0	0	0	0	0	55.28	128.42307692307693	62.80769230769231	85.07692307692308	15.88	97.4	36.7771428571428571	0.43045223120694814	0.6497649186256781	65.61538461538463	0	0	0	0	0	0		0.8		25	0	13.2	184	4.6	85	0	0	0	0	0
30019367	11638303	25053659	42	0	161.8480555555555556	1	0	3	20	0	1	0	0	0	1	0	0	1	2	101.38709677419355	104.76666666666667	56.96666666666667	71.8	31.058823529411764	95.12121212121212	36.7792307692307692	0.967741935483871	1.4120765567436429	47.8	1	1	1	1	0	0	2.4	1.1	7.19	23	0	6.5	83	13.1	203	1	0	0	1	0
30019415	15841119	21924009	76	0	39.2983333333333333	1	0	1	21	0	1	1	0	1	0	1	0	1	3	76.41176470588235	110.25	51.06944444444444	68.63888888888889	19.771428571428572	95.02941176470588	36.724	0.6930772308923568	1.1132430309234176	59.18055555555556	0	1	1	0	1	1	5	0.8	7.29	20	0.2	10.8	205	17.4	147	1	1	0	1	1
30019669	17266996	24347460	66	1	43.7730555555555556	1	1	2	12	0	0	1	0	1	1	0	1	0	3	91.28125	100.58620689655173	57.793103448275865	67.24137931034483	28.4375	94.03125	36.8866666666666667	0.9074927151182721	1.3575160256410257	42.793103448275865	0	1	1	1	0	0	1.6	5.6	7.3	15	0	8.1	232	8.4	82	0	0	1	1	0
30019763	14004449	27761283	61	1	61.9141666666666667	0	0	5	6	0	1	0	0	0	1	1	0	1	3	102.07692307692308	112.72	77	88	25.23076923076923	93.53846153846153	36.6028571428571429	0.9055795162963368	1.159965034965035	35.72	1	1	0	1	0	0	1.7	2.5	7.39	19	0	11	10	6.5	198	0	0	1	0	0
30019810	18561697	25207695	89	1	77.8291666666666667	0	1	6	11	1	0	0	1	0	0	0	0	1	1	60.06896551724138	88.73333333333333	53.233333333333334	64.3	16.666666666666668	97.8108108108108	36.42	0.6769605430192492	0.9341985305947338	35.5	0	1	1	0	0	1	3.9	2	7.41	20	0	8.4	124	16.6	188	1	0	1	0	0
30020013	13229795	21666785	57	0	49.4213888888888889	0	0	4	10	0	0	0	1	1	0	1	1	0	3	88.08695652173913	127.69565217391305	63.391304347826086	82.6086956521739	16.67391304347826	98.20833333333333	37.1363636363636364	0.689819543752128	1.0663157894736843	64.30434782608697	1	0	0	0	0	0	1.6	0.5	7.41	26	0	8.6	245	26.1	97	0	0	0	0	0
30020576	11009864	25042636	73	1	53.8358333333333333	1	0	3	22	0	1	1	0	1	1	1	0	1	4	127.46666666666667	91.5945945945946	66.94594594594595	73.8108108108108	19.23076923076923	97	38.2676923076923077	1.391639618373168	1.7269376296838765	24.648648648648646	1	1	1	0	1	0	7.4	1.1	7.2	12	0	7.8	75	13.4	290	1	1	0	1	0
30020739	10061633	29357112	68	1	54.5291666666666667	0	0	2	14	0	0	0	1	0	0	0	0	0	0	71.08333333333333	104.16	59.76	75.72	16.541666666666668	98.75	36.46625	0.6824436763952892	0.9387656277513646	44.4	0	1	1	0	0	1	1.3	0.8	7.37	21	0	8.8	108	16.1	139	0	0	0	0	0
30020835	17594979	20769299	59	1	70.7913888888888889	0	0	6	18	1	0	0	1	0	0	1	0	0	1	78.17857142857143	105.61538461538461	47.92307692307692	66.66666666666667	20.93103448275862	99.65384615384616	36.56	0.7402195401102903	1.1726785714285715	57.69230769230769	0	1	1	0	0	0	3	4.6	7.37	23	0	7.5	105	14.9	226	1	0	1	0	0
30021257	13219044	20973047	59	1	38.9930555555555556	0	0	2	2	0	1	0	0	0	0	0	0	0	0	82.63636363636364	155.27586206896552	86.03448275862068	105.96296296296296	17.88235294117647	95.27272727272727	36.97	0.5321906607716068	0.7798608242508976	69.24137931034484	1	0	0	0	0	0		0.9		24	0	14.7	231	9.7	106	0	0	0	0	0
30021505	18182797	24598644	70	1	49.5555555555555556	0	0	2	10	0	0	0	1	0	1	1	1	0	3	79.09677419354838	118.39393939393939	59	78.15151515151516	21.21212121212121	97.15151515151516		0.6680812767819546	1.012095210696819	59.39393939393939	0	1	1	0	0	0	1.6	0.9	7.3	24	0	10	119	16.3	145	0	0	0	1	0
30021727	19190026	20470600	42	1	48.3280555555555556	0	1	6	16	1	0	1	0	0	0	0	0	0	0	107.125	103.75	57.25	67.29166666666667	20.08695652173913	98.75	37.6655555555555556	1.0325301204819277	1.5919504643962847	46.5	1	1	1	0	1	0	1.6	1.2	7.27	24	0	12.9	139	12.1	125	0	0	0	1	0
30021881	11679839	29636865	82	0	31.1547222222222222	0	0	0	14	1	0	1	0	1	0	1	0	0	2	103.42307692307692	120.79166666666667	61.333333333333336	75.625	21.884615384615383	96.34615384615384	37.088	0.8562103643166078	1.3675778766687856	59.458333333333336	1	0	1	0	0	0		0.6		26	5.47	8.7	215	8	284	0	0	0	0	1
30022248	16988682	22341849	65	0	67.2916666666666667	0	1	2	21	0	1	0	0	0	0	0	0	0	0	90.53333333333333	118.9	60.6	78	15.636363636363637	95.66666666666667	36.81	0.7614241659657975	1.1606837606837606	58.300000000000004	0	0	0	0	0	0		6.3		21	0	9.5	363	12.3	121	0	0	1	0	0
30022287	13092399	22693640	55	1	58.1	0	1	4	5	0	1	0	1	0	1	0	1	0	2	62.15384615384615	95.48	66.96	73.72	18.73076923076923	95.68	35.9083333333333333	0.6509619412845219	0.843106974414625	28.52000000000001	0	0	1	0	0	1		1	7.36	27	0	12.3	100	5.1	110	0	0	0	0	0
30022313	12092490	28354306	58	1	36.3044444444444444	0	0	5	5	0	1	1	0	1	0	1	0	0	2	77.25	120.30434782608695	67.69565217391305	81.69565217391305	18.608695652173914	96.26086956521739	36.425	0.6421214311528731	0.9455827567855242	52.60869565217391	0	0	1	0	0	0		1.4		22	0	12.4	147	8.1	105	0	0	1	0	0
30022756	19658144	26269154	89	0	49.0666666666666667	0	0	6	17	1	0	0	0	0	0	0	0	0	0	63.77777777777778	128.96153846153845	68.6923076923077	86.56	16.62962962962963	95.62962962962963	37.2457142857142857	0.49454882857805615	0.7368042719244198	60.26923076923076	0	0	0	0	0	0		0.4		24	0	12.4	212	9.1	94	0	0	0	0	0
30022808	17278325	27248171	91	0	53.9511111111111111	0	1	0	14	1	0	1	0	0	1	0	0	0	1	82.77777777777777	159.30769230769232	46.46153846153846	75.73076923076923	20.88888888888889	95	37.38	0.5196094211062825	1.0930534394221545	112.84615384615387	0	0	1	0	0	0		1.9		33	0	10.1	376	5.4	193	0	0	1	0	0
30023569	18272265	29505937	65	0	51.4108333333333333	0	0	4	8	0	0	0	0	0	0	0	0	0	0	76.5	135.1904761904762	68.19047619047619	87.0952380952381	12.777777777777779	92.28571428571429	37.1914285714285714	0.5658682634730539	0.8783488244942591	67.00000000000001	0	0	0	0	0	0		0.6		23	0	11.3	245	13.7	139	0	0	0	0	0
30023654	17415666	20957059	86	1	27.5830555555555556	0	0	0	14	1	0	0	0	0	1	1	0	0	2	76.83333333333333	132.21428571428572	68.66666666666667	91.9047619047619	19.055555555555557	95.94444444444444	36.1288888888888889	0.5811273185665405	0.8360103626943005	63.54761904761905	0	0	0	0	0	1		1.1		19	0	12.1	166	12.6	129	0	0	0	0	0
30023732	12002285	20686506	89	0	296.0522222222222222	1	1	2	9	0	0	0	0	0	1	1	0	1	3	74.79166666666667	113.79166666666667	67.33333333333333	81.08333333333333	21.3	99.92	36.7966666666666667	0.6572683998535335	0.9224049331963002	46.45833333333334	0	0	0	0	0	0	2.7	2.3	7.34	23	0	13.9	330	17.5	263	1	0	1	1	0
30024067	10854083	26473302	72	0	26.7422222222222222	0	1	4	10	0	0	0	1	0	0	0	0	0	0	81.81481481481481	116.10752688172042	53.172043010752695	71.41935483870968	20.307692307692307	95.47619047619048	36.5181818181818182	0.704646951081476	1.1455552209843085	62.93548387096772	0	1	1	0	0	1	2.2	0.6	7.35	21	0	8.1	186	19.5	109	1	0	0	0	0
30024130	11919942	20194893	89	0	28.2552777777777778	0	1	2	16	0	0	0	1	0	1	1	0	0	2	71.07142857142857	98.92	48.04	59.96	18.642857142857142	94.14285714285714	36.5171428571428571	0.7184738027843567	1.1853140188697227	50.88	0	1	1	1	0	0		0.9	7.43	24	0	11.3	185	11.2	105	0	0	0	0	0
30024161	19635799	25167602	75	1	165.3033333333333333	1	0	3	23	0	1	0	1	0	1	0	0	1	2	89.44117647058823	75.22222222222223	59.888888888888886	72.9090909090909	9.803030303030303	99.35714285714286	36.9133333333333333	1.1890259796680858	1.226749303212557	15.333333333333343	1	1	1	0	0	0	3.7	2.3	7.32	18	3.28	9	43	20.5	136	1	0	1	1	1
30024301	13966675	21567455	86	1	42.0072222222222222	0	1	5	20	0	1	1	0	0	1	1	0	1	3	125.96296296296296	105.11538461538461	74.88461538461539	85.15384615384616	29.703703703703702	94.3076923076923	36.246	1.1983304196988793	1.4792398541269363	30.230769230769226	1	0	0	1	0	1	3.9	8.6	7.31	14	0.14	11.8	54	11.1	151	1	0	1	1	1
30024806	12847203	20057089	58	0	40.4522222222222222	0	0	5	1	0	1	0	0	0	0	1	0	0	1	89.71794871794872	114.5	57.6	70.325	21.817073170731707	99.88235294117646	36.4369230769230769	0.7835628708991155	1.27576180189049	56.9	1	1	1	0	0	0	5.1	0.7	7.19	17	0	7.1	204	11.8	147	1	1	0	1	0
30024912	15563723	24568377	58	1	27.4447222222222222	0	0	3	10	0	0	0	1	1	0	1	0	0	2	91.8	106.7	63.4	77.075	16.583333333333332	97.83333333333333	36.55	0.8603561387066542	1.19104768083036	43.300000000000004	1	0	1	0	0	1	2	1	7.29	22	0	10.6	149	15.6	102	0	0	0	1	0
30024934	19180828	24869652	75	1	600.3863888888888889	0	1	3	17	0	0	0	0	0	1	1	1	0	3	61.69565217391305	135.2173913043478	77.52173913043478	95	22.5	99.08695652173913		0.4562700964630226	0.6494279176201373	57.69565217391303	0	0	0	0	0	0	6.4	1.6	7.08	21	0.05	9.2	286	16.6	267	1	1	1	1	0
30025408	15229355	29678269	96	0	141.385	0	0	2	0	0	1	0	0	0	0	0	0	0	0	90.8	106.6086956521739	72.21739130434783	82.56521739130434	18.98076923076923	98.72	37.15	0.8517128874388255	1.0997367035281727	34.39130434782608	1	1	1	0	0	0					0					0	0	0	0	0
30026588	11164502	28068235	71	0	97.4255555555555556	0	0	6	19	1	1	0	0	0	0	0	0	0	0	78.83333333333333	121	79.41176470588235	91.9375	16.055555555555557	96.77777777777777	36.8616666666666667	0.6515151515151515	0.8574665760253795	41.58823529411765	1	0	0	0	0	0		0.4		26	0	12.2	146	7.5	95	0	0	0	0	0
30027115	15461582	22265251	71	1	24.8811111111111111	0	1	4	19	0	1	0	0	1	1	1	0	0	3	74.03846153846153	107.04347826086956	76.3913043478261	81	20.08	97.11538461538461	36.4733333333333333	0.691667187402362	0.9140550807217473	30.65217391304347	0	0	1	0	0	0		3.2		23	0.37	13	193	8	201	0	0	1	0	1
30027182	18557012	27358767	90	1	66.7391666666666667	0	1	2	22	0	1	0	0	1	1	1	0	1	4	90.92	108.23076923076923	61.15384615384615	78.07692307692308	20.384615384615383	97.28	36.6183333333333333	0.8400568585643213	1.1644926108374385	47.07692307692307	1	1	1	1	0	0	1.4	2.1	7.33	17	0	12.1	77	11.4	175	0	0	1	1	0
30027980	14868837	21876956	82	1	30.1644444444444444	0	0	0	12	1	0	0	1	0	0	1	1	0	2	86.75757575757575	110.1470588235294	51	67.97058823529412	14.151515151515152	97.27272727272727	35.94	0.7876522231662418	1.2763987779132737	59.147058823529406	0	1	1	0	0	1	2.7	1.2	7.34	24	0	10.6	148	21.5	122	1	0	0	1	0
30028237	17036390	23800130	62	1	45.64	0	1	5	4	0	1	0	0	0	1	0	0	0	1	114.61538461538461	104.54166666666667	86.56	94.04	25.192307692307693	93.45833333333333	37.0485714285714286	1.0963607934512676	1.2187939665608742	17.98166666666667	1	1	0	1	0	0		1	7.4	18	0	11.7	136	7.8	88	0	0	0	0	0
30028282	17026002	24068881	60	1	30.2275	0	1	6	10	1	0	0	1	0	0	1	0	0	1	93.29032258064517	119.5909090909091	63.18181818181818	79.43939393939394	14.387096774193548	98.25806451612904	37.055	0.7800787140912937	1.174358437978749	56.409090909090914	1	0	1	0	0	0	1.7	0.8	7.26	23	0	11	196	10.7	114	0	0	0	1	0
30028698	10706639	26649781	70	1	44.8061111111111111	0	1	3	18	0	0	0	1	0	0	1	0	0	1	70.52173913043478	120.33333333333333	66.33333333333333	82.0952380952381	17.272727272727273	97.32	36.765	0.5860532337709262	0.8590235044890547	54	0	0	0	0	0	0	1.8	1.3	7.33	17	0	13.7	237	8.8	179	0	0	1	1	0
30029192	19283351	24488401	28	1	63.4963888888888889	0	1	5	7	0	0	0	0	0	0	0	0	0	0	75.25	144.86363636363637	84.68181818181819	98	17.75	96.20833333333333	37.2866666666666667	0.5194540320050204	0.7678571428571429	60.18181818181819	0	0	0	0	0	0		2.6		19	0	9.1	14	6.9	158	0	0	1	0	0
30029725	18040308	23025357	67	0	31.1777777777777778	0	1	5	16	0	0	0	0	0	1	0	0	0	1	80.18181818181819	109.14285714285714	85.80952380952381	91.14285714285714	16.363636363636363	96.14285714285714	36.75	0.7346501665873394	0.8797378170418924	23.33333333333333	0	0	0	1	0	0		1.2	7.32	12	0	9.2	312	4.8	248	0	0	0	1	0
30029746	10624155	25691347	66	0	36.9794444444444444	0	0	6	9	1	0	0	1	0	0	0	0	1	1	63.964285714285715	109.0909090909091	62.696969696969695	77.63636363636364	16.775862068965516	97.10714285714286	36.3111111111111111	0.5863392857142857	0.8238959518233523	46.3939393939394	0	1	1	0	0	1	3.1	0.5	7.38	20	0	7.3	78	12.2	115	1	0	0	0	0
30029758	18160815	25929379	69	1	35.2944444444444444	0	0	4	11	0	0	0	1	0	1	1	0	1	3	82.52380952380952	114.77272727272727	56.72727272727273	72.54545454545455	16.84090909090909	96.14285714285714	36.9529411764705882	0.719019330504479	1.1375462465688029	58.04545454545454	0	0	1	0	0	1	2.3	1.3	7.27	20	0	8.8	172	17.8	132	1	0	1	1	0
30029868	17914788	21387497	70	0	37.1194444444444444	0	0	0	4	1	1	0	0	0	0	0	0	0	0	84.44444444444444	120.13636363636364	63.72727272727273	80.45454545454545	20.11111111111111	95.25925925925925	37.2371428571428571	0.7029049480808844	1.0495919648462022	56.409090909090914	0	1	1	0	0	0		0.9		25	0	10.7	282	7.8	130	0	0	0	0	0
30030111	17441237	20937413	45	1	213.6888888888888889	0	0	0	0	1	1	0	0	0	0	0	0	0	0	73.63636363636364	141.2280701754386	76.42105263157895	93.78571428571429	17.176470588235293	96.34042553191489	36.8314285714285714	0.5214003387916432	0.7851554386207852	64.80701754385966	0	0	0	0	0	0		1.4		21	0	13.2	325	10.1	121	0	0	1	0	0
30030186	12951520	25267350	70	1	100.2861111111111111	0	0	2	12	0	0	0	0	0	0	0	0	0	0	90.92	125.79166666666667	70.79166666666667	82.58333333333333	17.52	95.08	36.5414285714285714	0.7227823782709506	1.1009485368314835	55	1	0	1	0	0	0		1		23	0	8.4	237	33.4	177	0	0	0	0	0
30030289	13257593	21537254	71	1	54.5433333333333333	0	1	0	13	1	0	0	0	1	0	1	0	1	3	63.23076923076923	124.15384615384616	65.23076923076923	80.48148148148148	16.692307692307693	97.88461538461539	36.6414285714285714	0.5092936802973977	0.7856561294205106	58.923076923076934	0	0	1	0	0	0	1.6	0.9	7.24	19	2.88	8	327	11.4	200	0	0	0	1	1
30030407	12258107	24867705	78	1	49.2469444444444444	0	0	4	16	0	0	0	0	0	0	0	0	0	0	71.5	102.73809523809524	56.04761904761905	70.28571428571429	16.633333333333333	98.43181818181819	37.3328571428571429	0.6959443800695249	1.0172764227642275	46.69047619047619	0	1	1	0	0	0		1.2		22	0	11.1	191	15.6	166	0	0	0	0	0
30030569	19037687	27332348	91	0	39.0833333333333333	0	0	0	22	1	1	0	0	0	0	1	0	1	2	83.5	142.47826086956522	60.73913043478261	83.78260869565217	24	96.41666666666667	37.5614285714285714	0.5860543179737565	0.9966268811624287	81.73913043478261	0	0	0	0	1	0		0.9		19	0.02	10.5	306	7.9	72	0	0	0	0	0
30030798	10698487	21523370	53	1	142.2652777777777778	0	0	2	19	0	1	1	0	0	0	0	1	0	1	76.21428571428571	126.5925925925926	79	90.82142857142857	25.96551724137931	99.57142857142857		0.602043801721976	0.8391663389697207	47.592592592592595	1	1	1	0	0	0	2.8	1.6	7.31	15	0.57	13.7	251	19.5	229	1	0	1	1	1
30030879	15811890	22588686	76	1	64.3188888888888889	0	0	0	22	1	1	0	0	1	0	0	0	0	1	100.38461538461539	157.76923076923077	76.92307692307692	99.23076923076923	22.846153846153847	97.53846153846153	37.2075	0.636274987810824	1.0116279069767442	80.84615384615385	1	0	0	0	0	0		1.9		22	1.52	7.4	239	14.6	111	0	0	1	0	1
30031116	18874154	22577891	67	0	50.6355555555555556	0	1	0	15	1	0	0	0	0	0	1	0	0	1	95.08333333333333	118.38461538461539	58.57692307692308	72.1923076923077	21.75	95.04347826086956	37.3233333333333333	0.8031730560970326	1.3170839992896466	59.80769230769231	1	1	1	0	1	0	1.2	2.5	7.37	18	0	9.2	85	22.5	126	0	0	1	0	0
30031130	15622498	22871801	59	0	54.9858333333333333	0	1	3	16	0	0	0	0	0	1	1	0	0	2	70.36363636363636	126.1	63.4	78.6	20.40909090909091	93.76923076923077	37.16	0.5579987023285993	0.8952116585704372	62.699999999999996	1	0	1	1	0	0	1.6	1.1	7.36	14	0	10.6	142	6	331	0	0	0	0	0
30031264	18279317	21075082	59	1	53.7383333333333333	0	1	1	16	0	0	0	0	1	0	0	0	0	1	76.79166666666667	107.06666666666666	65.96666666666667	78.26666666666667	19.96	98.04347826086956	36.8542857142857143	0.7172322540473226	0.9811541737649063	41.099999999999994	0	1	1	0	0	0	1.8	16.1	7.05	9	0.35	10	171	8.9	169	0	0	1	1	1
30031362	17542553	20715579	83	1	488.9119444444444444	0	1	3	9	0	0	0	0	0	0	1	0	0	1	89	133.08333333333334	89.58333333333333	103.58333333333333	23.153846153846153	97.07692307692308	36.6	0.6687539135879774	0.8592115848753017	43.500000000000014	1	0	0	0	0	0		0.7		22	0	14.3	337	12.6	148	0	0	0	0	0
30031418	12265028	22046277	58	1	193.5802777777777778	0	1	5	14	0	0	0	0	0	0	0	0	0	0	113.85185185185185	105.04166666666667	64.375	73.45833333333333	19.48148148148148	94.68	37.15	1.083873242540438	1.5498834058108024	40.66666666666667	1	1	1	1	0	0	3.2	0.4	7.33	19	0	10	116	38.9	140	1	0	0	1	0
30031755	19867017	24776727	74	0	185.2241666666666667	1	0	3	18	0	0	1	0	0	1	0	1	0	2	110.16666666666667	90.75	49.95	59.05	21.041666666666668	95.52173913043478	36.742	1.213957759412305	1.8656505786057016	40.8	1	1	1	0	0	1		2.5		33	0	8.1	276	14.3	262	0	0	1	0	0
30031772	12995112	24581214	82	1	64.0458333333333333	0	1	1	2	0	1	0	0	1	1	1	0	1	4	60.32	108.84	48.64	66.68	22.16	97.08	36.7233333333333333	0.5542080117603821	0.904619076184763	60.2	0	1	1	0	0	0		4	7.31	16	1.97	6.7	144	9.1	219	0	0	1	1	1
30032437	14725072	26700505	91	1	134.4569444444444444	0	1	2	22	0	1	0	0	0	0	0	0	0	0	70.70588235294117	109.8	48.5	66.1	22	97.22222222222223	37.3	0.6439515696989178	1.0696805197116668	61.3	0	0	1	0	1	0		1.9	7.46	20	0	9.5	259	26	128	0	0	1	0	0
30032853	17567845	29457834	55	1	52.7025	0	1	0	12	1	0	0	1	1	1	1	0	0	3	76.58333333333333	121.68	55.64	73.08	12.96	96	36.28875	0.6293830813061582	1.047938332421091	66.04	0	0	1	0	0	1	1.4	4.6	7.31	18	0	7.9	273	25.2	177	0	0	1	1	0
30032913	10565004	28959283	66	1	80.6552777777777778	0	0	6	3	1	1	0	0	0	0	0	0	1	1	89.84	113.2	78.6	87.12	19.52	94	36.734	0.7936395759717314	1.0312213039485767	34.60000000000001	1	0	0	0	0	0		1		24	0	10.1	118	9.8	164	0	0	0	0	0
30033048	18970393	27259035	63	1	279.0002777777777778	0	0	4	6	0	1	0	0	0	1	0	0	1	2	117.83333333333333	112.875	74	82.83333333333333	22.333333333333332	93.45833333333333	37.325	1.0439276485788114	1.4225352112676057	38.875	1	0	0	0	0	0	4	1.3	7.19	22	0	11.2	87	17	182	1	0	1	1	0
30033143	18870233	21975736	84	1	89.1044444444444444	0	1	4	3	0	1	0	0	0	0	1	0	1	2	83.17857142857143	117.84	46.84	67.04	19.571428571428573	97.66666666666667	36.5142857142857143	0.7058602463388614	1.2407304807364472	71	0	1	1	0	0	0	7.3	2.8	7.29	11	0	6.8	157	15	209	1	1	1	1	0
30033179	19728994	24060875	88	1	67.0925	0	1	5	23	0	1	0	0	0	0	0	0	0	0	93.83333333333333	119.58823529411765	67.82352941176471	81.6470588235294	20.384615384615383	97.16666666666667	37.124	0.7846368257091326	1.1492555235350626	51.76470588235294	1	0	0	1	0	0		1		21	0	11.9	205	12.5	90	0	0	0	0	0
30033231	16539044	27238888	57	1	35.2336111111111111	0	0	1	6	0	1	0	0	0	0	0	0	0	0	62.55555555555556	128	74.0952380952381	89.0952380952381	13.814814814814815	96.51851851851852	36.7216666666666667	0.4887152777777778	0.702120078389453	53.9047619047619	0	0	0	0	0	0		0.8		21	0	10.4	220	8.7	110	0	0	0	0	0
30034142	12875089	28590693	61	1	151.4919444444444444	1	1	2	12	0	0	1	0	0	1	1	1	0	3	86.86486486486487	112.36666666666667	64.6	87.38095238095238	26.63888888888889	94.91666666666667	37.25	0.7730483375692513	0.9940938213417778	47.76666666666668	1	1	1	1	0	0	6.7	4.5	7.1	12	0.22	12	157	19.6	373	1	1	1	1	1
30034343	11323184	22493431	64	1	52.9547222222222222	0	0	5	8	0	0	0	1	0	0	1	0	1	2	69.46428571428571	124.24137931034483	53.724137931034484	71.48148148148148	21.446428571428573	97.11111111111111	37.8307692307692308	0.5591074897902542	0.9717801628423389	70.51724137931035	1	0	1	0	1	1	2.2	0.8	7.26	21	0	10.2	117	23.2	131	1	0	0	1	0
30034369	11938332	29212156	40	0	67.61	0	0	3	23	0	1	0	0	0	0	0	0	0	0	91	98.82857142857142	59.51428571428571	68.48571428571428	19.86111111111111	98.17647058823529	37.1855555555555556	0.9207863544376989	1.328744263662912	39.31428571428571	1	1	1	0	1	0	0.9	1.3	7.33	14	0	6.7	184	15.3	138	0	0	1	1	0
30034392	14965566	28863151	88	1	24.8155555555555556	0	1	5	15	0	0	0	0	0	0	0	0	1	1	90.44	108.32	67.08	79.84	20.153846153846153	96.3076923076923	36.515	0.83493353028065	1.132765531062124	41.239999999999995	1	0	0	1	0	0	1.2	1	7.38	29	0	8.6	159	11.8	120	0	0	0	0	0
30034487	18203800	26098511	51	1	46.9586111111111111	0	1	6	19	1	1	0	0	0	0	0	0	0	0	106.88888888888889	95.68	66.96	76.4	17.185185185185187	96.65384615384616	36.5666666666666667	1.1171497584541061	1.3990692262943571	28.720000000000013	1	1	0	0	0	0		1.6	7.31	14	0	6.7	321	27.6	111	0	0	1	1	0
30034693	16192578	21784851	53	1	89.2302777777777778	0	1	3	5	0	1	1	0	1	0	1	1	0	3	65.84	101.32	50.96	79	22.314814814814813	99.34615384615384	37.2057142857142857	0.6498223450454008	0.8334177215189874	50.35999999999999	0	1	0	0	0	0	3.9	1.1	7.14	19	4.13	11.9	156	13.4	178	1	0	0	1	1
30034749	11540283	27307881	50	1	171.0613888888888889	0	1	5	9	0	0	0	1	0	1	1	0	0	2	84.08333333333333	102.44444444444444	63.351851851851855	74.17307692307692	18.875	97.66666666666667	36.17	0.8207700650759219	1.1336098867859303	39.09259259259259	0	1	1	0	0	0	3.5	0.9	7.41	24	0	13.9	196	7.8	220	1	0	0	0	0
30034751	17648953	25972557	68	0	32.3630555555555556	0	1	0	10	1	0	0	0	0	0	0	0	0	0	69.13157894736842	112.7375	52.4	73.575	18.318181818181817	97.61538461538461	36.6571428571428571	0.6132083729670113	0.9396069173954253	60.3375	0	1	1	0	0	0	3.5	0.9	7.43	19	0	7	56	16.9	135	1	0	0	0	0
30034929	18358138	27918842	26	0	36.6619444444444444	0	1	0	7	1	0	1	0	0	0	0	0	0	0	93.22222222222223	163.53846153846155	95.11538461538461	111.61538461538461	25.11111111111111	97.23076923076923	36.56	0.5700324030521585	0.8352094341067464	68.42307692307693	1	0	0	0	0	0		5.8	7.3	24	0	6.8	101	4.7	79	0	0	1	1	0
30036116	10546797	29850276	68	1	26.0511111111111111	0	1	0	14	1	0	0	0	0	1	0	0	1	2	78.84615384615384	107.72	51.76	67.375	23.5	94.56	36.53	0.731954640235368	1.1702583131154558	55.96	0	1	1	1	0	0	1.9	1.2	7.3	24	0	11.3	218	8.1	142	0	0	0	1	0
30036424	11636169	29255755	76	1	144.2611111111111111	0	1	4	19	0	1	1	0	0	0	1	1	0	2	49.275862068965516	125	61.142857142857146	78.46428571428571	21.35	97.6896551724138	35.6	0.39420689655172414	0.6280037041106211	63.857142857142854	0	1	1	0	0	1	4.1	1.5	7.23	20	0.2	11.7	170	19.4	375	1	1	1	1	1
30036610	14074579	20330509	66	0	58.6375	0	0	4	9	0	0	0	0	0	0	1	0	1	2	91.11538461538461	151.43478260869566	76.65217391304348	96.43478260869566	17.53846153846154	95.15384615384616	36.8957142857142857	0.6016806908279776	0.9448394256780189	74.78260869565217	1	0	0	1	0	0	1	0.6	7.49	25	0	8	345	16.1	213	0	0	0	0	0
30036960	18247129	27428928	66	1	41.5191666666666667	0	1	1	18	0	0	0	1	0	0	1	1	0	2	111.48648648648648	102.8048780487805	50.1219512195122	63.207317073170735	18.945945945945947	96.43243243243244	36.6671428571428571	1.0844474367606038	1.7638224757653658	52.6829268292683	1	1	1	0	0	0	1.3	2.4	7.5	24	0	10.9	495	16.2	150	0	0	1	0	0
30037325	17232630	29523740	35	1	233.8163888888888889	0	0	0	1	1	1	0	0	0	0	0	0	0	0	86.2	101.72	63.44	75.32	24.157894736842106	97.56	37.7833333333333333	0.8474243020055053	1.1444503451938397	38.28	0	0	0	0	1	0	1.6	0.3	7.28	22	0	8.5	153	17.9	203	0	0	0	1	0
30037617	17878731	28415519	64	1	46.9969444444444444	0	1	1	14	0	0	0	0	0	0	0	0	1	1	76.86363636363636	139.2173913043478	86	101.8695652173913	18.291666666666668	92.5	36.9083333333333333	0.5521123161660326	0.7545299344275017	53.217391304347814	1	0	0	1	0	0	1.6	7.9	7.37	26	0	9.3	105	5.8	431	0	0	1	0	0
30037708	16418442	27616469	70	1	124.4438888888888889	0	1	1	14	0	0	0	0	0	0	0	0	0	0	75.02631578947368	117.42857142857143	63.77142857142857	76.51428571428572	16.81578947368421	97.05263157894737	36.839047619047619	0.6389102317838391	0.9805530442985732	53.65714285714286	1	0	1	0	0	0		5		23	0	5.7	66	6.8	160	0	0	1	0	0
30038013	19814315	22114692	66	1	25.6022222222222222	0	1	3	16	0	0	0	0	0	1	0	0	0	1	70.16	162.84	74.32	98.64	19.44	94.32	36.9066666666666667	0.430852370424957	0.7112733171127331	88.52000000000001	0	0	0	1	0	0	1.9	2.8	7.26	21	0.04	11.8	340	13	273	0	0	1	1	0
30038172	19573124	29652097	80	1	294.4725	1	0	1	20	0	1	0	0	0	1	0	0	1	2	78.64	105.35714285714286	68.48214285714286	81.23214285714286	21.04	95.68	37.1033333333333333	0.7464135593220339	0.9680896900417674	36.875	1	1	1	1	0	0	2	1.4	7.45	24	0.05	10.2	253	13.1	89	0	0	1	0	0
30038676	17286171	25642629	52	1	24.5138888888888889	0	0	0	10	1	0	0	1	0	1	0	0	0	1	87.8	120.10810810810811	70.1891891891892	86.21621621621621	16.216216216216218	98.41379310344827	37.0585714285714286	0.7310081008100809	1.0183699059561129	49.91891891891892	1	0	0	0	1	1	2.9	1	7.28	21	0	8	85	10.2	141	1	0	0	1	0
30039231	16582777	29818583	87	1	116.7111111111111111	1	0	5	22	0	1	1	0	1	1	0	0	0	2	98.75	91.1896551724138	51.93103448275862	72.32758620689656	21.8	96.75	38.7285714285714286	1.0829079221024769	1.365315852205006	39.258620689655174	1	1	1	0	1	0	2.3	1.8	7.32	20	0.29	13.1	295	23.8	234	1	0	1	1	1
30039331	11959580	25219361	57	0	64.3125	0	1	2	22	0	1	1	0	1	0	1	0	0	2	69.48	117.72	73.4	99.8	14.44	98.1875	36.8716666666666667	0.5902140672782875	0.6961923847695392	44.31999999999999	0	0	0	0	0	0		1		17	1.29	13	279	19.2	121	0	0	0	0	1
30039523	19933583	24712489	77	1	31.5427777777777778	0	0	1	10	0	0	1	0	0	1	1	0	1	3	63.84848484848485	112.625	56.55	75.475	19.954545454545453	96.24242424242425	37.2925	0.566912185114183	0.8459554136930753	56.075	0	1	1	1	0	0	1.2	1.7	7.18	23	0.08	10.8	162	12.4	139	0	0	1	1	0
30039613	10585182	28047629	73	0	111.7183333333333333	0	1	3	19	0	1	0	0	0	1	0	0	0	1	114.9375	122.67857142857143	68.46428571428571	79.60714285714286	24.90625	96.5625	37.1585714285714286	0.9368995633187773	1.4438088829071332	54.21428571428572	1	0	1	1	0	0	4.2	1	7.38	26	0	10.5	275	12	320	1	1	0	0	0
30039739	10606807	23335227	69	0	61.0186111111111111	0	1	1	8	0	0	0	0	0	0	1	0	1	2	107	103.91666666666667	61.958333333333336	75.125	18.708333333333332	97.25	37.0085714285714286	1.0296712109061747	1.4242928452579036	41.958333333333336	1	0	1	0	0	0		1.5		14	0.05	9.5	116	20.1	136	0	0	1	0	0
30039776	19339534	26355789	56	1	81.7119444444444444	0	1	4	16	0	0	0	0	0	0	0	0	1	1	75.29166666666667	110.9	54.42	75	14.375	95.91666666666667	36.8185714285714286	0.6789149383829276	1.003888888888889	56.480000000000004	1	1	1	0	0	0	27	2	7.09	7	0	9.9	33	21.4	359	1	1	1	1	0
30039849	17144595	27453667	67	1	52.9713888888888889	0	0	4	11	0	0	0	1	0	0	0	1	0	1	71.07142857142857	119.03571428571429	69.82142857142857	85	15.39655172413793	99.60714285714286		0.597059705970597	0.8361344537815126	49.21428571428572	0	0	0	0	0	0	1.7	0.7	7.36	24	0	9.5	155	14.2	90	0	0	0	0	0
30040446	17408983	25036541	65	0	121.5088888888888889	0	0	0	17	1	0	0	0	0	0	1	0	1	2	80.65	101.625	54.6875	72.25490196078431	17.614583333333332	99.41304347826087	36.5871428571428571	0.7936039360393604	1.1161872455902309	46.9375	1	1	1	0	0	0	1.8	0.9	7.31	20	0	7.5	278	14.3	161	0	0	0	1	0
30040632	16152304	29837546	74	0	25.4663888888888889	0	0	0	17	1	0	0	0	0	0	0	0	1	1	92.24	107.0909090909091	52.27272727272727	65.22727272727273	17.16	94.72	36.62	0.8613242784380305	1.4141324041811845	54.81818181818182	1	1	1	0	0	0	5.3	4.6	7.35	19	0	11.4	196	30.2	138	1	1	1	0	0
30041363	13791821	24067722	67	0	41.6088888888888889	0	0	1	3	0	1	1	0	0	0	0	0	0	0	91.8	131.55172413793105	79.65517241379311	95.03448275862068	23.666666666666668	94.28	37.11	0.6978243774574049	0.9659651669085632	51.896551724137936	0	0	0	0	0	0	1.8	1.4	7.37	20	0	11.7	228	11	210	0	0	1	0	0
30041658	10849738	25397441	79	1	36.7105555555555556	0	1	1	0	0	1	0	0	0	0	0	0	0	0	85.2258064516129	129	68.08571428571429	82.34285714285714	18.967741935483872	94.12121212121212	37.0085714285714286	0.6606651662915728	1.0350115287322872	60.91428571428571	1	0	1	1	0	0		1		20	0	12.3	174	12.6	154	0	0	0	0	0
30042091	13103745	26794760	66	1	70.6733333333333333	0	1	6	20	1	1	0	0	0	0	0	0	0	0	81.63636363636364	134.76190476190476	65.66666666666667	83	18.571428571428573	95.9047619047619	36.8433333333333333	0.6057822036620624	0.9835706462212487	69.09523809523809	0	0	0	0	0	0		3		22	0	9.4	197	6.6	99	0	0	1	0	0
30042201	11116453	25230255	83	1	66.6566666666666667	0	0	5	7	0	0	0	0	0	1	0	0	1	2	80.23076923076923	107.57692307692308	54.23076923076923	66.1923076923077	26.03846153846154	96.84615384615384	37.4	0.7457990704326063	1.2120859965136548	53.34615384615385	0	1	1	1	0	0	2	1.8	7.39	24	0	6.9	147	15.2	174	0	0	1	0	0
30042316	15394897	25650099	60	0	103.2041666666666667	0	0	0	12	1	0	0	0	0	0	1	0	1	2	79.12903225806451	125.83870967741936	70.58064516129032	86.7741935483871	23.258064516129032	91.80645161290323	36.698	0.6288131248397846	0.911895910780669	55.25806451612904	1	0	0	1	0	0		0.9		36	0				273	0	0	0	0	0
30042568	11840874	26595618	90	0	48.3802777777777778	0	1	1	16	0	0	1	0	1	0	1	0	0	2	87.07692307692308	106.29629629629629	45.5	75.98148148148148	21.375	98.84	36.9442857142857143	0.8191905655320291	1.1460282345000845	60.79629629629629	1	1	1	0	0	0	5.7	1.7	7.39	20	4.64	6.2	192	22.8	247	1	1	1	0	1
30042596	19427932	22284527	65	1	100.8275	1	1	4	23	0	1	1	0	1	0	1	0	1	3	71.71428571428571	126.64583333333333	47.833333333333336	70.4375	17.557142857142857	99.44117647058823	35.246875	0.5662585481634667	1.0181265052604893	78.8125	0	0	1	0	0	1	9.3	2.4	7.35	18	1.99	9.8	111	17.1	267	1	1	1	0	1
30042957	15173967	23398541	56	0	30.7613888888888889	0	0	5	6	0	1	0	0	0	0	0	0	0	0	68.91666666666667	118.22222222222223	70.88888888888889	86.625	15.76923076923077	99.54166666666667	36.8066666666666667	0.5829417293233082	0.7955747955747956	47.33333333333334	0	0	0	0	0	0					0					0	0	0	0	0
30043145	17190208	26495862	68	1	267.6961111111111111	1	0	0	18	1	0	0	0	0	1	0	0	1	2	114.5	111.28125	71.125	81.24242424242425	26.85	97.37931034482759	37.8525	1.0289244594215108	1.409362178291682	40.15625	1	1	1	0	1	0	3	3	7.22	29	0	6	303	28.2	103	1	0	1	1	0
30043619	17511273	20694721	74	1	50.7744444444444444	0	0	1	20	0	1	0	0	0	1	1	0	1	3	97.07692307692308	95.66666666666667	51.416666666666664	62.041666666666664	21.615384615384617	99.11538461538461	36.7471428571428571	1.014741356204771	1.5647052745776722	44.25000000000001	1	1	1	0	0	0		4.6		24	0	9.5	188	9.4	303	0	0	1	0	0
30044183	12006413	20110063	38	1	139.1633333333333333	1	0	4	23	0	1	0	0	0	0	0	0	0	0	99.2051282051282	100.17142857142858	59.114285714285714	68.45714285714286	26.182926829268293	98.58974358974359	38.4666666666666667	0.9903535331373323	1.4491567141817558	41.057142857142864	1	1	1	0	1	0	1.6	1.3	7.25	20	0	15.6	22	13	187	0	0	1	1	0
30044369	15243552	20934515	63	1	31.4947222222222222	0	0	0	21	1	1	1	0	1	0	1	0	1	3	61.18518518518518	111.5	71.53846153846153	85	19.76923076923077	96.88	36.8742857142857143	0.5487460554725129	0.7198257080610022	39.96153846153847	1	0	1	0	0	0		1.1		24	0.12	10.5	186	8.5	138	0	0	0	0	1
30044525	10684247	23541170	89	1	46.4038888888888889	0	0	1	13	0	0	1	0	0	1	1	1	0	3	70	122.16666666666667	52.791666666666664	76.375	18.166666666666668	98.41666666666667	36.835	0.572987721691678	0.9165302782324058	69.375	0	1	1	0	0	0	1.5	1.1	7.31	23	0	10.8	165	8	119	0	0	0	1	0
30044542	12816177	27139242	73	1	57.4008333333333333	0	1	6	6	1	1	0	0	0	0	0	0	0	0	73.6	115.05882352941177	71.73529411764706	84.73529411764706	22.542857142857144	98.02857142857142	36.9188888888888889	0.6396728016359917	0.8685872960777508	43.32352941176471	0	0	0	0	0	0		1.3		11	0	6.2	360	14	104	0	0	1	0	0
30044641	13239154	27262622	64	1	30.9983333333333333	0	0	3	10	0	0	0	1	1	1	1	0	0	3	91.82142857142857	121.75862068965517	66.37931034482759	82.75862068965517	18.892857142857142	97.27586206896552	36.1384615384615385	0.7541267144070882	1.1095089285714286	55.37931034482759	1	0	1	0	0	1	2.2	0.9	7.32	20	0	9.9	169	9.3	97	1	0	0	1	0
30044685	18593475	29954806	74	1	192.3725	1	1	0	11	1	0	1	0	0	1	1	0	1	3	162.42857142857142	103.38095238095238	79.19047619047619	87.28571428571429	18.857142857142858	95.38095238095238	36.234	1.5711653615845231	1.8608837970540095	24.19047619047619	1	1	1	1	0	1	3.8	2.9	7.35	17	0	16.1	92	9.9	160	1	0	1	0	0
30045061	15721974	22585455	64	1	193.3005555555555556	1	0	4	15	0	0	0	0	0	0	0	0	0	0	98.32352941176471	139.3	78.4	95.1	24.529411764705884	93.47058823529412	37.5485714285714286	0.7058401249947215	1.0338962083256016	60.900000000000006	1	0	0	1	0	0		0.8	7.41	25	0	12.4	108	4	110	0	0	0	0	0
30045078	14213243	26756328	80	1	67.9711111111111111	0	0	1	23	0	1	0	0	0	1	0	0	1	2	85.45454545454545	110.77272727272727	54.63636363636363	70.77272727272727	22.108695652173914	97.13636363636364	36.34	0.7714402954452195	1.2074502247912653	56.13636363636363	1	0	1	1	0	0	2.3	1.3	7.33	22	0	7.1	57	11.1	239	1	0	1	1	0
30045120	19275656	24315948	67	0	32.6719444444444444	0	0	1	9	0	0	0	1	0	1	0	0	0	1	80.29629629629629	121.58620689655173	54.172413793103445	70.88333333333334	25.928571428571427	96.84	36.9912	0.6604062939854204	1.1327951511351462	67.41379310344828	0	0	1	0	0	0	2.8	1	7.33	26	0	10.1	173	13.8	99	1	0	0	1	0
30045159	12980603	29059351	91	0	91.1997222222222222	1	1	4	18	0	0	0	0	0	1	0	0	1	2	109.59375	141.41379310344828	72.65517241379311	91.86206896551724	21.90625	94.375	36.595	0.7749862838332113	1.1930250563063063	68.75862068965517	1	0	0	1	0	0	2.1	0.6	7.38	24	0	9.3	541	6.8	173	1	0	0	0	0
30045282	19561674	28783538	70	1	71.4383333333333333	1	0	3	1	0	1	0	0	0	0	1	1	1	3	111.56521739130434	107	73.6086956521739	84.30434782608695	17.6	96.65217391304348	36.6216666666666667	1.0426655830963023	1.3233625580195978	33.39130434782609	1	1	1	0	0	0	6.3	0.9	7.39	17	0.02	9.8	61	7.5	237	1	1	0	0	0
30045407	17493598	28524054	74	1	104.6652777777777778	0	0	6	13	1	0	0	1	0	0	0	0	1	1	75.79411764705883	115.17647058823529	45.088235294117645	68.82352941176471	14.814285714285715	99.97058823529412	36.6128571428571429	0.6580694586312564	1.1012820512820511	70.08823529411765	1	0	1	0	0	0	1.8	5.1	7.39	23	0	7	73	11.7	99	0	0	1	0	0
30045426	19513512	25431224	75	0	79.0755555555555556	0	1	0	20	1	1	0	0	0	1	0	0	1	2	85.6086956521739	110.8	61.833333333333336	72.96666666666667	19.347826086956523	98.17391304347827	36.8742857142857143	0.7726416575105949	1.1732575923093729	48.96666666666666	1	1	1	0	0	0		1		24	0	7.8	218	9.8	178	0	0	0	0	0
30045565	18949957	21699933	68	1	53.1013888888888889	0	0	2	13	0	0	0	0	0	0	0	0	0	0	61.30769230769231	150.92	88.52	105.96	14.192307692307692	97.65384615384616	36.7542857142857143	0.4062264266345899	0.5785927926358277	62.39999999999999	0	0	0	0	0	0	2.2	2.4	7.26	17	0	9.9	36	4.9	119	1	0	1	1	0
30045625	17057610	26086792	67	0	715.8688888888888889	0	0	6	22	1	1	0	0	0	0	0	0	1	1	101.28	99.07142857142857	63.535714285714285	73.32758620689656	24.634615384615383	84	35.61	1.0222927180966115	1.3811991535386785	35.535714285714285	1	1	1	1	0	1	7.5	1.8	7.2	10	0	11.3	108	10.2	264	1	1	1	1	0
30045749	11688012	29894304	75	0	33.1313888888888889	0	0	6	9	1	0	0	1	0	0	0	0	0	0	77.1875	110.4375	58.4375	74.96969696969697	17.651515151515152	98.93548387096774	36.6042857142857143	0.6989247311827957	1.029582659660469	52	0	1	1	0	0	1	2.2	0.7	7.34	25	0	7.8	87	9.1	161	1	0	0	1	0
30045760	19906564	24594046	70	1	78.3544444444444444	0	0	3	15	0	0	0	0	0	0	0	0	1	1	96.61538461538461	111.33333333333333	59.111111111111114	74.25	16.307692307692307	93.61538461538461	36.8983333333333333	0.8678028558268079	1.3012173012173012	52.222222222222214	1	1	1	1	0	0	2.2	1.5	7.34	21	0	9	99	36.8	158	1	0	1	1	0
30045896	10495206	21576924	86	1	66.7516666666666667	1	1	3	21	0	1	0	0	1	0	1	0	0	2	106.75	147.80769230769232	55.80769230769231	90.61538461538461	20.25	96.91666666666667	36.8328571428571429	0.7222222222222222	1.1780560271646858	92.00000000000001	1	0	0	0	0	0	1.5	0.8	7.19	27	0.76	8.6	119	18.1	135	0	0	0	1	1
30046335	19437648	23703945	53	1	45.6519444444444444	0	1	6	18	1	0	0	0	0	1	1	0	1	3	76.5	103.71428571428571	57.142857142857146	67.52380952380952	16.666666666666668	95.27272727272727	36.9733333333333333	0.737603305785124	1.1329337094499297	46.57142857142856	0	1	1	0	0	0	1.5	0.9	7.38	24	0	8.8	69	16.4	181	0	0	0	0	0
30046365	10194974	28046822	47	1	146.6566666666666667	0	1	2	18	0	0	0	0	0	0	0	0	0	0	76.16	116.72	68.16	81.84	18.807692307692307	97.72	37.7807142857142857	0.6525017135023988	0.9305962854349951	48.56	1	0	0	0	1	0	2.6	0.7	7.33	22	0	11.3	172	11.9	197	1	0	0	1	0
30046372	19978774	20876246	57	1	27.2125	0	1	6	12	1	0	0	1	0	0	1	0	0	1	65.56	120.88	70.6	81.96	15.52	97.28	36.5228571428571429	0.542356055592323	0.7999023914104442	50.28	0	1	1	0	0	0		1		25	0	15.3	187	9.7	241	0	0	0	0	0
30046557	17064071	23997893	73	1	79.2155555555555556	0	1	6	13	1	0	0	1	0	0	0	0	0	0	73.64	112.125	72.375	83.29166666666667	22.08	94.32	36.89	0.6567670011148272	0.8841220610305152	39.75	0	0	1	0	0	0		0.8		23	0	9.6	607	15.7	104	0	0	0	0	0
30046643	16446435	26411500	87	0	62.3663888888888889	0	1	3	1	0	1	0	0	0	0	0	0	0	0	69.24	98.875	56.625	69.58333333333333	18.78	97.96	36.5642857142857143	0.7002781289506953	0.9950658682634731	42.25	1	1	1	0	0	0	4	1.4	7.23	19	0	8.9	325	33.8	223	1	0	1	1	0
30047141	15823580	23393787	51	0	36.7694444444444444	0	1	5	6	0	1	0	0	0	0	0	0	0	0	52.04545454545455	99.13333333333334	60.13333333333333	71.75555555555556	17.34090909090909	97.4186046511628	36.9057142857142857	0.5250045851928837	0.72531602804133	39.00000000000001	0	1	1	0	0	0	1.4	1.1	7.38	21	0	11.4	201	6	136	0	0	0	0	0
30047367	18786505	25308792	71	1	59.5572222222222222	0	1	2	9	0	0	0	1	0	0	1	1	0	2	78.875	109.29166666666667	54.416666666666664	71.83333333333333	14.72	99.95833333333333	36.64	0.7216927182615326	1.0980278422273784	54.87500000000001	0	1	1	0	0	0	2.1	1.3	7.32	22	0	10	114	16.9	184	1	0	1	1	0
30047532	11531650	22001081	67	0	98.0175	0	0	1	18	0	0	0	0	0	0	0	0	0	0	81.25	123.25	69.6875	85.5	19.55	98.05	37.046	0.6592292089249493	0.9502923976608187	53.5625	1	0	1	0	0	0		0.9	7.37	27	0	11.8	353	10.3	86	0	0	0	0	0
30048002	17815868	23541508	63	1	44.0086111111111111	0	0	5	9	0	0	0	1	0	0	1	0	0	1	92.2	114.76666666666667	56.416666666666664	72.31666666666666	14.6875	98.88461538461539	36.5896551724137931	0.8033691548068546	1.2749481447338098	58.35	1	0	1	0	0	1	3.1	0.9	7.37	25	0	10	151	14	127	1	0	0	0	0
30048653	12021293	28718953	91	0	24.505	0	0	3	20	0	1	1	0	1	1	0	0	1	3	104.26923076923077	102.41666666666667	72.95833333333333	82.16666666666667	24	96.76923076923077	36.6544444444444444	1.0180885022219441	1.2689967233577781	29.458333333333343	1	1	0	1	0	0		1.7		20	0.02	10.7	243	16.9	146	0	0	1	0	0
30048951	16237702	23063848	79	1	257.2886111111111111	0	0	3	18	0	0	0	0	0	0	1	0	1	2	94	130.40625	66.625	86.4375	14.833333333333334	99.03125	36.7942857142857143	0.7208243469925713	1.0874909616775126	63.78125	1	0	1	0	0	0	1.6	0.7	7.4	21	0	11.7	189	10.4	163	0	0	0	0	0
30049088	11972365	21606206	73	1	81.0569444444444444	0	0	2	11	0	0	0	1	0	1	1	0	1	3	79.04761904761905	98.23809523809524	56.476190476190474	72.42857142857143	21.15	99.14285714285714	36.52	0.8046534173533689	1.091387245233399	41.761904761904766	0	1	0	0	0	0	1.2	5.9	7.32	19	0	6.3	92	15.9	103	0	0	1	1	0
30049254	11984981	21232275	73	1	171.5894444444444444	0	0	5	8	0	0	0	1	0	1	1	0	0	2	86.76470588235294	105.65957446808511	49.212765957446805	65.82978723404256	26.16346153846154	96.84615384615384	36.8257142857142857	0.8211722062969368	1.3180158941404616	56.446808510638306	1	1	1	1	0	0	0.9	4.2	7.29	24	0	7.5	626	14.4	123	0	0	1	1	0
30049345	11699379	22466240	55	1	49.7988888888888889	0	0	0	9	1	0	0	1	0	0	1	0	0	1	79.8	103.78571428571429	52.19047619047619	70.02380952380952	17.65	97.8	36.84	0.7688919476944253	1.1396123767426045	51.5952380952381	0	1	1	0	0	1	2.7	0.8	7.29	24	0	10.4	156	20.6	89	1	0	0	1	0
30049503	19226833	20895515	70	0	59.3288888888888889	0	0	5	5	0	1	1	0	0	1	1	0	1	3	73.61538461538461	124.32	52.32	68.44	21.846153846153847	96.88461538461539	36.588	0.5921443421443422	1.075619295958279	72	0	0	1	0	0	0		3		28	0	9	191	6	412	0	0	1	0	0
30049632	13919486	26396482	72	0	32.9902777777777778	1	0	0	16	1	0	1	0	0	0	0	0	0	0	66.2	110.94285714285714	45.31428571428572	64.11428571428571	17.285714285714285	95.65714285714286	36.5107692307692308	0.5967035797064126	1.0325311942959001	65.62857142857142	0	1	1	0	0	0	1	4	7.23	17	0	6.1	307	17	127	0	0	1	1	0
30049710	10878573	25279827	66	1	46.755	0	0	0	15	1	0	0	1	0	0	1	1	0	2	101.73684210526316	113.6219512195122	53.9390243902439	72.3780487804878	20	99.54545454545455		0.895397773170718	1.4056311798873766	59.6829268292683	1	1	1	0	0	0	5.1	0.7	7.27	21	0	10.2	297	32.9	134	1	1	0	1	0
30049964	14278901	22540194	70	1	33.0730555555555556	0	1	0	13	1	0	1	0	0	1	0	0	0	1	66.31818181818181	126.3913043478261	62.43478260869565	83.1304347826087	17.022727272727273	96.22727272727273	36.7	0.5247052569033992	0.7977605553442372	63.956521739130444	0	0	1	0	0	0		0.4	7.43	27	0	12.6	210	6.6	103	0	0	0	0	0
30049968	18509520	28961239	88	0	113.3275	0	1	3	20	0	1	0	0	0	1	0	0	0	1	120.64864864864865	95.45454545454545	58.90909090909091	70.2	20.142857142857142	98.85135135135135	37.5466666666666667	1.263938223938224	1.7186417186417184	36.54545454545455	1	1	1	0	1	0	7.2	1.6	7.25	20	0.04	10.2	261	29.1	177	1	1	1	1	0
30050274	10950494	26530360	88	1	122.6152777777777778	0	0	5	12	0	0	0	1	0	0	1	1	0	2	78.3913043478261	106.5	53.18181818181818	70.95454545454545	16.065217391304348	99.56521739130434		0.7360685854255972	1.1048101829930648	53.31818181818182	0	1	1	0	0	0	2	0.8	7.32	19	0	8.3	143	18.1	128	0	0	0	1	0
30050364	15084274	23484876	61	0	30.9152777777777778	0	0	1	10	0	0	0	1	0	1	0	0	0	1	80.875	109.64102564102564	66.12820512820512	79.7948717948718	19.51219512195122	99.5609756097561	36.9459459459459459	0.7376344714686623	1.0135363110539846	43.51282051282051	0	1	0	0	0	0	2.6	1	7.29	28	0	8.4	123	9.8	95	1	0	0	1	0
30050447	18157800	28385979	89	0	78.6977777777777778	1	1	5	15	0	0	0	0	0	0	0	0	0	0	63.25	138	62.90909090909091	82.87878787878788	15.705882352941176	96.26470588235294	36.87	0.4583333333333333	0.7631627056672761	75.0909090909091	0	0	1	0	0	0		0.6	7.4	24	0	12.7	214	10.8	147	0	0	0	0	0
30050950	15140113	23125645	63	0	103.3391666666666667	0	1	6	8	1	0	1	0	0	1	0	0	0	1	66.36	121.57142857142857	74.45	88.28571428571429	19	94.52	36.556	0.5458519388954172	0.7516504854368932	47.12142857142857	0	0	0	0	0	0	1.7	1.1	7.23	30	0	12.8	170	5.8	218	0	0	0	1	0
30050952	18523789	28270805	49	1	34.8416666666666667	0	0	1	7	0	0	0	1	0	0	1	0	0	1	97.57692307692308	105.8076923076923	54.88461538461539	71.8076923076923	16.296296296296298	97.76923076923077	37.1028571428571429	0.9222101054162123	1.3588644884841994	50.92307692307692	1	1	1	0	0	0	2.6	0.7	7.28	25	0	10	223	20.7	114	1	0	0	1	0
30051297	17241381	21227714	87	1	79.7686111111111111	0	1	4	7	0	0	1	0	0	1	1	1	0	3	75.66666666666667	107.5	58.43103448275862	73.91379310344827	14.5	99.62962962962963	37.14	0.7038759689922481	1.0237151076899154	49.06896551724138	0	1	1	0	0	0		3.2	7.42	25	0.11	12.4	139	8.2	203	0	0	1	0	1
30051564	10899464	24549479	66	1	134.3972222222222222	0	0	6	23	1	1	0	1	1	0	1	0	0	2	70.9375	119.72	57.12	75.48	18.9375	93.36666666666666	36.9175	0.5925283995990644	0.9398184949655537	62.6	0	0	0	0	0	0		0.8		21	0.11	12.5	221	10.4	106	0	0	0	0	1
30051842	19908603	21951119	67	1	67.7925	0	0	6	9	1	0	0	1	0	1	1	0	0	2	93.03846153846153	99.42307692307692	54.5	67.57692307692308	25.041666666666668	96.11538461538461	37.4923076923076923	0.9357833655705996	1.3767785998861695	44.92307692307692	1	1	1	0	1	0	8.4	1.2	7.19	22	0	9.8	143	16.1	128	1	1	0	1	0
30052727	18964122	22236689	75	0	100.6816666666666667	0	0	1	10	0	0	0	1	0	1	1	0	0	2	82.5	118	63.4	80.25	21.714285714285715	97.05	36.67	0.6991525423728814	1.02803738317757	54.6	1	0	0	0	0	0	4	0.8	7.25	19	0	6.9	139	19.8	240	1	0	0	1	0
30052733	11328158	27985960	82	0	173.6063888888888889	1	1	5	11	0	0	1	0	0	1	1	1	0	3	95.26666666666667	130.92	59.12	76.48	28.448275862068964	95.34615384615384	36.7866666666666667	0.7276708422446279	1.245641562064156	71.79999999999998	1	0	1	0	0	0		0.5		24	0	9.3	314	8.7	120	0	0	0	0	0
30052781	18753289	22969474	31	1	127.9305555555555556	1	0	4	1	0	1	0	0	0	0	0	1	0	1	86.1304347826087	119.30434782608695	65.65217391304348	80.52173913043478	23.2	96.30434782608695	37.939	0.7219387755102041	1.0696544276457884	53.65217391304347	1	0	1	0	1	0	2.5	1.1	7.42	17	0	13.4	168	33.3	224	1	0	0	0	0
30052798	17149214	27770406	88	0	66.1997222222222222	1	0	0	0	1	1	0	0	0	1	0	0	1	2	92.27586206896552	91.5	44.214285714285715	55.22222222222222	12.775862068965518	93.06896551724138	36.6366666666666667	1.0084793668739402	1.670991466037605	47.285714285714285	1	1	1	0	0	0	2.4	1.5	7.37	21	0	8.9	198	19.3	85	1	0	1	0	0
30052810	13733457	22300003	31	1	67.0980555555555556	0	1	0	16	1	0	0	1	0	0	0	1	0	1	78.4074074074074	123.08	57.44	72.36	16.77777777777778	96.4074074074074	36.735	0.6370442590787082	1.0835739000470896	65.64	0	0	1	0	0	0		1.3		27	0	8.5	378	14.9	102	0	0	1	0	0
30052861	14236946	26534287	71	1	26.4975	0	1	3	18	0	0	0	0	0	0	0	0	0	0	85.28571428571429	143.4	73.13333333333334	92.3	12.020408163265307	94.81632653061224	37.4166666666666667	0.5947399880454274	0.9240055718928959	70.26666666666667	1	0	0	1	0	0	4.37	0.9	7.31	22	0.05	13.1	171	27.8	174	1	1	0	1	0
30053112	19069920	23453460	92	1	245.6005555555555556	0	0	6	13	1	0	0	0	1	0	0	0	0	1	76.15841584158416	108.38513513513513	56.92567567567568	75.49324324324324	26.72222222222222	93.40816326530613	36.87625	0.7026647680664831	1.0088110216194806	51.45945945945945	1	1	1	1	1	1	1.8	1.8	7.18	13	0.96	11.3	82	398.3	231	0	0	1	1	1
30053465	15706885	25062973	82	1	68.0313888888888889	0	1	4	22	0	1	0	1	0	0	1	0	0	1	106.15384615384616	121.33333333333333	59.125	78.5	18.77777777777778	96.73913043478261	36.5233333333333333	0.874894336432798	1.3522782949534542	62.20833333333333	1	0	1	1	0	0	2	1.2	7.27	29	0	8.1	119	1.5	167	0	0	0	1	0
30053562	10391104	21956767	74	0	102.5561111111111111	1	0	1	17	0	0	1	0	0	1	1	1	0	3	80	109.28	56.16	68.36	15.92	95.92	36.3971428571428571	0.7320644216691069	1.1702750146284377	53.120000000000005	0	0	1	0	0	0	1.4	1.5	7.37	34	0	7.1	94	13.7	222	0	0	1	0	0
30053582	16711586	21092365	54	1	32.2758333333333333	1	1	0	3	1	1	0	0	0	0	0	1	0	1	111.5	105.5	72.83333333333333	83.79166666666667	17.73076923076923	98.07692307692308	36.1127272727272727	1.0568720379146919	1.3306812531079064	32.66666666666667	1	1	1	0	0	1	5.1	1.7	7.28	16	0	6.2	138	25.2	120	1	1	1	1	0
30053624	16600921	24454322	71	1	34.8875	0	1	1	6	0	1	1	0	1	0	1	0	0	2	70.93103448275862	114.96551724137932	57.689655172413794	70.89655172413794	23.586206896551722	98.125	36.9	0.6169766046790641	1.0004863813229572	57.27586206896552	0	0	1	0	0	0		2.3		16	5.63	10.8	71	8	310	0	0	1	0	1
30053897	10512025	27863561	88	1	35.0744444444444444	0	1	4	9	0	0	1	0	0	1	1	0	1	3	75.79310344827586	107.63333333333334	48.63333333333333	68.46666666666667	17.913793103448278	98.10344827586206	36.9128571428571429	0.7041787251310857	1.1070073531880602	59.00000000000001	1	0	1	0	0	0	1.5	1.4	7.35	22	0.13	7.2	158	18.3	128	0	0	1	0	1
30054141	14419804	22010665	64	1	211.2236111111111111	1	1	4	1	0	1	1	0	0	1	1	1	1	4	113.8157894736842	106.3974358974359	66.33333333333333	82.84615384615384	26.2	95.21052631578948	36.041	1.069723048433229	1.373821042857841	40.06410256410257	1	1	1	0	0	1	10.7	2.9	7.08	12	0.25	11.6	285	22.1	338	1	1	1	1	1
30054222	14767792	21798499	83	1	87.7547222222222222	0	0	2	21	0	1	0	0	0	0	0	0	0	0	72.96296296296296	124.4	56.35	81.13333333333334	19.67241379310345	98.64285714285714	36.5	0.5865189948791235	0.8992969962567332	68.05000000000001	0	0	1	0	0	0	4.8	0.9	7.34	20	0	9.7	258	19.9	161	1	1	0	1	0
30054491	15501014	23143229	77	1	27.1925	0	0	6	15	1	0	1	0	0	1	1	0	0	2	89.6	100.29166666666667	67.70833333333333	77.875	24.4	95.05555555555556	36.4916666666666667	0.8933942667220606	1.1505617977528089	32.58333333333334	1	0	0	0	0	0		1.7		25	0	11	193	7.8	156	0	0	1	0	0
30054857	10476294	28537603	77	1	152.9016666666666667	1	0	3	22	0	1	0	0	0	0	0	0	0	0	49.32	121.29629629629629	49.77777777777778	73.07407407407408	17.925925925925927	98.88	36.02	0.4066076335877863	0.674931576279777	71.5185185185185	0	0	1	0	0	1		0.9	7.26	22	0	8.9	154	5.5	115	0	0	0	1	0
30055027	14200329	25123902	91	0	147.9011111111111111	1	0	0	15	1	0	0	0	0	0	0	0	1	1	94.81818181818181	137.35714285714286	91.5	103.57142857142857	16.772727272727273	96.57142857142857	37.3828571428571429	0.6903039757953954	0.9154858934169279	45.85714285714286	1	0	0	0	1	0		0.8	7.36	20	0	9.5	257	9.6	110	0	0	0	0	0
30055033	16733527	25391127	50	0	29.6488888888888889	0	0	0	9	1	0	0	1	0	0	1	0	0	1	79.07407407407408	114.5925925925926	63.666666666666664	82.77777777777777	17.25925925925926	99.18518518518519	36.599	0.6900452488687783	0.9552572706935124	50.92592592592593	0	0	0	0	0	0	2.6	0.4	7.31	23	0	8.8	143	24.5	142	1	0	0	1	0
30055077	13481919	25928644	86	1	42.2155555555555556	0	0	6	17	1	0	0	0	0	0	1	0	1	2	93.29411764705883	126.96875	74.5	89.90625	16.151515151515152	97.17647058823529	36.8205882352941176	0.734780153754832	1.0376822261751417	52.46875	1	0	0	0	0	0	1.9	1.4	7.4	20	0	7.1	97	11.4	164	0	0	1	0	0
30055228	16601928	23920906	67	0	49.6011111111111111	0	0	3	21	0	1	1	0	0	1	0	0	1	2	84.06	98.2	67.4888888888889	76.82222222222222	16.833333333333332	95.38888888888889	36.3966666666666667	0.8560081466395112	1.0942146369684698	30.71111111111111	1	1	1	0	0	0	0.8	2	7.24	27	0	12.6	178	13.2	174	0	0	1	1	0
30055302	13745030	26408777	60	1	78.2311111111111111	1	0	5	11	0	0	0	1	1	1	1	0	0	3	106.1470588235294	85.38235294117646	61.794117647058826	70.55882352941177	26.573529411764707	94.73076923076923	37.55	1.2431966930761282	1.5043768236765318	23.588235294117638	1	1	1	0	0	0	6.2	3.3	7.13	18	0	9	65	28.2	142	1	1	1	1	0
30055624	11437634	23031171	62	1	68.6777777777777778	0	0	2	22	0	1	0	0	0	0	0	0	0	0	106.57142857142857	130.35714285714286	80.67857142857143	94.58620689655173	21.82857142857143	95.37142857142857	36.7316666666666667	0.8175342465753425	1.1267121504088329	49.67857142857143	1	0	1	0	0	0	0.7	0.3	7.39	32	0	7.8	356	13.7	86	0	0	0	0	0
30055952	10657435	23811853	95	0	63.1105555555555556	0	0	3	3	0	1	0	0	1	1	0	0	1	3	86	134.66666666666666	82.33333333333333	97.77777777777777	18.571428571428573	95.42857142857143	36.585	0.6386138613861386	0.8795454545454546	52.33333333333333	1	1	1	0	0	0	3.2	1.3	7.41	21	0.06	14.3	191	16.8	224	1	0	1	0	0
30056058	12148259	25428355	56	1	30.6330555555555556	0	1	3	11	0	0	0	1	0	0	1	0	0	1	101.6896551724138	105.89655172413794	61.51724137931034	74.86206896551724	17.5	98.51724137931035	36.9266666666666667	0.9602735265385868	1.35836020267158	44.379310344827594	1	1	1	0	0	0	1.2	0.8	7.33	25	0	11.5	137	20.9	89	0	0	0	1	0
30056157	12692062	24930252	53	0	41.1433333333333333	0	1	4	13	0	0	1	0	0	0	0	1	0	1	107.77272727272727	127	88.83333333333333	97.61111111111111	22.863636363636363	92.6470588235294	36.498	0.848604151753758	1.1041030682464945	38.16666666666667	1	1	0	1	0	0		0.7		15	0	12.8	206	6.2	115	0	0	0	0	0
30056217	12805811	23007640	59	1	249.8758333333333333	1	1	1	0	0	1	1	0	1	1	1	1	0	4	92.85714285714286	69.61111111111111	34.638888888888886	42.513888888888886	20.914285714285715	98.17142857142858	37.53125	1.3339413977881656	2.1841601717459285	34.97222222222223	1	1	1	0	1	0	1.9	3.8	7.35	19	1.85	9	97	8.5	158	0	0	1	0	1
30056400	16218365	23827040	65	1	111.8066666666666667	0	0	6	3	1	1	0	0	0	0	0	0	0	0	60.29032258064516	136.15	70.05	89.55	17.032258064516128	95.3225806451613	36.8522222222222222	0.44282278795920055	0.6732587669530448	66.10000000000001	0	0	0	0	0	0					0					0	0	0	0	0
30056413	11652285	24849823	86	0	31.9416666666666667	0	0	0	17	1	0	0	0	0	0	1	0	1	2	107.93548387096774	94.86206896551724	57.793103448275865	69	19.733333333333334	97.5	36.5642857142857143	1.1378149880981696	1.5642823749415615	37.068965517241374	1	1	1	0	0	0		0.9		33	0	8.6	201	10	83	0	0	0	0	0
30056424	14282392	23012760	59	1	44.4116666666666667	0	0	2	0	0	1	0	0	0	0	0	0	0	0	106	101.42307692307692	59.76923076923077	76.62962962962963	19.307692307692307	96.76923076923077	36.7771428571428571	1.0451270383010998	1.3832769453842435	41.65384615384615	1	1	1	1	0	0		1.4		18	0	7.1	203	17.6	200	0	0	1	0	0
30056474	16328618	26959001	74	0	133.5427777777777778	1	1	5	4	0	1	0	0	0	0	0	0	0	0	109.65	102.6	64.15	76.4	14.9	98.35	38.1857142857142857	1.0687134502923978	1.4352094240837696	38.44999999999999	1	1	1	0	1	0	3.2	3.6	7.18	14	0	8.4	246	46.9	134	1	0	1	1	0
30056520	11863186	20160409	74	1	30.7088888888888889	0	0	2	10	0	0	0	1	1	0	1	0	0	2	63.696969696969695	126.4	63.333333333333336	75.57692307692308	16.454545454545453	98.16129032258064	36.5	0.5039317222861527	0.8428097771609221	63.06666666666667	0	0	1	0	0	0		1		27	0.1	13.6	283	5.7	137	0	0	0	0	0
30056538	16600478	23006541	42	1	76.6377777777777778	1	0	3	15	0	0	0	0	0	0	0	0	0	0	64.67647058823529	96.88461538461539	53.84615384615385	64.2	12.264705882352942	96.67647058823529	36.3972222222222222	0.6675618242533218	1.007421660252886	43.03846153846154	0	1	1	0	0	0	1.9	8.4	7.36	16	0	6.8	38	6.3	101	0	0	1	0	0
30056650	17879393	29048251	74	0	60.8372222222222222	0	1	1	1	0	1	0	0	0	0	0	0	0	0	69.1875	127.42857142857143	66.5	84.92857142857143	17.1875	95.125	36.7316666666666667	0.5429512331838565	0.814655172413793	60.92857142857143	0	0	0	0	0	0		0.8		25	0	13.8	204	6.7	99	0	0	0	0	0
30056659	13875890	27269242	64	0	1228.9161111111111111	1	0	4	19	0	1	0	0	0	0	0	0	1	1	91.08	129.92307692307693	62.07692307692308	88.23076923076923	16.403846153846153	100	36.5	0.7010301953818827	1.0322929380993897	67.84615384615385	1	0	0	0	0	0	1.5	1	7.36	18	0	10.1	262	20.1	198	0	0	0	0	0
30056748	18190935	24712081	57	0	88.9519444444444444	1	0	0	9	1	0	0	0	0	0	0	0	1	1	119.91666666666667	140.61904761904762	91.52380952380952	106.28571428571429	23.083333333333332	98.16666666666667	36.935	0.8527768371147986	1.1282482078853047	49.0952380952381	1	0	0	1	0	0	4	0.3	7.43	21	0	7.2	382	41.3	153	1	0	0	0	0
30056766	13077594	22574617	68	0	428.1069444444444444	0	1	2	22	0	1	0	0	0	0	1	0	1	2	125.2	117.2	59.12	72.24	18.28846153846154	100	37.555	1.068259385665529	1.7331118493909192	58.080000000000005	1	0	1	0	1	0		1.4	7.33	20	0	9.3	166	19.6	365	0	0	1	1	0
30056897	10263053	25012538	64	1	230.0622222222222222	1	0	1	1	0	1	0	0	0	0	1	0	1	2	117.12	111.84	68.76	82.4	27.25	94.4	37.2483333333333333	1.0472103004291846	1.4213592233009709	43.08	1	0	0	1	1	0	1.9	1.1	7.27	20	0.58	14.4	138	9.8	171	0	0	0	1	1
30057057	18703997	29849619	64	0	139.4644444444444444	0	1	6	4	1	1	0	0	0	1	1	0	0	2	78.08333333333333	126.88	72.08	87.68	16.125	89.33333333333333	36.725	0.6154108869272804	0.8905489659367395	54.8	0	1	1	1	0	0	2	1.3	7.32	37	0	15.5	99	8.4	313	0	0	1	1	0
30057313	14981236	26403134	61	1	308.1422222222222222	0	1	5	16	0	0	0	1	0	1	0	1	0	2	60.339285714285715	129.4672131147541	65.45081967213115	84.74590163934427	13.442622950819672	95.98305084745763	35.8344444444444444	0.4660584271695383	0.7120024042115153	64.01639344262294	0	0	0	0	0	1		2	7.39	20	0	12	215	16.5	220	0	0	1	0	0
30057373	11985765	26238624	70	1	29.1041666666666667	1	0	4	16	0	0	0	0	0	0	0	0	0	0	66.21428571428571	104.65217391304348	52.30434782608695	63.26086956521739	11	98.66666666666667	37.2925	0.6327081725918451	1.0466863033873341	52.34782608695653	0	1	1	0	1	1	1.4	1.6	7.37	21	0	6.4	8	2.5	97	0	0	1	0	0
30057379	14410325	23499282	65	1	47.3922222222222222	0	0	1	17	0	0	0	0	0	0	0	0	0	0	113.4	129.64444444444445	85.68888888888888	100.5111111111111	21.4	96.06666666666666	36.9371428571428571	0.8747000342817964	1.1282334733583905	43.95555555555556	1	0	0	0	0	0	3.2	0.8	7.27	16	0	12.6	122	12	238	1	0	0	1	0
30057454	10023117	28872262	54	1	106.7172222222222222	0	1	4	10	0	0	1	0	0	1	0	0	0	1	108.53333333333333	95.15	63.81666666666667	73.6	18.266666666666666	92.36666666666666	36.6985714285714286	1.140655105973025	1.4746376811594204	31.333333333333336	1	1	1	1	0	0	0.9	1.8	7.4	26	0	13.1	188	17.8	144	0	0	1	0	0
30058643	11164952	24680477	43	1	63.8866666666666667	0	0	2	22	0	1	0	0	0	1	0	0	0	1	88.08	119.83333333333333	83.375	94.375	28.04	94.6	36.8633333333333333	0.7350208623087622	0.9332980132450331	36.45833333333333	1	0	0	0	0	0	1.6	0.6	7.46	23	0	8.8	85	9.9	90	0	0	0	0	0
30058861	12206313	24470837	75	0	48.1416666666666667	0	0	0	11	1	0	0	1	0	0	1	1	0	2	82.22916666666667	103.2127659574468	55.97872340425532	72.68085106382979	14.24468085106383	99	35.2733333333333333	0.7966956984814129	1.1313731947697112	47.234042553191486	0	1	1	0	0	1	2.3	0.9	7.36	24	0	7.5	150	21.3	89	1	0	0	0	0
30058866	19352034	21509557	64	1	307.6433333333333333	0	0	3	2	0	1	1	0	1	1	1	0	1	4	77.61333333333333	127.13333333333334	83.33333333333333	97.73846153846154	15.863636363636363	97.56666666666666	37.4866666666666667	0.610487676979549	0.7940920300120677	43.80000000000001	1	1	1	1	0	0	1.6	1.3	7.37	18	22.39	10.2	208	11.1	153	0	0	1	0	1
30058917	11444719	23264545	62	1	305.6177777777777778	1	0	0	18	1	0	0	0	0	1	0	0	1	2	76.29411764705883	97.87878787878788	59.21212121212121	67.87878787878788	15.852941176470589	97.29411764705883	36.7127272727272727	0.7794755053724277	1.1239758403361346	38.666666666666664	1	1	1	0	0	0	2.1	1.6	7.47	24	0	7.7	45	4.6	216	1	0	1	0	0
30059003	12650431	29679435	67	1	27.1163888888888889	0	0	6	9	1	0	0	1	0	1	1	0	0	2	83.24137931034483	108.26666666666667	53.3	68.7	24.183333333333334	98.79310344827586	36.67	0.7688551044674707	1.211664909903127	54.96666666666667	0	1	1	0	0	0	2.5	1.1	7.25	20	0	8.4	153	10.8	102	1	0	0	1	0
30059093	13041224	25231361	73	1	38.1405555555555556	0	1	0	2	1	1	0	0	0	0	0	0	1	1	87.84	105.4090909090909	55.45454545454545	66.72727272727273	19.12	95.88	37.5	0.8333247089262614	1.3164032697547683	49.95454545454545	0	1	1	0	0	0		1.9		21	0	10.3	139	11.6	149	0	0	1	0	0
30059206	19796981	29842289	74	0	35.7305555555555556	0	0	2	4	0	1	0	0	0	0	0	0	0	0	63.93333333333333	114.625	63	77.875	17.133333333333333	92.2	36.935	0.5577608142493639	0.8209737827715355	51.625	0	0	1	0	0	0		0.8		22	0	12.4	160	7.6	89	0	0	0	0	0
30059609	13830979	23004831	80	1	55.2555555555555556	0	1	6	9	1	0	0	1	0	1	1	1	0	3	75.32142857142857	110.57142857142857	47.964285714285715	68.85714285714286	19.67241379310345	99.14285714285714	36.2444444444444444	0.6812015503875969	1.0938796680497924	62.607142857142854	0	1	1	0	0	1	3	0.9	7.27	21	0	6.9	171	27.1	168	1	0	0	1	0
30059619	11279605	24656556	87	1	91.2333333333333333	1	1	5	15	0	0	1	0	0	0	1	1	0	2	69.42857142857143	123.91379310344827	62.724137931034484	84.55357142857143	19.4	99.47619047619048	34.11	0.56029736230098	0.8211193241816261	61.18965517241379	1	1	1	0	0	1	3	1.6	7.19	15	0.44	10.4	136	9.6	153	1	0	1	1	1
30059691	13570398	29201840	85	1	195.1736111111111111	0	0	6	17	1	0	0	1	0	0	1	1	0	2	79.42	112	50.88235294117647	75.50980392156863	16.875	99.04081632653062		0.7091071428571428	1.0517839522202026	61.11764705882353	0	1	1	0	0	0	5.3	1.2	7.28	19	0	8	121	6.3	196	1	1	0	1	0
30059712	10708035	22995682	89	0	58.1047222222222222	0	0	1	8	0	0	1	0	0	1	0	1	0	2	68.91666666666667	134.1346153846154	51.51923076923077	73.1923076923077	17.041666666666668	98.04166666666667	37.2	0.5137873357228196	0.941583464704852	82.61538461538461	0	0	1	0	1	0	1.1	0.9	7.34	23	0	8.4	159	5.7	198	0	0	0	1	0
30059803	15678424	22671809	65	1	30.9638888888888889	0	0	3	9	0	0	0	1	0	0	1	0	0	1	78.11538461538461	116.72413793103448	62.6551724137931	76.44827586206897	17.59259259259259	95.77272727272727	37.086	0.6692307692307693	1.0218070157177057	54.068965517241374	0	1	1	0	0	0	3.1	1.1	7.29	22	0	9.2	184	18.4	146	1	0	0	1	0
30059911	15364849	20536377	73	1	31.7333333333333333	0	1	6	9	1	0	0	0	0	0	1	0	1	2	65	123.32	61.96	80.32	16	99.16	36.6342857142857143	0.527084009082063	0.8092629482071714	61.35999999999999	0	1	1	0	0	0		1.2		19	0	7.1	151	10.3	114	0	0	0	0	0
30059912	13501970	29033828	47	0	48.5827777777777778	0	1	1	13	0	0	1	0	0	0	0	1	0	1	83.15384615384616	112.58333333333333	60.708333333333336	72.875	19.46153846153846	95.2	37.305	0.7385981893753916	1.1410476316136695	51.87499999999999	0	0	1	0	1	0		1.7		22	0	9.9	175	7.8	222	0	0	1	0	0
30059997	13635674	29131415	86	1	137.8141666666666667	0	1	5	23	0	1	0	0	0	0	0	0	1	1	105.48	144.1304347826087	88.69565217391305	103.82608695652173	19.68	96.84	37.034	0.7318371040723982	1.0159296482412061	55.43478260869564	1	0	0	0	0	0		0.5		22	0	11.8	193	9.7	120	0	0	0	0	0
30060890	15120371	28845001	68	0	145.8744444444444444	0	0	5	0	0	1	0	0	0	0	0	0	1	1	90.26086956521739	141.57142857142858	71.42857142857143	90.85714285714286	17.8	98.1304347826087	37.3133333333333333	0.6375641644364497	0.9934372436423298	70.14285714285715	1	0	0	0	0	0		0.6		29	0	9	174	7.2	159	0	0	0	0	0
30061235	13786332	21148417	62	1	73.8827777777777778	1	0	0	7	1	0	0	0	0	1	0	1	0	2	63.95652173913044	123.9	59.91428571428571	81.44285714285714	17.22	97.91304347826087	35.1230769230769231	0.5161946871600519	0.7852931979896739	63.985714285714295	0	1	1	0	0	1	3.8	2.6	7.25	22	0.33	5.5	18	13.2	360	1	0	1	1	1
30061379	10555551	22786968	92	0	94.4236111111111111	0	1	1	19	0	1	1	0	0	0	0	0	1	1	110.82608695652173	93.65	64.2	73.3	23.695652173913043	93.65217391304348	36.76	1.1834072285800505	1.5119520730766949	29.450000000000003	1	1	1	1	0	0		0.6		28	0	10.9	328	7.7	88	0	0	0	0	0
30061420	13056496	23468965	64	0	24.5583333333333333	1	0	0	18	1	0	1	0	0	1	0	0	1	2	62.23809523809524	101.57954545454545	44.958333333333336	67.43181818181819	22.597560975609756	96.17073170731707	37.4994117647058824	0.6127030295281778	0.9229781565474184	56.62121212121212	0	1	1	1	1	0	14	2.7	7.06	15	0	5.8	151	19.4	93	1	1	1	1	0
30061618	12890100	25676623	74	1	74.3488888888888889	0	0	2	16	0	0	0	0	0	0	0	0	0	0	59.52	123.16	51.96	76.24	14.54	99.8	36.5557142857142857	0.4832737901916207	0.7806925498426024	71.19999999999999	0	0	1	0	0	0	2.1	1.3	7.4	22	0	11.1	109	9.6	187	1	0	1	0	0
30061662	18817948	23379351	60	1	26.4669444444444444	0	1	5	22	0	1	1	0	1	1	1	0	0	3	65.54166666666667	113.8695652173913	70.56521739130434	80.79166666666667	17.583333333333332	98.91666666666667	37.024	0.5755854651902763	0.8112429087158329	43.30434782608695	0	0	0	0	0	0		1.1		23	0.25	13.4	208	8.7	114	0	0	0	0	1
30061691	19970466	26059305	83	0	68.9630555555555556	0	0	6	19	1	1	1	0	1	1	1	0	0	3	102	132.65217391304347	61.91304347826087	78.26086956521739	26.208333333333332	95.08333333333333	36.766	0.7689282202556539	1.3033333333333332	70.7391304347826	1	0	1	0	0	0	1.3	0.7	7.39	23	0.17	8.3	151	12.4	159	0	0	0	0	1
30061814	18075452	29511568	30	1	503.9166666666666667	0	0	1	14	0	0	0	1	0	1	1	0	1	3	81.25	106.91666666666667	56.145833333333336	69.54166666666667	23.673076923076923	90.88	36.65	0.759937646141855	1.1683642899940083	50.770833333333336	0	1	1	1	0	1	15.3	1.8	6.98	12	0	6.1	66	15.2	190	1	1	1	1	0
30062124	18393368	24899173	69	1	62.5561111111111111	0	0	3	22	0	1	0	0	0	0	0	0	0	0	115.54166666666667	124.54166666666667	88.08333333333333	98.91666666666667	17.5	96.66666666666667	36.7783333333333333	0.9277350284376046	1.1680707666385846	36.45833333333334	1	0	0	0	0	0	1.3	0.4	7.37	20	0	10.3	320	22.7	188	0	0	0	0	0
30062477	11508679	20568339	77	0	328.6047222222222222	0	0	6	21	1	1	1	0	1	1	1	0	0	3	98.42307692307692	105.88	47.68	62.36	16.75	96.53846153846153	37.2614285714285714	0.9295719392054866	1.578304633147481	58.199999999999996	1	1	1	0	1	0	2.7	2.9	7.3	24	1.18	11	996	37.7	243	1	0	1	1	1
30062686	14499771	25048997	80	0	108.8125	0	0	5	12	0	0	0	1	0	0	1	1	0	2	87.76470588235294	118.41176470588235	46.76470588235294	69.47058823529412	16.13888888888889	98.16129032258064	36.2225	0.7411823149528068	1.2633361558001694	71.6470588235294	1	0	1	0	0	0	3.7	1.4	7.28	22	0	7.2	107	20.4	162	1	0	1	1	0
30062923	12506390	21301912	79	1	24.665	0	0	5	13	0	0	0	1	0	0	1	0	1	2	75.38709677419355	113.87878787878788	49.303030303030305	67.48484848484848	16.921875	97.29032258064517	36.4985714285714286	0.661994197325276	1.1170966293436853	64.57575757575756	0	0	1	0	0	0	3.1	0.9	7.3	22	0	10.2	179	21.3	127	1	0	0	1	0
30063080	15112051	20536044	82	0	66.5916666666666667	0	0	3	21	0	1	0	0	0	0	0	0	0	0	70.875	136.28571428571428	59.714285714285715	81.67857142857143	16.09375	93.75	37.0728571428571429	0.5200471698113208	0.8677306515085265	76.57142857142856	0	0	1	0	0	0		0.7		29	0	12	309	12.2	163	0	0	0	0	0
30063334	14718093	24758789	73	1	125.8177777777777778	1	0	3	18	0	0	1	0	1	1	0	0	1	3	92	83.28	63.6	71.68	21.84	95.12	36.4757142857142857	1.1047070124879923	1.2834821428571428	19.68	1	1	1	0	0	0		1.2		37	0	8	158	3.4	113	0	0	0	0	0
30063417	16503234	28051593	84	1	73.0827777777777778	0	1	2	19	0	1	0	1	0	1	1	1	0	3	78	110.12	64.24	74.64	19.26923076923077	97.5	36.595	0.7083181983290955	1.045016077170418	45.88000000000001	0	1	1	0	0	0		0.9		35	0.01	10.3	144	6.6	126	0	0	0	0	0
30063700	12976207	24962401	72	1	571.6488888888888889	0	1	4	19	0	1	0	0	0	0	0	0	0	0	61.333333333333336	126.0909090909091	46.15151515151515	66.9090909090909	18.075757575757574	96.61290322580645	36.7866666666666667	0.486421533285268	0.9166666666666667	79.93939393939394	0	0	1	0	0	0	1.5	0.7	7.44	25	0	14.5	148	14.7	221	0	0	0	0	0
30063714	11570162	25361762	67	0	962.595	0	1	6	8	1	0	0	1	1	0	1	0	0	2	77.95918367346938	106.32692307692308	53.89423076923077	81.24358974358975	19.18	96.45238095238095	36.3047058823529412	0.7332026679364094	0.9595733511962461	52.432692307692314	1	1	1	1	0	1	4.7	0.7	7.15	20	0	9.1	98	12.2	133	1	1	0	1	0
30063755	11656295	21069538	84	1	44.1455555555555556	0	0	5	15	0	0	0	0	0	0	0	0	0	0	64.4	110.88888888888889	47.044444444444444	71.18181818181819	13.71111111111111	97.68888888888888	36.1733333333333333	0.5807615230460923	0.9047254150702426	63.84444444444444	1	1	1	0	0	1	1.1	1.2	7.41	24	0	7.7	105	16	331	0	0	0	0	0
30063885	12535246	24033824	67	0	106.1513888888888889	0	1	1	23	0	1	0	0	0	1	1	0	1	3	83.65217391304348	103.4090909090909	60.77272727272727	70.04545454545455	17.08695652173913	96.43478260869566	36.768	0.808944099378882	1.19425556527382	42.63636363636363	0	1	1	1	0	0		1.3		17	0	9	342	11.7	167	0	0	1	0	0
30063946	13202910	25174412	68	1	221.7505555555555556	1	0	5	17	0	0	0	0	0	0	0	0	0	0	72.74074074074075	130.96153846153845	73.26923076923077	86.6923076923077	15.703703703703704	96.11111111111111	37.04125	0.555435905803013	0.8390679943474976	57.69230769230768	0	0	0	0	0	0		0.9		25	0	11.4	139	13.2	131	0	0	0	0	0
30064481	18952937	20554791	72	1	385.7838888888888889	1	0	1	13	0	0	0	0	0	0	0	0	0	0	70.32142857142857	96.85365853658537	59.34146341463415	66.5	24.12962962962963	95.39285714285714	37.2625	0.7260585674713098	1.0574650912996777	37.51219512195122	0	1	1	0	0	0	2.9	7.9	7.13	12	0	8.1	244	21.4	204	1	0	1	1	0
30064615	19227128	27614437	69	0	39.0305555555555556	0	0	3	2	0	1	0	0	0	0	1	0	0	1	93.38461538461539	156.4	90.7	109.5	15.142857142857142	96.38461538461539	36.6483333333333333	0.5970883336612237	0.8528275377590446	65.7	1	0	0	0	0	0		0.6		23	0	11	188	6.5	96	0	0	0	0	0
30064623	13695016	24430701	65	1	43.7494444444444444	0	1	2	13	0	0	1	0	0	1	1	0	1	3	95.36111111111111	94.04	64.92	74.12	17.5	95.42857142857143	36.26	1.014048395481828	1.2865773220603225	29.120000000000005	1	1	1	0	0	0		11.7	7.34	21	3.62	8.1	404	13.3	306	0	0	1	1	1
30064733	11413064	22728137	54	1	71.3391666666666667	0	0	1	17	0	0	1	0	0	1	0	0	1	2	64.4074074074074	112.95833333333333	77.25	88.70833333333333	18.444444444444443	95	36.668125	0.5701873027583098	0.726058138928031	35.70833333333333	0	0	0	0	0	0		1.1		32	0	14.9	288	11.8	137	0	0	0	0	0
30064890	11183547	20601739	80	1	54.6180555555555556	0	1	5	16	0	0	0	1	0	0	0	0	0	0	62.96296296296296	131.19642857142858	61.910714285714285	81.72222222222223	16.37037037037037	95.88461538461539	36.60875	0.4799136961924494	0.7704509404033536	69.2857142857143	0	0	1	0	0	0		0.7		26	0	12.2	231	15.2	123	0	0	0	0	0
30064922	11154055	24822407	62	1	48.7408333333333333	0	1	5	20	0	1	0	0	1	1	1	0	1	4	64.1923076923077	121.875	72.70833333333333	87	16.192307692307693	95.61538461538461	36.6216666666666667	0.5267061143984221	0.737842617152962	49.16666666666667	0	1	1	0	0	0	0.7	7.9	7.21	12	0	7.5	217	7.2	158	0	0	1	1	0
30064930	13442232	28337081	91	1	90.4172222222222222	0	0	6	0	1	1	0	0	0	0	0	0	0	0	88.12	118	61.333333333333336	77.95833333333333	21.08	95.6	36.5014285714285714	0.7467796610169491	1.1303474078033138	56.666666666666664	1	0	0	1	0	0		0.6		26	0	12.7	269	13.2	121	0	0	0	0	0
30064993	11670439	28236981	74	0	50.0697222222222222	0	1	2	22	0	1	0	0	0	0	0	0	0	0	46.074074074074076	118.71875	67.28125	81.15625	14.703703703703704	97.74074074074075	36.8433333333333333	0.3880943328166282	0.5677205892839317	51.4375	0	1	1	0	0	0		1		20	0	9.2	170	9.8	116	0	0	0	0	0
30065290	10156486	25194307	75	0	68.1875	0	0	4	21	0	1	0	0	0	0	0	0	1	1	90.4074074074074	124.56	60.24	78.76	15.88888888888889	97.5925925925926	36.6283333333333333	0.725814124979186	1.1478848071026841	64.32	1	0	0	0	0	0		1		22	0	9.9	290	33.1	101	0	0	0	0	0
30065382	15435033	22722891	68	0	78.1786111111111111	0	0	1	11	0	0	0	0	0	1	0	0	0	1	81.61538461538461	110.92307692307692	57.07692307692308	72.59615384615384	22.442307692307693	99.6923076923077	35.9461538461538462	0.7357836338418863	1.1242384105960266	53.84615384615384	1	1	1	0	0	1	3.7	0.6	7.2	15	0	5.8	57	6.4	180	1	0	0	1	0
30065537	19530208	26078226	60	0	594.3905555555555556	0	1	6	21	1	1	0	0	0	0	0	0	0	0	82.48936170212765	98.54545454545455	65.97727272727273	73.68604651162791	18.479591836734695	99.93617021276596	36.8370588235294118	0.837069168564026	1.119470586457784	32.56818181818181	1	1	1	0	0	1	3.4	4.5	7.35	20	0	6.1	113	18.4	193	1	0	1	0	0
30065590	16757439	25782022	90	0	185.1280555555555556	0	1	0	10	1	0	0	0	0	1	0	0	1	2	109.02222222222223	98.21951219512195	65.26829268292683	75.90243902439025	25.33695652173913	99.1590909090909	37.0475	1.109985376486494	1.4363467580691232	32.951219512195124	1	1	1	0	0	0	3.9	2.2	7.2	21	0.04	10.8	173	16.1	323	1	0	1	1	0
30065645	11724340	22322664	66	1	36.3302777777777778	0	1	5	10	0	0	0	1	0	0	1	1	0	2	86.65625	107.71875	53.3125	70.625	16.625	97.78125	36.8883333333333333	0.8044676530316217	1.226991150442478	54.40625	1	1	1	0	0	0	2.1	0.8	7.4	26	0	9.8	191	22	150	1	0	0	0	0
30065690	10439484	28371719	78	1	41.0205555555555556	0	0	1	1	0	1	0	1	0	1	0	0	0	1	72.30555555555556	111.91176470588235	45.11764705882353	65.29411764705883	13.243243243243244	98.8529411764706	36.7357142857142857	0.6460943203387356	1.1073823823823823	66.79411764705881	0	1	1	0	0	0	4	1.4	7.26	20	0	7.8	84	14.7	175	1	0	1	1	0
30065812	17021943	27098729	91	0	123.9841666666666667	1	1	0	17	1	0	0	0	0	1	0	0	1	2	84	156.28125	49.9375	83.25	25.153846153846153	95.07692307692308	37.395	0.5374925014997001	1.009009009009009	106.34375	0	0	0	0	0	0	1.5	1.5	7.42	25	1.6	10	162	11.5	238	0	0	1	0	1
30065918	11005551	21616620	65	0	47.8161111111111111	0	0	3	17	0	0	0	0	0	0	0	0	0	0	86.25	116.45	60.25	82.1	19.105263157894736	99.52631578947368	37.2625	0.7406612279948476	1.0505481120584654	56.2	0	0	1	0	0	0					0					0	0	0	0	0
30066006	18880527	23629454	92	1	64.5858333333333333	0	1	2	23	0	1	0	0	0	1	0	0	1	2	125.34482758620689	110.41666666666667	80.70833333333333	90.5	21.79310344827586	96.64	36.4533333333333333	1.1351984385165907	1.3850257191846065	29.708333333333343	1	0	0	1	0	0	4.6	2	7.29	16	0	6.7	224	18.7	143	1	1	1	1	0
30066007	15070400	21760933	73	1	33.0783333333333333	0	0	1	9	0	0	0	1	0	0	0	1	0	1	72.3125	102.13235294117646	54.911764705882355	70.76470588235294	16.171875	99.62068965517241	36.245	0.7080273578113752	1.0218724023275145	47.22058823529411	0	1	1	0	0	1	2.9	0.5	7.34	22	0	9.2	67	10.7	142	1	0	0	1	0
30066093	18110767	21437648	69	1	36.5897222222222222	0	0	0	0	1	1	0	0	0	0	0	0	1	1	90.73076923076923	102.17857142857143	55.107142857142854	69.61904761904762	20.653846153846153	96	37.16	0.8879627886967977	1.303246343260023	47.07142857142858	1	1	1	0	0	0		0.9	7.33	22	0	10.8	170	5.8	247	0	0	0	1	0
30066386	18486555	20317794	52	1	184.9161111111111111	0	0	5	0	0	1	1	0	0	1	1	0	1	3	90.11111111111111	76	64.85714285714286	75.96	18.555555555555557	95.4	36.61	1.185672514619883	1.1862968813995671	11.142857142857139	1	1	1	0	0	0	1.1	0.9	7.49	20	0	9.6	263	12.2	114	0	0	0	0	0
30066544	10232271	21107704	59	0	38.2969444444444444	0	0	6	4	1	1	0	0	0	0	0	0	1	1	86.29629629629629	103.41666666666667	51.791666666666664	64	21.555555555555557	96.29629629629629	37.5181818181818182	0.834452502462172	1.3483796296296295	51.62500000000001	1	1	1	0	1	0	1.5	0.7	7.39	23	0	10.3	69	14.8	155	0	0	0	0	0
30066797	15755265	28517606	28	1	469.6705555555555556	0	0	4	2	0	1	0	0	0	0	0	0	0	0	79.08510638297872	123.77083333333333	59.6875	79.33333333333333	22.93617021276596	98.82978723404256	37.5183333333333333	0.6389639970346708	0.9968710888610763	64.08333333333333	1	0	1	0	0	0		0.9		21	0	15.5	205	10.9	173	0	0	0	0	0
30067244	11581298	22131943	80	0	78.9977777777777778	0	1	3	3	0	1	0	0	0	1	1	0	1	3	60.758620689655174	110.86206896551724	56.41379310344828	73.17241379310344	17.05	96.39285714285714	36.68	0.5480559875583204	0.8303487276154572	54.44827586206896	0	1	1	1	0	0	1.6	2	7.28	25	0.06	8.4	126	11.3	427	0	0	1	1	0
30067309	19651093	26488509	83	1	104.7841666666666667	1	0	5	14	0	0	0	0	0	0	0	0	1	1	65.29166666666667	108.29166666666667	45.5	64.41666666666667	22.5	93.83333333333333	36.34625	0.6029242016160061	1.0135834411384217	62.79166666666667	0	0	1	0	0	0	2	1.6	7.15	14	0	6.7	63	16.4	146	0	0	1	1	0
30067410	10650001	23782830	92	0	54.6177777777777778	0	1	5	14	0	0	1	0	0	1	0	1	0	2	123.12	97.39583333333333	60.916666666666664	69.29166666666667	26.591836734693878	93.9	36.9816666666666667	1.2641197860962567	1.7768370414912809	36.479166666666664	1	1	1	1	0	0		1.3		21	0	13.8	322	17.8	127	0	0	1	0	0
30067489	16153400	27948762	66	0	628.5183333333333333	0	1	0	16	1	0	0	0	0	0	0	0	1	1	95.2258064516129	113	63.96666666666667	81.6896551724138	21.515151515151516	96.17241379310344	37.2928571428571429	0.8427062517841849	1.1657021473603943	49.03333333333333	1	1	1	1	0	0	3.5	0.9	7.18	19	0.21	10.1	21	14.5	159	1	0	0	1	1
30067772	13073052	28265498	72	0	117.19	0	0	3	20	0	1	0	1	1	0	1	1	0	3	94.8076923076923	104.41935483870968	53.46774193548387	73.37096774193549	20.01851851851852	96.63636363636364	37.0328571428571429	0.9079513319550391	1.2921690312325615	50.95161290322581	1	0	1	1	0	0	0.9	0.5	7.07	22	0.21	10	247	9.8	92	0	0	0	1	1
30068112	19802406	22942369	66	1	36.9069444444444444	0	0	2	10	0	0	0	1	1	0	1	0	1	3	79.54545454545455	106.64	72.28	82.48076923076923	16.695652173913043	96.69565217391305	36.5571428571428571	0.7459251176430471	0.9644121325165859	34.36	1	1	1	0	0	0	1.6	0.7	7.27	22	0	11.8	164	14	121	0	0	0	1	0
30068359	17907707	24556282	61	0	73.8758333333333333	0	0	0	9	1	0	0	1	0	0	0	0	0	0	78.38709677419355	101.64516129032258	57.32258064516129	70.80645161290323	21.677419354838708	96.29032258064517		0.7711837511900984	1.1070615034168565	44.32258064516129	0	1	1	0	0	0	7.1	0.9	7.26	20	0	8.2	135	22.7	115	1	1	0	1	0
30068438	17196023	21175411	71	0	332.1138888888888889	0	0	0	18	1	0	0	1	0	0	0	1	0	1	86.45945945945945	105.7	55.75	73.9375	22.064102564102566	97.02631578947368	36.2477777777777778	0.8179702881689636	1.169358707820246	49.95	1	1	1	1	0	1	3.7	5.2	7.24	16	0	9.7	140	25.9	108	1	0	1	1	0
30068632	15566832	25689015	54	0	26.7547222222222222	0	0	0	10	1	0	0	1	0	0	0	0	0	0	66.79310344827586	99.76666666666667	55.2	71.46666666666667	15.10344827586207	98.03448275862068	35.88125	0.669493185248338	0.9346049922799793	44.56666666666666	0	1	1	0	0	1	2.1	0.6	7.25	24	0	8.4	155	12.2	116	1	0	0	1	0
30068857	11492213	22184277	59	1	314.3094444444444444	0	0	1	13	0	0	0	1	0	1	1	1	0	3	54.774193548387096	109.19354838709677	47.903225806451616	66.06451612903226	15.048387096774194	97.90322580645162	36.756	0.5016248153618907	0.8291015625	61.29032258064515	0	1	1	0	0	0	1	6.9	7.36	23	0	9.1	246	21.4	107	0	0	1	0	0
30068933	11804839	27962169	79	1	42.3530555555555556	0	1	1	0	0	1	0	1	0	0	1	1	0	2	113.75862068965517	113.39393939393939	51.74242424242424	70.5909090909091	18.75	96.72727272727273	37.0977777777777778	1.0032160563224535	1.611519417367942	61.65151515151515	1	1	1	1	0	0	4.9	1	7.28	19	0	8.8	117	15.4	254	1	1	0	1	0
30068959	15612258	26723182	73	1	41.3013888888888889	1	1	4	16	0	0	0	0	0	0	0	0	0	0	80.77777777777777	135.89473684210526	70.89473684210526	93.26315789473684	21.93421052631579	99	38.0115384615384615	0.5944143213701695	0.8661274140958114	65	1	0	0	0	1	0	3.3	1.1	7.37	22	0	8.4	149	11.3	151	1	0	0	0	0
30069088	10420314	24408058	59	0	91.675	0	0	4	1	0	1	1	0	0	0	0	0	0	0	68.25	147.29166666666666	68.125	86.66666666666667	18.625	97.83333333333333	37.0466666666666667	0.4633663366336634	0.7875	79.16666666666666	0	0	0	0	0	0		0.8		26	0	12.6	222	10.3	117	0	0	0	0	0
30069144	14619085	24492139	82	1	49.035	1	1	5	16	0	0	0	0	0	0	1	0	1	2	75.18181818181819	87.82222222222222	52.355555555555554	66.30434782608695	29.244444444444444	87.90625	36.7228571428571429	0.8560682738314318	1.1338897168405366	35.46666666666667	1	1	1	1	1	1	8.2	1.7	7.04	10	0.7	9	99	14.8	118	1	1	1	1	1
30069578	13695904	26275230	68	0	66.1269444444444444	0	0	0	0	1	1	0	0	0	0	0	0	0	0	81.92	120.96153846153847	59.61538461538461	81.46153846153847	18.285714285714285	99.12	36.7542857142857143	0.6772400635930047	1.0056279508970727	61.346153846153854	0	0	1	0	0	0		0.7		22	0	11.2	141	8.1	90	0	0	0	0	0
30069908	12160637	26184335	67	0	619.9375	0	1	2	3	0	1	0	0	0	0	0	0	1	1	70.27777777777777	118.19444444444444	74.66666666666667	87.75	15.554054054054054	98.55555555555556	37.1566666666666667	0.5945945945945945	0.800886356441912	43.52777777777777	0	1	0	0	0	0		0.8		23	0	11.2	220	9.2	170	0	0	0	0	0
30070036	16509298	22936329	67	1	70.9097222222222222	0	1	2	2	0	1	0	0	0	1	1	0	0	2	73.6	105.5	67.65384615384616	79.92307692307692	15.791666666666666	98.66666666666667	36.24375	0.6976303317535545	0.9208854667949952	37.84615384615384	0	1	1	0	0	1	2.1	0.7	7.33	26	0	7.3	519	8	215	1	0	0	1	0
30070098	15981908	21789288	78	0	50.6769444444444444	0	0	5	1	0	1	0	0	0	1	0	0	1	2	93.20588235294117	140.75757575757575	62.666666666666664	80.06060606060606	17.735294117647058	97.94117647058823	36.805	0.6621731146710568	1.16419156610411	78.0909090909091	1	0	1	0	0	0		1		23	0	9.9	316	15.9	250	0	0	0	0	0
30070238	12938997	21107537	91	0	113.3352777777777778	0	1	2	19	0	1	0	0	0	1	0	0	1	2	78.54545454545455	104.8695652173913	54.67391304347826	72.58695652173913	22.818181818181817	97.20930232558139	37.2771428571428571	0.7489823609226595	1.0820877235971575	50.19565217391304	1	1	1	0	1	0	1.5	2.5	7.36	17	0	11.8	114	14.8	144	0	0	1	0	0
30070906	14855226	24908234	54	1	200.19	0	1	6	13	1	0	0	0	0	0	0	0	0	0	92.84	116	70.96296296296296	85.03703703703704	21.321428571428573	96.64	37.2766666666666667	0.800344827586207	1.091759581881533	45.03703703703704	1	0	1	0	0	0	1.8	0.8	7.21	22	0	13.7	233	25.5	155	0	0	0	1	0
30071339	13884635	23571429	78	0	1180.3583333333333333	0	1	6	15	1	0	0	0	0	0	0	0	0	0	69.42307692307692	159.14814814814815	65.88888888888889	91.25925925925925	26.153846153846153	98.73076923076923	36.4633333333333333	0.4362166806895687	0.7607236513486514	93.25925925925927	0	0	1	0	0	0		0.3	7.33	39	0	7.5	227	8.1	196	0	0	0	1	0
30071403	10316043	29450973	75	1	24.0925	0	1	2	17	0	0	0	0	0	0	0	0	0	0	98.8076923076923	108.97058823529412	62.88235294117647	77.73529411764706	15.346153846153847	97.3076923076923	36.8266666666666667	0.9067372573445448	1.2710789021799238	46.088235294117645	1	1	1	0	0	0	2.4	1	7.32	19	0	11.5	220	13	179	1	0	0	1	0
30071427	19495894	28841983	58	0	28.5727777777777778	0	1	2	10	0	0	0	0	0	1	0	0	1	2	70.08333333333333	121.375	76.29166666666667	90.875	12.958333333333334	96.625	36.54	0.577411603158256	0.7712058688674919	45.08333333333333	0	0	0	0	0	0		5.3		20	0	8.2	129	12.2	172	0	0	1	0	0
30072026	19859524	29089743	47	0	66.2097222222222222	0	0	5	3	0	1	1	0	0	1	0	0	0	1	80.1923076923077	122.6	82.08	93.72	20.24	91.5	36.7683333333333333	0.6540971263646631	0.8556584260809613	40.519999999999996	0	0	0	1	0	0	1.5	1.4	7.31	30	0	10.9	258	7	113	0	0	1	1	0
30072056	17080012	27643623	75	0	46.1663888888888889	0	1	1	19	0	1	0	0	0	1	1	0	0	2	90	116.125	59.625	72.33333333333333	18.96	97.96	37.54	0.77502691065662	1.2442396313364057	56.5	1	1	1	0	1	0	2.9	5.5	7.35	28	0.07	8	296	16.4	136	1	0	1	0	0
30072350	18720712	22533392	64	1	40.3788888888888889	0	1	5	1	0	1	0	0	0	0	0	0	0	0	92.68	112.33333333333333	58.166666666666664	69.70833333333333	17.32	95.72	37.3546153846153846	0.8250445103857568	1.329539748953975	54.166666666666664	1	1	1	1	1	0	2.6	1	7.39	20	0	8.3	226	8	138	1	0	0	0	0
30072404	15828496	23261593	91	0	37.2836111111111111	1	1	3	4	0	1	0	0	0	0	1	1	1	3	70.88	108.87234042553192	49.3936170212766	68.91489361702128	23.235294117647058	97.57777777777778		0.6510377174125463	1.0285149737573325	59.47872340425532	0	1	1	0	0	0	4.3	0.9	7.15	12	0.52	8.5	135	12.8	178	1	1	0	1	1
30072554	15687963	25311840	60	1	382.8347222222222222	0	0	5	16	0	0	1	0	0	1	0	1	0	2	120	91.9375	64.8125	73.1304347826087	19.5	96.96	37.1666666666666667	1.3052345343303875	1.6409036860879904	27.125	1	1	0	1	0	0	1.7	3.4	7.3	19	1.21	13.7	107	28.5	169	0	0	1	1	1
30072564	18989167	27769388	59	1	43.2488888888888889	0	0	3	1	0	1	0	0	0	0	0	0	1	1	86.16666666666667	142.4090909090909	96.22727272727273	112.89473684210526	15.545454545454545	94.25	36.7785714285714286	0.6050643685498458	0.7632478632478633	46.18181818181817	1	0	0	1	0	0		1.3	7.39	25	0	14.1	259	9.4	130	0	0	1	0	0
30072676	10512942	29558617	67	1	78.7388888888888889	0	0	6	10	1	0	0	1	0	1	1	0	1	3	72.96	103.88461538461539	60.80769230769231	74.42307692307692	13.833333333333334	97.70833333333333	36.7333333333333333	0.7023176601258793	0.9803410852713178	43.07692307692308	0	0	1	0	0	1	2.9	1	7.28	22	0	10.2	249	30.7	120	1	0	0	1	0
30072752	10012789	29252361	71	1	140.2116666666666667	0	1	1	18	0	0	1	0	0	1	1	0	1	3	64.24	135.125	74.75	92.5	17.8	96.56	36.5	0.47541165587419054	0.6944864864864865	60.375	0	0	1	0	0	0		0.8		23	0	13	246	8.1	130	0	0	0	0	0
30073086	15801921	27202704	45	1	194.2105555555555556	0	0	3	9	0	0	0	1	0	1	0	0	1	2	90.38709677419355	81.06451612903226	68.06451612903226	74.19354838709677	17.676470588235293	98.80645161290323		1.1150019896538004	1.2182608695652175	13	0	1	0	0	0	0	3	2.1	7.31	23	0	8.8	86	15.4	112	1	0	1	1	0
30073098	12788516	23561412	60	0	117.2744444444444444	0	0	6	19	1	1	0	0	0	1	0	0	1	2	97.44	107.6	60.88	71	20.416666666666668	91.72	37.02	0.9055762081784386	1.3723943661971831	46.71999999999999	1	0	1	1	0	0	2.1	0.9	7.33	34	0	10.4	186	15.5	363	1	0	0	1	0
30073749	11078139	26563829	77	1	63.7811111111111111	0	1	3	5	0	1	0	0	1	1	1	0	1	4	91.8	110.78260869565217	82.08695652173913	91.04347826086956	17.32	94.68	36.545	0.8286499215070644	1.0083094555873926	28.695652173913047	1	0	0	1	0	0	4.4	2.2	7.27	16	0.26	14.9	107	27.2	105	1	1	1	1	1
30073855	11997046	24804749	78	1	161.7586111111111111	0	0	4	18	0	0	0	1	1	0	1	1	0	3	87.53333333333333	120.41379310344827	54.758620689655174	84.8	16.517241379310345	95.1	36.732	0.7269377625047728	1.0322327044025157	65.6551724137931	1	0	0	0	0	0		1.5	7.52	29	0	12.7	96	13	247	0	0	1	0	0
30074118	15179293	28256589	57	1	204.7905555555555556	0	0	3	3	0	1	0	0	0	0	0	0	1	1	96.74603174603175	94.26923076923077	65.01923076923077	73.28301886792453	20.548387096774192	95.18032786885246	37.0723076923076923	1.026273694572348	1.3201698461739657	29.25	1	1	1	1	0	0		0.7		25	0	6.7	105	9.6	130	0	0	0	0	0
30074429	17948389	23258307	91	0	75.6402777777777778	0	0	6	17	1	0	1	0	1	1	1	1	0	4	75.78571428571429	128.9655172413793	53	80.65517241379311	21.678571428571427	95.29629629629629	36.7425	0.5876432391138274	0.9396262138887193	75.9655172413793	0	0	1	0	0	0		1.4		18	0.45	12	275	14.1	143	0	0	1	0	1
30075296	12837761	22445458	55	1	56.9863888888888889	0	0	2	12	0	0	1	0	0	0	0	1	0	1	74.82608695652173	142.95833333333334	73.75	92.16	15.673913043478262	98.19047619047619	37.034	0.5234118586291231	0.8119150060386473	69.20833333333334	0	0	1	0	0	0	1.7	0.8	7.33	19	0.45	11.7	216	18.6	170	0	0	0	1	1
30075468	18885218	28181206	32	1	663.7636111111111111	1	0	2	21	0	1	0	0	0	0	0	0	0	0	102.9047619047619	108.775	62.3	73.78947368421052	17.863636363636363	96.66666666666667	36.83375	0.9460332052839521	1.3945723795937777	46.47500000000001	1	0	1	0	0	0	8.1	5.6	7.31	22	0	7.3	70	33.9	293	1	1	1	1	0
30075474	11349628	27033741	52	1	74.9036111111111111	0	0	4	15	0	0	0	0	0	0	1	0	0	1	73.9090909090909	112.04761904761905	85.52380952380952	94.33333333333333	18.863636363636363	95.18181818181819	36.795	0.6596221458099911	0.7834885962094443	26.523809523809533	0	0	0	0	0	0		1.1		18	0	10.3	246	6.9	89	0	0	0	0	0
30075991	14253503	27845263	76	1	45.1597222222222222	0	1	6	4	1	1	0	0	0	0	0	0	0	0	87.12	131	59.5	79.85714285714286	19.38888888888889	97.47368421052632	37.0916666666666667	0.6650381679389313	1.0909481216457961	71.5	0	0	1	0	0	0		1.5		19	0	10.7	237	11.3	129	0	0	1	0	0
30076188	13073338	23159892	81	1	83.9052777777777778	0	0	2	9	0	0	0	1	0	0	1	0	0	1	100.74285714285715	109.13888888888889	53.5	70.72222222222223	19.77777777777778	98.11428571428571	36.6766666666666667	0.9230702105224885	1.4244865896083492	55.638888888888886	1	0	1	0	0	0	4.4	1.4	7.37	21	0	7	93	20.3	101	1	1	1	0	0
30076465	16543653	21280154	51	1	186.4019444444444444	1	1	5	20	0	1	0	1	0	0	0	1	1	2	75.84210526315789	101.61538461538461	52.833333333333336	68.11538461538461	24.390625	97.39473684210526		0.7463643969879278	1.1134357633213467	48.78205128205128	0	1	1	0	0	0	10.3	2	7.12	17	0	7.1	93	29.2	203	1	1	1	1	0
30076699	15400263	21318488	71	1	31.4083333333333333	0	0	4	10	0	0	0	1	0	0	1	0	1	2	69.91666666666667	118.28205128205128	55.56410256410256	74.84615384615384	13.971428571428572	99.36111111111111	36.16375	0.5911012356384132	0.9341384035628642	62.71794871794872	0	0	1	0	0	1	2.1	0.9	7.37	25	0	9.5	106	6.2	114	1	0	0	0	0
30076747	12771242	27506220	38	0	110.7738888888888889	0	0	5	1	0	1	0	1	0	0	0	0	0	0	91.07407407407408	137.39655172413794	77	96.91379310344827	16.464285714285715	100	37.0414285714285714	0.6628556024967118	0.9397431589212412	60.396551724137936	1	0	0	0	0	1	3.9	0.5	7.25	17	0	12.9	50	17	188	1	0	0	1	0
30077165	19592126	23077014	74	1	73.83	1	1	5	14	0	0	1	0	0	1	1	1	0	3	86.17142857142858	124.19354838709677	59.45161290322581	74.2258064516129	14.073529411764707	96.76470588235294	37.1583333333333333	0.6938478664192951	1.1609362389023408	64.74193548387096	1	0	1	1	0	0		3.5		24	0	7.3	221	10	116	0	0	1	0	0
30077189	14844168	20543769	80	1	34.075	0	1	1	8	0	0	0	0	0	0	1	0	0	1	74.8	117	71.6842105263158	85.57894736842105	20.04	94.64	36.7316666666666667	0.6393162393162393	0.8740467404674046	45.315789473684205	0	0	0	0	0	0		1		25	0	14.5	168	9.8	165	0	0	0	0	0
30077519	15136513	21250536	74	0	47.2141666666666667	0	1	3	19	0	1	1	0	1	0	1	0	0	2	83.5	107.48387096774194	61.25806451612903	74	18	97.81818181818181	36.2628571428571429	0.7768607442977191	1.1283783783783783	46.225806451612904	1	1	1	0	0	0		1.3		23	0	9.6	133	7.8	111	0	0	1	0	0
30077533	13040858	23580420	67	1	33.3308333333333333	0	1	0	1	1	1	0	0	0	0	0	0	0	0	68.67857142857143	109.48275862068965	57.275862068965516	71.13793103448276	17.096774193548388	100	36.589	0.6273003374578178	0.9654282944394432	52.206896551724135	0	1	1	0	0	0	3.2	1.6	7.38	25	0	9.1	59	10.9	175	1	0	1	0	0
30077697	16554931	27637189	67	1	35.5730555555555556	0	1	2	9	0	0	0	0	0	0	0	0	0	0	73.93103448275862	140.6206896551724	56.10344827586207	80.89655172413794	14.379310344827585	94.89655172413794	36.7228571428571429	0.525747915644924	0.9138959931798806	84.51724137931035	0	0	0	0	0	0	1.8	0.8	7.45	22	0	11.6	175	18.7	161	0	0	0	0	0
30077874	16431845	24885752	62	1	73.0033333333333333	0	0	6	9	1	0	0	1	1	1	1	0	0	3	61.130434782608695	99.91304347826087	54.69565217391305	78.91304347826087	14.32	99.69565217391305	36.2085714285714286	0.6118363794604004	0.77465564738292	45.21739130434783	0	1	1	0	0	1	1.9	0.8	7.37	23	0	10	133	10.2	94	0	0	0	0	0
30078205	18954182	27235710	73	1	52.0866666666666667	0	0	2	14	0	0	0	1	0	1	0	0	1	2	83.2258064516129	113.77272727272727	57.90909090909091	80.21212121212122	15.96875	99.35483870967742	36.0494736842105263	0.7315092856314358	1.0375714442399793	55.86363636363636	0	0	0	0	0	1	2.8	0.9	7.41	24	0	9.4	114	22.7	90	1	0	0	0	0
30078348	15885972	25880843	61	0	70.7508333333333333	0	0	4	0	0	1	0	0	0	0	0	0	0	0	93.70833333333333	95.14285714285714	48.904761904761905	59.666666666666664	16.333333333333332	96.31818181818181	36.82625	0.9849224224224224	1.5705307262569832	46.238095238095234	1	1	1	0	0	0		0.7		25	0	8.9	82	7.2	143	0	0	0	0	0
30078723	18070922	27400972	70	1	761.0652777777777778	0	1	3	21	0	1	0	1	0	1	0	0	1	2	84.20833333333333	107.5	56.46	74.01923076923077	17.134615384615383	96.68	36.978	0.7833333333333333	1.1376548021131028	51.04	0	0	1	0	0	0	1.2	1.1	7.35	20	0	11.3	185	13.5	140	0	0	0	0	0
30079107	13239437	28938622	74	0	75.6202777777777778	0	1	3	11	0	0	0	0	0	0	0	0	1	1	93.04166666666667	161.22222222222223	89.05882352941177	105.57894736842105	19.583333333333332	97.20833333333333	37.2133333333333333	0.5771019986216402	0.8812520771020272	72.16339869281046	1	0	0	0	0	0		0.7		20	0	10.9	205	10.1	140	0	0	0	0	0
30079227	15606040	29920701	80	1	158.8233333333333333	0	1	2	2	0	1	0	0	0	0	1	0	1	2	116.16	107.84	66.4	75.6	20.36	97.04	36.5833333333333333	1.0771513353115727	1.5365079365079366	41.44	1	1	1	1	0	0		0.7		15	0.02	9.9	173	7.2	675	0	0	0	0	0
30079333	12569975	21927291	87	0	57.4619444444444444	0	0	2	8	0	0	0	1	1	0	1	0	1	3	65.88888888888889	113.84210526315789	53.421052631578945	72.67543859649123	15.678571428571429	97.94444444444444		0.5787743360558895	0.9066183866425266	60.421052631578945	0	1	1	0	0	0	4.7	1	7.36	21	0	6.2	94	16	77	1	1	0	0	0
30079371	17229780	28551365	63	1	535.6966666666666667	0	0	5	4	0	1	1	0	0	1	1	0	1	3	100.125	98.73913043478261	64.65217391304348	73.21739130434783	19.826923076923077	97.17391304347827	36.77	1.0140356671070012	1.36750296912114	34.086956521739125	1	1	1	1	0	0	3.4	1.3	7.4	24	0.11	11	242	15.7	143	1	0	1	0	1
30080049	18831076	22897256	71	1	39.7255555555555556	0	1	6	1	1	1	1	0	0	0	0	0	0	0	69.625	93.8	46.64	58	20.2	95.2	36.8742857142857143	0.74227078891258	1.2004310344827587	47.16	0	1	1	0	0	1		1.2		23	0	8.4	78	4.5	122	0	0	0	0	0
30080185	14361933	27570734	52	1	97.9277777777777778	0	0	1	15	0	0	0	0	0	0	0	0	1	1	108.95238095238095	111.5909090909091	72.63636363636364	84.45454545454545	23.38095238095238	98.28571428571429	38.13	0.9763553486567743	1.2900712491670512	38.95454545454545	1	1	1	0	1	0					0					0	0	0	0	0
30080250	15061429	24133112	55	0	45.9769444444444444	0	0	1	20	0	1	1	0	0	0	0	0	0	0	81.32	72.91666666666667	45.5	55.416666666666664	18.92	95.42857142857143	36.9142857142857143	1.1152457142857142	1.4674285714285713	27.41666666666667	1	1	1	0	0	0	1.9	0.4	7.36	21	0.03	8	292	8.3	156	0	0	0	0	0
30080467	12501907	25355884	54	0	55.5297222222222222	0	1	3	11	0	0	1	0	0	1	1	1	0	3	69.71428571428571	105.28571428571429	56.42857142857143	68.14285714285714	15.714285714285714	96.57142857142857		0.6621438263229307	1.0230607966457024	48.85714285714286	0	0	1	0	0	0	1.6	0.9	7.29	26	0.08	11.5	220	15.4	169	0	0	0	1	0
30080497	16425465	24193153	75	0	155.4858333333333333	1	0	0	3	1	1	1	0	1	1	0	0	1	3	115.33333333333333	110.92307692307692	59.57692307692308	69.65384615384616	18.076923076923077	94.07407407407408	38.0025	1.0397595931576513	1.6558071047303513	51.34615384615384	1	1	1	1	1	0	2.7	2.3	7.36	21	0.27	10.6	114	9	97	1	0	1	0	1
30080933	17402466	22439621	63	0	48.5458333333333333	0	0	1	16	0	0	0	0	0	0	0	0	0	0	64.05882352941177	146.5	72.4375	93.875	16.727272727272727	98.92857142857143	37.1033333333333333	0.4372615940574182	0.682384271951124	74.0625	0	0	0	0	0	0		1.1		23	0	10	230	7.1	98	0	0	0	0	0
30080983	18830242	24605957	75	0	54.5038888888888889	0	0	2	10	0	0	1	0	0	1	1	0	0	2	73.95833333333333	122.58333333333333	65.75	79.95833333333333	20.5	99.06666666666666	36.4916666666666667	0.6033310673011557	0.924960917144346	56.83333333333333	0	0	1	0	0	0		0.7	7.4	31	0.04	11.8	216	9.8	116	0	0	0	0	0
30081610	13447765	25378782	49	0	70.8452777777777778	0	1	1	14	0	0	0	1	0	0	0	0	0	0	100.53333333333333	95.6	57.9	65.39285714285714	17.033333333333335	99.7	37.1666666666666667	1.0516039051603905	1.5373748407063537	37.699999999999996	1	1	1	0	0	0		0.5	7.4	24	0	8.1	289	12.6	101	0	0	0	0	0
30081709	15036890	29497351	33	1	25.6625	0	1	1	15	0	0	0	0	0	0	0	0	0	0	76	98.45833333333333	62.708333333333336	74	11.24	98	36.9166666666666667	0.7719001269572577	1.027027027027027	35.74999999999999	0	1	1	0	0	0	0.8	0.8	7.33	16	0	10.4	196	6.3	357	0	0	0	1	0
30082002	17454242	29456980	87	0	195.5144444444444444	1	1	6	16	1	0	0	0	0	0	0	0	1	1	90.07407407407408	114.03225806451613	64.35483870967742	81.08064516129032	18.379310344827587	99.38461538461539	37.0957142857142857	0.7898999423751899	1.110919552932682	49.677419354838705	1	1	1	0	0	0	1.6	1.1	7.38	15	0.05	9.2	219	10.2	272	0	0	0	0	0
30082050	11333860	29294355	31	0	284.3669444444444444	1	0	6	16	1	0	0	0	0	0	0	0	0	0	106.95454545454545	108.13636363636364	59.22727272727273	73.5	22.347826086956523	99.30434782608695	37.6791666666666667	0.9890710382513661	1.4551638837353122	48.909090909090914	1	0	0	0	1	0	2.3	1.1	7.39	20	0.65	8	36	14.5	132	1	0	0	0	1
30082223	18590596	25622413	64	1	125.5713888888888889	0	0	5	11	0	0	0	1	0	1	1	0	1	3	74.92592592592592	107.38709677419355	63.38709677419355	78.58064516129032	17.944444444444443	95.81481481481481	36.3833333333333333	0.6977181446992201	0.9534908471690081	44	0	1	1	0	0	1	4.4	1.2	7.17	21	0	9.4	184	15.5	140	1	1	0	1	0
30082529	18624957	20147455	80	1	83.62	0	1	0	6	1	1	1	0	0	1	1	0	1	3	83.24242424242425	101.13333333333334	52.833333333333336	64.2	18.939393939393938	93.24242424242425	37.07	0.8230958230958231	1.2966109695081658	48.300000000000004	1	1	1	1	0	0	7.8	2	7	10	0.11	13.2	112	15.2	179	1	1	1	1	1
30082614	15588785	20535865	37	1	212.9794444444444444	0	0	4	20	0	1	0	1	0	1	0	0	0	1	86.66666666666667	91.3125	53.135416666666664	67.5625	17.865384615384617	93.23913043478261	38.435	0.9491216062057952	1.2827628738822079	38.177083333333336	1	1	1	1	1	0	15.4	2.3	7.14	18	0	9.8	59	19.3	226	1	1	1	1	0
30083424	15896656	29053618	76	1	160.1897222222222222	1	0	6	23	1	1	0	0	0	1	1	1	0	3	93.20833333333333	113.74074074074075	57.370370370370374	74.96153846153847	18.26923076923077	99.04166666666667	36.7569230769230769	0.8194806252035167	1.2434154267145543	56.370370370370374	1	0	1	0	0	0	14.9	2.3	7.02	7	0.59	5.7	44	27.9	400	1	1	1	1	1
30083899	17896528	29662262	82	0	54.5969444444444444	0	0	1	15	0	0	0	0	0	1	1	0	1	3	96	121.21739130434783	64.65217391304348	80.30434782608695	15.695652173913043	96.6086956521739	36.4390909090909091	0.7919655667144907	1.1954520844612886	56.565217391304344	1	0	0	0	0	1	5.6	2.1	7.35	21	0	7.6	179	31.1	269	1	1	1	0	0
30084176	11449403	22556839	82	0	269.7255555555555556	1	0	1	14	0	0	0	0	0	0	0	0	0	0	71.34615384615384	120.64	53.12	73.4	16.326923076923077	97.42307692307692	37.345	0.5913971638441133	0.9720184447704882	67.52000000000001	0	0	1	1	0	0	1.5	0.7	7.22	37	0	7.1	105	7.2	157	0	0	0	1	0
30084193	18899422	20514333	79	1	45.3986111111111111	0	1	1	15	0	0	1	0	1	1	1	0	1	4	75.33333333333333	117.32	49.46	73.28	17.0625	98.41666666666667	36.9533333333333333	0.6421184225480168	1.0280203784570596	67.85999999999999	1	0	1	0	0	0	1.2	1.2	7.3	22	0.35	11.7	195	27.8	132	0	0	0	1	1
30084215	14671178	27527591	80	1	61.0591666666666667	1	1	4	23	0	1	1	0	1	1	1	0	1	4	75.875	124.65217391304348	74.56521739130434	89.82608695652173	23.291666666666668	93.95833333333333	36.7966666666666667	0.6086937565399372	0.844687802516941	50.08695652173914	0	0	0	1	0	0	1.1	3.6	7.36	19	11.13	8.5	210	10.2	219	0	0	1	0	1
30084393	10297112	24851763	67	1	31.6625	0	0	1	9	0	0	0	1	0	0	1	0	1	2	79.92857142857143	121.62068965517241	63.03448275862069	81.41379310344827	21.214285714285715	97.53571428571429	36.54	0.6571955121714124	0.9817571247050282	58.58620689655172	0	0	0	0	0	0	1.7	1	7.29	21	0	10.8	91	11.4	121	0	0	0	1	0
30084601	18566452	28115805	90	1	134.6711111111111111	0	1	5	1	0	1	1	0	0	1	1	0	1	3	80	95.34615384615384	64.23076923076923	74.5	16.22222222222222	97.14814814814815	36.5314285714285714	0.8390480032271077	1.0738255033557047	31.115384615384613	0	1	1	0	0	1		2.5		25	0.13	10.4	181	6.8	146	0	0	1	0	1
30084622	12017376	23319554	52	1	27.275	0	0	2	9	0	0	0	1	0	0	1	0	0	1	93.3157894736842	106.27272727272727	63.40909090909091	75.9090909090909	17.6	98.75	36.642	0.8780784296069515	1.2293098014497321	42.86363636363636	1	0	0	0	0	0	4	0.8	7.31	25	0	9.3	141	14.8	111	1	0	0	1	0
30084655	15331463	29565084	57	0	78.4861111111111111	0	1	3	10	0	0	0	0	1	1	1	1	0	4	71.16666666666667	116.08695652173913	69.08695652173913	83.08695652173913	24.865384615384617	98.58333333333333	36.67	0.6130461922596755	0.8565323565323566	47	1	1	1	0	0	0	5	1.8	7.15	25	0	8.1	145	15.3	384	1	1	1	1	0
30084761	13619744	24575767	80	1	37.4758333333333333	0	0	2	2	0	1	1	0	1	1	1	1	0	4	93.92307692307692	135.96153846153845	82.34615384615384	95.38461538461539	18.555555555555557	95.36	36.88	0.6908062234794908	0.9846774193548387	53.61538461538461	1	0	1	1	0	0		0.9		18	0.09	13.4	303	10.6	104	0	0	0	0	0
30084976	13945369	29976371	46	1	95.4055555555555556	0	1	0	20	1	1	0	0	0	0	0	0	0	0	118.26086956521739	102.18181818181819	71.68181818181819	78.9090909090909	23.16	95.56521739130434	37.6428571428571429	1.157357264428284	1.4986976557804048	30.5	1	0	0	1	1	0	3	1.3	7.38	26	0	13.1	275	9.8	213	1	0	1	0	0
30085141	18756147	21170807	41	1	217.8347222222222222	0	0	1	15	0	0	0	1	0	1	0	1	0	2	107	119.95833333333333	32.458333333333336	59.916666666666664	21.083333333333332	97.25	36.612	0.8919763806877389	1.7858136300417247	87.5	1	0	1	0	0	0	4	1.6	7.45	21	0	7	221	13	172	1	0	1	0	0
30085194	10370700	24009191	85	1	105.6538888888888889	0	0	3	8	0	0	0	1	0	1	1	0	0	2	81.11764705882354	102.23529411764706	43.411764705882355	60.294117647058826	21.36842105263158	100	36.075	0.7934407364787113	1.3453658536585367	58.8235294117647	0	1	1	0	0	1	8.1	1.3	7.34	21	0	8	58	26.4	109	1	1	1	1	0
30085225	11803201	27311698	44	0	235.3933333333333333	0	1	5	18	0	0	0	0	0	0	0	0	0	0	87.76470588235294	138.15625	90.6875	105.1875	15.297297297297296	100	37.47	0.6352568623015821	0.8343644052986614	47.46875	1	0	0	0	0	0	0.6	0.8	7.41	10	0	9.5	283	11.7	138	0	0	0	0	0
30085418	14290075	22807448	67	1	42.6780555555555556	0	1	6	19	1	1	0	0	0	1	0	0	1	2	115.07407407407408	111.54166666666667	73.76	81.4	18.40740740740741	97.18518518518519	36.9816666666666667	1.031668949487403	1.4136864136864136	37.781666666666666	1	1	1	1	0	0	3.4	0.8	7.36	46	0	8.1	171	7.2	306	1	0	0	0	0
30085969	11511062	22415874	65	0	195.7833333333333333	0	0	2	13	0	0	0	0	0	0	0	0	0	0	93.16666666666667	113.92592592592592	60.148148148148145	76.22222222222223	18.844827586206897	99.36	36.8342857142857143	0.8177828348504552	1.2223032069970845	53.77777777777778	1	0	0	0	0	0		0.6		16	0	9.3	203	22.2	178	0	0	0	0	0
30086183	18022683	23470673	57	1	30.9727777777777778	0	0	2	10	0	0	0	1	0	1	1	0	0	2	74.14814814814815	109.48275862068965	64.48275862068965	79.93103448275862	14.115384615384615	96.85185185185185		0.6772586759988335	0.927651551465184	45	0	0	0	1	0	0	1.8	1	7.34	28	0	11.2	97	15	95	0	0	0	1	0
30086243	14081972	28052211	72	1	53.8891666666666667	0	0	2	15	0	0	1	0	0	1	1	0	0	2	71.81481481481481	105.69642857142857	51.017857142857146	74.30357142857143	18.9375	99.85185185185185	36.5916666666666667	0.6794441002922165	0.9665055586709035	54.67857142857142	0	1	1	0	0	0	1.6	1.6	7.4	21	0	8.6	145	8.1	128	0	0	1	0	0
30086311	18338775	22122703	68	1	140.7847222222222222	1	1	6	1	1	1	0	0	0	0	0	0	0	0	94.53333333333333	104.4375	56.291666666666664	72.54166666666667	29.653061224489797	98.48387096774194	38.015	0.9051665669259924	1.3031591039632393	48.145833333333336	1	1	1	1	1	0		1	7.4	14	0	6.9	41	26.6	176	0	0	0	0	0
30086521	11222907	20661218	95	1	37.3375	0	1	2	0	0	1	0	0	0	0	0	0	0	0	98.5	109	58.75	73.625	20.208333333333332	95.79166666666667	36.5975	0.9036697247706422	1.3378607809847198	50.25	1	1	1	0	0	1		1.4		17	0	10.6	235	12.8	173	0	0	1	0	0
30086651	15181667	27705433	65	1	72.7477777777777778	0	0	0	9	1	0	0	1	0	0	1	0	0	1	81.04761904761905	101.9090909090909	53.13636363636363	67.36363636363636	19.045454545454547	98.23809523809524	36.6283333333333333	0.7952933180408649	1.2031360452413085	48.77272727272727	0	1	1	0	0	0	2.3	0.8	7.29	23	0	8.8	106	9.1	138	1	0	0	1	0
30086978	16398627	23886578	81	1	30.2822222222222222	0	0	0	8	1	0	0	1	0	0	1	0	1	2	76.36363636363636	117.63636363636364	51.13636363636363	78.22727272727273	18.583333333333332	98.08333333333333	35.9188888888888889	0.6491499227202472	0.9761766414875072	66.5	0	1	1	0	0	1	1.9	1.3	7.33	21	0	9.8	119	15.9	116	0	0	1	1	0
30087074	10221179	21815961	83	1	45.445	0	0	1	21	0	1	0	0	0	0	1	0	0	1	61.4	146.5	66.75	90.4375	19.166666666666668	94.16666666666667	36.634	0.41911262798634813	0.6789219073946096	79.75	0	0	0	1	0	1		0.8		26	0	9.6	224	8.6	101	0	0	0	0	0
30087082	17378144	23473875	73	1	28.2125	0	0	6	9	1	0	0	1	0	1	0	1	0	2	99.86842105263158	115.87179487179488	50.97435897435897	70.56410256410257	14	98.6842105263158		0.8618872363471192	1.4152864902080782	64.89743589743591	1	0	1	0	0	0	4.7	0.9	7.34	25	0	6.8	153	17.6	93	1	1	0	1	0
30087164	15404950	24967474	42	0	26.9669444444444444	0	0	5	18	0	0	0	0	0	0	0	0	0	0	98.89655172413794	130.9375	63.875	85.46875	20.4	99.37931034482759	36.9908333333333333	0.7552958604230104	1.157107734980773	67.0625	1	0	0	0	0	0	1.5	0.9	7.41	27	0	5.4	281	22.8	156	0	0	0	0	0
30087361	12568384	25963410	59	1	54.4827777777777778	0	0	0	9	1	0	0	1	0	0	1	0	0	1	76.36666666666666	113.2258064516129	69.87096774193549	83.26666666666667	16.954545454545453	96.56666666666666	36.8617857142857143	0.6744634377967711	0.9171337069655724	43.35483870967741	0	1	1	0	0	0	7.7	1.3	7.22	23	0	13	134	37.2	141	1	1	1	1	0
30087471	14195863	21127290	77	1	24.3097222222222222	1	1	5	1	0	1	0	0	0	1	0	0	1	2	71.35802469135803	95.14473684210526	44.421052631578945	60.578947368421055	16.78048780487805	96.4875	36.7655555555555556	0.7499944511883847	1.1779343780502194	50.723684210526315	0	1	1	1	0	0	15.5	1.4	7.03	15	0.02	7.4	36	32.6	226	1	1	1	1	0
30088395	16491621	29220372	50	1	31.9747222222222222	0	0	4	20	0	1	0	0	0	1	0	0	0	1	120	118.22727272727273	92.04545454545455	100.27272727272727	20.535714285714285	94.26923076923077	36.9042857142857143	1.0149942329873125	1.1967361740707163	26.181818181818187	1	0	0	1	0	0	3.4	1.7	7.41	15	0	12.9	191	14.1	206	1	0	1	0	0
30088563	18871818	27697793	36	1	44.6725	0	0	0	14	1	0	0	0	0	0	0	0	0	0	70.625	112.65384615384616	59.92307692307692	75.73076923076923	15.714285714285714	97.95833333333333	36.8783333333333333	0.6269204506657562	0.9325799898425597	52.73076923076924	0	0	1	0	0	0		0.8		25	0	10	150	9	123	0	0	0	0	0
30088565	17825878	27130730	61	1	49.8533333333333333	0	1	3	12	0	0	0	0	0	0	0	0	0	0	72.65789473684211	110.89473684210526	55.973684210526315	73.76315789473684	14.763157894736842	90.84210526315789	36.62	0.6551969625059326	0.9850160542276134	54.921052631578945	1	0	1	1	0	0	1.9	1	7.43	19	0	13.4	213	13.5	113	0	0	0	0	0
30088665	12468016	22799319	60	1	86.1844444444444444	0	0	1	6	0	1	0	0	1	1	0	0	1	3	81.65384615384616	108.84	54.16	67.32	14.692307692307692	98.8	36.8127272727272727	0.7502190936590055	1.2129210658622425	54.68000000000001	0	1	1	0	0	0	2.4	3.6	7.3	21	0	5.9	277	23.7	164	1	0	1	1	0
30088816	16970448	25398250	76	1	45.6708333333333333	0	0	3	19	0	1	0	0	0	0	1	0	1	2	54.22727272727273	139.6818181818182	65.63636363636364	85.18181818181819	17.363636363636363	97.0909090909091	36.84	0.38821998047510575	0.6366061899679829	74.04545454545455	0	0	0	0	0	0		1.5		19	0	12.2	206	8.1	119	0	0	1	0	0
30088920	11379140	20053836	78	0	91.6977777777777778	1	0	2	22	0	1	0	0	0	0	0	0	1	1	85.59375	167.625	72.78125	97.625	22.96875	96.40625	36.8516666666666667	0.5106263982102909	0.8767605633802817	94.84375	1	0	0	0	0	0	1.5	5.9	7.48	19	0.34	8.8	356	17	181	0	0	1	0	1
30089604	10196859	29492011	41	1	282.8722222222222222	0	0	2	15	0	0	0	0	0	0	0	0	0	0	96.07692307692308	102.85185185185185	70.46296296296296	87.5925925925926	25.79310344827586	97.125	38.23125	0.9341292484972716	1.0968612782566272	32.388888888888886	1	0	0	0	1	0	1.6	1	7.24	27	0	12.1	313	11	125	0	0	0	1	0
30089616	11327496	22217389	53	1	90.0155555555555556	1	1	6	2	1	1	0	0	1	1	0	0	0	2	95.08	105.2	74.8	81.84	20.04	95.45833333333333	36.6216666666666667	0.9038022813688212	1.1617790811339197	30.400000000000006	1	0	0	0	0	0	3	5.1	7.39	17	3.55	9.9	80	24.4	148	1	0	1	0	1
30089738	13615123	21478153	61	0	70.3275	0	0	3	17	0	0	0	0	0	0	0	0	0	0	75.34782608695652	135.34782608695653	80.47826086956522	96.47826086956522	18.238095238095237	96.17391304347827	36.7883333333333333	0.5566977192418888	0.7809824245155474	54.86956521739131	0	0	0	0	0	1		1.1		20	0	14.4	319	12.4	101	0	0	0	0	0
30089953	15447588	24286146	50	1	100.8369444444444444	1	1	6	10	1	0	0	0	0	0	0	0	1	1	118.48	103.38235294117646	59.088235294117645	71.26470588235294	20.458333333333332	98.52	36.5363636363636364	1.146036984352774	1.6625340486999587	44.29411764705882	1	1	1	0	0	1	3.8	2.4	7.28	20	0.04	6.9	117	16.1	137	1	0	1	1	0
30090045	17490629	20391581	83	1	75.7922222222222222	0	0	2	9	0	0	0	1	1	0	1	0	1	3	82.92	102.42857142857143	45.25	63.67857142857143	20.64814814814815	99.44	36.7045454545454545	0.8095397489539748	1.3021648906337633	57.17857142857143	0	1	1	0	0	1	4.8	4	7.27	18	0	9.7	97	25.8	136	1	1	1	1	0
30090539	10203225	27230747	61	1	100.1788888888888889	0	1	1	10	0	0	1	0	0	0	0	1	0	1	73.91666666666667	142.54545454545453	91.72727272727273	102.95454545454545	25.75	93.95652173913044	36.878	0.5185480442176872	0.717954378219279	50.8181818181818	0	0	0	0	0	0		1.2	7.44	22	0	12.4	158	7.1	114	0	0	0	0	0
30090650	15534291	26398825	51	1	53.635	0	1	2	11	0	0	0	1	1	0	1	0	0	2	86.02631578947368	106.47916666666667	64.3125	77.27083333333333	18.285714285714285	98.71052631578948	36.7033333333333333	0.8079168769115118	1.1133090207319323	42.16666666666667	1	1	1	0	0	0	3.5	0.9	7.25	26	0	11.6	212	20.2	103	1	0	0	1	0
30090660	13109578	23988598	88	0	108.8822222222222222	0	1	1	6	0	1	1	0	0	1	0	0	0	1	68.88888888888889	137.64705882352942	80.29411764705883	97.17647058823529	20.27777777777778	90.85714285714286	36.76	0.500474833808167	0.7089050309389292	57.352941176470594	0	0	0	1	0	0		1.4		25	0	12	183	13.6	106	0	0	1	0	0
30091113	14882997	25108094	80	1	74.6166666666666667	0	0	5	14	0	0	0	1	0	1	1	0	1	3	76.13636363636364	109.45454545454545	51.25	69.6590909090909	17.847826086956523	97.9090909090909	36.765	0.6955980066445183	1.0929853181076674	58.20454545454545	0	1	1	0	0	0	1.8	1.5	7.41	26	0	7.7	142	13.3	155	0	0	1	0	0
30091121	18566452	21632126	89	1	42.5991666666666667	0	0	4	4	0	1	0	0	1	1	1	0	1	4	78.58620689655173	93.11111111111111	55.333333333333336	68.25925925925925	18.107142857142858	96.89285714285714	36.6016666666666667	0.8440046086741833	1.1512900630531182	37.77777777777778	0	1	1	0	0	0		2.8		22	0.03	11.5	185	17	153	0	0	1	0	0
30091239	15324351	23161953	75	0	89.8858333333333333	1	1	3	5	0	1	1	0	0	0	0	0	1	1	92.60606060606061	107.15151515151516	71.18181818181819	82.6969696969697	29.09090909090909	99.38709677419355	37.5177777777777778	0.8642533936651584	1.1198241113961158	35.96969696969697	1	1	1	0	0	0	2.4	0.9	7.09	28	0	9.2	304	5.1	102	1	0	0	1	0
30091532	15660937	24984726	63	1	44.4652777777777778	0	1	2	23	0	1	0	0	0	0	0	0	0	0	77.65217391304348	145.27272727272728	69.18181818181819	88	21.17391304347826	98.04347826086956	36.7316666666666667	0.5345268542199488	0.8824110671936759	76.0909090909091	0	0	0	0	0	0		1.2		26	0	13.2	119	7.3	139	0	0	0	0	0
30091633	16728026	22443709	82	0	26.2527777777777778	0	0	4	21	0	1	0	0	1	1	1	0	1	4	57.42857142857143	104.6923076923077	45.23076923076923	62.92307692307692	19.25	96.39285714285714	36.64875	0.5485462370106015	0.9126790080335313	59.46153846153846	0	1	1	0	0	0	4.8	1.7	7.32	23	0.18	5.9	145	9.1	286	1	1	1	1	1
30092052	12338003	26669981	57	1	62.0244444444444444	0	0	1	22	0	1	0	0	0	0	0	0	0	0	86.92307692307692	100.12	64.64	72.2	15.73076923076923	92.96153846153847	36.9757142857142857	0.8681889424997694	1.2039207330066055	35.480000000000004	0	1	1	0	0	0		0.6		27	0	10.5	252	16.6	116	0	0	0	0	0
30092341	16906282	24730039	42	0	39.0372222222222222	0	0	5	1	0	1	0	0	0	0	0	1	0	1	87.04	151.52	69.24	92.56	15.92	96.12	37.1057142857142857	0.5744456177402323	0.9403630077787382	82.28000000000002	0	0	0	0	0	0	1.2	12.4	7.21	16	0	10	160	22.4	353	0	0	1	1	0
30092501	10542313	21385184	34	1	48.8969444444444444	0	0	4	17	0	0	0	0	0	0	0	0	0	0	71.58064516129032	109.51612903225806	51.66129032258065	72.65573770491804	14.865079365079366	99.83870967741936	36.9566666666666667	0.6536082474226804	0.9852029230231745	57.854838709677416	1	0	1	0	0	0	6	0.6	7.3	25	0	6.7	37	25	259	1	1	0	1	0
30092544	17250375	26316749	64	1	177.5883333333333333	0	0	6	16	1	0	0	0	0	0	0	0	0	0	68.65217391304348	128.63636363636363	52.36363636363637	69.4090909090909	17.608695652173914	93.56521739130434	37.2711111111111111	0.5336918113381472	0.9890948435409016	76.27272727272725	0	0	1	1	1	0	0.9	0.4	7.41	30	0	11.6	162	17.1	105	0	0	0	0	0
30092661	14413623	21526995	63	0	124.8308333333333333	0	1	1	17	0	0	0	0	0	1	0	1	1	3	78.76470588235294	137.20689655172413	84.93103448275862	96.7	22.756756756756758	98.08823529411765	36.94	0.5740579217361738	0.8145264310481173	52.27586206896551	0	1	1	0	0	0	9.5	0.8	7.31	23	0.27	9.1	246	23.6	272	1	1	0	1	1
30093234	15159033	23652374	51	1	97.7725	0	0	6	14	1	0	0	1	0	0	0	1	0	1	90.96551724137932	102.96428571428571	68.35714285714286	76.10714285714286	18.24137931034483	98.14285714285714	36.3133333333333333	0.8834666953723972	1.1952296962734026	34.60714285714285	1	1	1	0	0	1		0.6		28	0	10.1	397	6.7	172	0	0	0	0	0
30093352	12317948	27505947	49	1	76.4383333333333333	0	0	1	17	0	0	1	0	1	1	1	0	0	3	62.32	84.88	56.2	62.92	22.04	94.48	37.1742857142857143	0.7342130065975495	0.9904640813731722	28.679999999999993	0	1	1	0	1	0		1.1		23	2.69	12.2	167	9.2	142	0	0	0	0	1
30093379	16748556	27998771	45	0	29.5127777777777778	0	0	5	9	0	0	0	1	0	0	0	0	0	0	77.77777777777777	111.89473684210526	54.73684210526316	71.3157894736842	16.605263157894736	98.16666666666667	36.6588235294117647	0.6950977317863488	1.090610906109061	57.1578947368421	0	0	1	0	0	1	2.2	0.7	7.31	23	0	7.5	100	13.2	92	1	0	0	1	0
30093745	11849423	26495989	54	0	24.6733333333333333	0	1	0	17	1	0	0	0	0	0	0	0	0	0	92.27272727272727	124.63157894736842	81.15789473684211	90.94736842105263	15.363636363636363	90.52173913043478	36.7	0.7403639434889434	1.0145728114478114	43.473684210526315	1	0	0	1	0	0	1	0.9	7.25	30	0	11.9	141	9.8	215	0	0	0	1	0
30093826	15635742	23314425	56	1	26.4880555555555556	0	0	0	9	1	0	0	0	0	0	0	0	1	1	109.54166666666667	108.875	54.875	72.33333333333333	18.25	97.5	36.8791666666666667	1.006123230003827	1.5144009216589864	54	1	0	1	0	0	0	1.6	0.9	7.34	22	0	7	133	11.9	153	0	0	0	1	0
30093891	11829873	20503643	68	1	35.7555555555555556	0	0	3	9	0	0	0	1	0	1	1	0	1	3	74.28	114.48333333333333	54.56666666666667	68.5945945945946	16.041666666666668	99.76	35.928	0.6488280681321881	1.0828841607565012	59.916666666666664	0	1	1	0	0	1	2.2	7.2	7.27	21	0	8.1	127	11.6	185	1	0	1	1	0
30094342	12357339	21463596	67	0	67.8297222222222222	0	1	3	21	0	1	0	0	0	0	0	0	1	1	97.52380952380952	133.36363636363637	77.77272727272727	96.5	12.909090909090908	98.38095238095238	36.7483333333333333	0.7312623754341545	1.010609425117197	55.59090909090911	1	1	0	1	0	1	1.9	0.8	7.51	29	0	7.6	224	11.3	221	0	0	0	0	0
30094370	12719524	20247441	78	1	120.1547222222222222	0	0	0	14	1	0	1	0	0	1	1	1	0	3	71.8	100.52173913043478	63.56521739130435	72.69565217391305	17.4	94.32	36.2225	0.7142733564013841	0.9876794258373205	36.95652173913043	0	1	1	0	0	1		1.2		29	0	13.3	102	5.7	112	0	0	0	0	0
30094797	14993494	24632549	71	0	33.1997222222222222	0	0	6	5	1	1	0	0	0	0	0	0	0	0	97.85185185185185	107.07692307692308	61.15384615384615	70.61538461538461	19.14814814814815	95.51851851851852	36.8642857142857143	0.9138463175819497	1.3857016057451788	45.92307692307693	1	1	1	0	0	0	2.8	1.2	7.28	24	0.2	8	180	13.5	128	1	0	0	1	1
30094966	12223437	29018771	58	1	44.5991666666666667	0	0	6	14	1	0	0	1	0	0	1	0	0	1	82.06060606060606	104.42857142857143	52.22857142857143	66.57142857142857	17.61764705882353	98.6774193548387	36.4754545454545455	0.7858060771877461	1.232670048120692	52.2	0	1	1	0	0	0	1.7	1.4	7.37	23	0	7.7	127	26.6	103	0	0	1	0	0
30095195	14998627	26798462	47	0	72.24	0	1	6	23	1	1	0	0	0	0	0	0	1	1	84.5	99.8695652173913	60.08695652173913	75.33333333333333	18.791666666666668	98	37.4666666666666667	0.8461036134087941	1.1216814159292037	39.782608695652165	0	1	1	0	0	0	2.5	0.8	7.08	15	0	10.7	112	13.5	125	1	0	0	1	0
30096307	15585131	27684514	71	1	27.4788888888888889	0	1	6	14	1	0	0	1	0	0	1	0	0	1	85.12121212121212	111.8030303030303	58.166666666666664	74.5	19.573529411764707	96.12121212121212	36.6263636363636364	0.7613497763924651	1.142566605653854	53.63636363636363	0	1	1	0	0	1	2.5	0.7	7.36	24	0	9.9	163	20.1	127	1	0	0	0	0
30096519	16560053	27946320	80	1	73.1486111111111111	0	1	0	18	1	0	1	0	0	1	1	1	0	3	89.92	122.69565217391305	69	81.31818181818181	16.46153846153846	97.44	36.6185714285714286	0.7328703047484054	1.1057797652319732	53.69565217391305	1	0	1	0	0	0	1.3	1.6	7.42	24	0	7.7	85	7.4	380	0	0	1	0	0
30096619	11182547	29000933	80	1	25.7027777777777778	0	0	0	16	1	0	1	0	0	0	1	0	0	1	56.08	106.125	54.625	71	20.68	95.32	36.535	0.5284334511189634	0.7898591549295775	51.5	0	1	1	0	0	0		1.5		18	0	13.1	116	8.7	177	0	0	1	0	0
30096626	13944622	26522120	73	0	35.1719444444444444	0	0	0	11	1	0	0	1	1	0	1	0	1	3	81.1923076923077	120.34375	75.8125	88.78125	19.22222222222222	95.73076923076923	36.6183333333333333	0.6746699159059585	0.9145208891777001	44.53125	0	0	0	0	0	0	2.6	0.6	7.25	23	0	8.9	155	11.4	156	1	0	0	1	0
30096874	10322956	26290689	37	0	70.8419444444444444	0	1	1	21	0	1	0	0	0	0	0	0	0	0	98.11111111111111	104.57142857142857	57.67857142857143	70.92857142857143	14.892857142857142	97.64	36.6216666666666667	0.9382210078931391	1.3832382231173772	46.89285714285714	1	1	1	0	0	0	3.1	0.7	7.25	20	0	8.9	84	18	148	1	0	0	1	0
30097127	17648769	21188205	83	0	142.8213888888888889	1	1	4	16	0	0	0	0	0	1	0	0	0	1	83.64	95.91666666666667	47.791666666666664	58.75	14.96	98.52	36.305	0.8720069504778453	1.423659574468085	48.12500000000001	0	1	1	0	0	1	1.4	5.9	7.03	11	0.03	6.5	98	19	100	0	0	1	1	0
30097340	13273041	26415537	84	1	27.7647222222222222	0	0	5	18	0	0	0	0	1	1	1	0	0	3	66.33333333333333	113.75	32.666666666666664	56.791666666666664	16.25	98.54166666666667	36.9166666666666667	0.5831501831501831	1.1680117388114453	81.08333333333334	0	0	1	0	0	0	0.9	4.1	7.46	26	0	7.2	166	18.8	107	0	0	1	0	0
30097341	14929191	20028056	83	0	32.9325	0	1	1	8	0	0	0	0	0	1	0	0	1	2	83.96	112.84	61.88	72.92	19.84	94.36	36.7614285714285714	0.7440623892236795	1.1513987931980252	50.96	1	0	1	1	0	0		1.1		28	0	6.7	61	3.1	124	0	0	0	0	0
30097540	19559427	24392855	80	1	91.2919444444444444	0	0	6	1	1	1	1	0	1	1	1	0	0	3	76.11538461538461	111.5	52.791666666666664	69.75	14.576923076923077	96.23076923076923	36.66	0.6826491893756468	1.0912599944858008	58.708333333333336	0	1	1	0	0	0		2.2		16	0.46	7.4	165	8.3	263	0	0	1	0	1
30097986	11416407	27279688	59	1	27.055	0	0	5	8	0	0	0	1	0	0	1	0	0	1	77.1304347826087	107.95652173913044	56.45454545454545	70.91304347826087	18.434782608695652	97.04347826086956	36.41	0.7144583165525574	1.0876762722256286	51.501976284584984	0	1	1	0	0	1	2.6	0.8	7.33	23	0	10.2	139	10.7	120	1	0	0	1	0
30097987	16907844	29162625	54	1	108.7044444444444444	0	0	2	4	0	1	0	1	0	1	0	0	0	1	72.3125	101.40625	51.8125	68.09375	20.52777777777778	96.5		0.7130970724191064	1.0619550252409362	49.59375	0	1	1	0	0	0	6.5	1.7	7.21	22	0	7	72	12.6	141	1	1	1	1	0
30098321	16089126	26885638	53	0	33.0708333333333333	0	1	6	12	1	0	1	0	0	1	0	0	1	2	86.84	98.45833333333333	66.66666666666667	74.08333333333333	15.04	97.18181818181819	36.8571428571428571	0.8819974608548456	1.1721934758155232	31.791666666666657	1	1	1	0	0	0		0.4		23	0	10.8	202	7.3	120	0	0	0	0	0
30098344	12142332	23601345	69	0	145.3363888888888889	0	0	3	10	0	0	0	0	0	1	0	0	0	1	99.15384615384616	118.8695652173913	65.65217391304348	77.47826086956522	20.23076923076923	88.96153846153847	36.915	0.8341398908333804	1.279763446430113	53.217391304347814	1	0	0	1	0	0	1.4	0.6	7.35	38	0	11.3	257	13.9	130	0	0	0	0	0
30098622	15815809	24556170	62	0	71.5969444444444444	0	0	2	21	0	1	0	0	0	0	0	0	0	0	101.08	115.65217391304348	61.30434782608695	73.08695652173913	24	95.28	36.7142857142857143	0.8739999999999999	1.3830101130279595	54.34782608695653	1	1	1	1	0	0	1.2	0.5	7.48	18	0	11.6	426	12.3	135	0	0	0	0	0
30099067	18468814	29101133	53	1	105.2191666666666667	0	0	6	10	1	0	0	0	0	1	0	0	1	2	99.92	126.25	78.91666666666667	89.5	33.6	97.23076923076923	37.4957142857142857	0.7914455445544555	1.1164245810055866	47.33333333333333	1	0	0	0	1	0	1.3	0.6	7.47	20	0.16	10.3	341	1.5	122	0	0	0	0	1
30099118	18046197	27865222	39	1	49.4	0	1	0	21	1	1	1	0	0	0	0	0	0	0	85.38461538461539	139	75.28571428571429	89.14285714285714	19.923076923076923	96	36.554	0.6142778085224129	0.9578402366863906	63.71428571428571	1	0	1	0	0	0					0					0	0	0	0	0
30099280	15734302	23155002	82	1	482.7	1	1	4	12	0	0	0	0	0	0	1	0	1	2	77.76	125.375	68.875	85.41666666666667	26.04	93.12	37.0557142857142857	0.6202193419740778	0.9103609756097562	56.5	0	0	1	0	0	0	1.1	1.4	7.42	21	0	12.8	130	4.5	102	0	0	1	0	0
30099381	10391526	29259173	80	1	30.6619444444444444	0	0	2	9	0	0	1	0	0	1	0	1	0	2	67.6923076923077	135.22222222222223	50.48148148148148	80.4074074074074	14.653846153846153	96.26923076923077	36.5833333333333333	0.5006004677327602	0.8418665627325231	84.74074074074075	0	0	1	0	0	0	1.8	0.7	7.34	25	0	11.4	156	13.5	202	0	0	0	1	0
30100021	19199702	28515799	25	0	170.6636111111111111	1	1	0	21	1	1	1	0	1	1	0	0	0	2	126.78125	100.72413793103448	51.89655172413793	62.96551724137931	23.53125	96.6875	37.434	1.2586977918521056	2.0135028751369113	48.82758620689655	1	1	1	1	1	0		0.5		23	0.7	10.3	319	15.3	109	0	0	0	0	1
30100128	14868095	24163811	56	0	241.1586111111111111	0	0	2	16	0	0	0	0	0	0	0	0	0	0	78.05263157894737	144.45454545454547	85.54545454545455	100.9090909090909	21.153846153846153	93.7	37.4466666666666667	0.5403265873935941	0.7734945471787578	58.90909090909092	1	0	0	1	0	0		0.9		21	0	9.9	269	15.5	129	0	0	0	0	0
30100207	17138342	28423508	91	0	27.4408333333333333	1	1	4	14	0	0	1	0	1	1	1	1	0	4	78.93939393939394	103.42857142857143	56.095238095238095	67.42857142857143	21.818181818181817	96.3030303030303	36.6483333333333333	0.7632261844969027	1.1707113507960965	47.333333333333336	1	1	1	0	0	0		1.1		24	2.58		199		123	0	0	0	0	1
30100389	16854608	28592559	61	1	45.7472222222222222	0	0	2	16	0	0	0	0	0	0	0	0	0	0	104.60975609756098	165.725	82.975	101.7	22.73170731707317	95.4390243902439	37.2857142857142857	0.631224957595782	1.0286111710674628	82.75	1	0	0	0	0	0	6.6	0.8	7.33	14	0	13.5	138	13.3	174	1	1	0	1	0
30100520	10584187	24724521	91	1	50.9213888888888889	0	1	3	18	0	0	0	0	0	0	0	0	0	0	100.875	110.70833333333333	57.708333333333336	73.54166666666667	27.083333333333332	97.75	36.7683333333333333	0.9111780203236733	1.3716713881019829	52.99999999999999	1	0	1	0	0	0		0.9	7.36	21	0	9.4	221	6.8	157	0	0	0	0	0
30100531	14338649	29203579	83	0	66.5702777777777778	0	0	2	21	0	1	0	1	0	0	0	0	0	0	67.08	94.73214285714286	53	68.32142857142857	25.48	94.08333333333333	37.122	0.7081017907634307	0.981829587036069	41.73214285714286	0	1	1	0	0	0	1.2	0.6	7.45	23	0	12.2	275	7	95	0	0	0	0	0
30100782	13187416	24247606	64	1	49.2313888888888889	0	1	6	1	1	1	0	0	0	0	1	0	0	1	98.96	105.08333333333333	56.708333333333336	71.41666666666667	27.04	91.76	37.31	0.9417287866772402	1.385670945157526	48.37499999999999	1	1	1	1	1	0		0.5	7.48	27	0	9.2	150	6.5	123	0	0	0	0	0
30100967	15460098	25082503	69	0	48.9725	0	1	5	17	0	0	1	0	0	0	0	0	0	0	92.73913043478261	109.69565217391305	67.21739130434783	80.3913043478261	18.608695652173914	96.82608695652173	36.8883333333333333	0.8454221165279429	1.153596538669551	42.47826086956522	1	1	0	0	0	0		0.9		23	0.17	13.3	141	15.2	105	0	0	0	0	1
30101010	17736386	28528564	90	0	50.3588888888888889	0	1	0	14	1	0	0	0	0	0	0	0	0	0	89.20833333333333	119.91666666666667	63.875	76.83333333333333	19.25	97.375	37.0916666666666667	0.7439193884642112	1.161062906724512	56.04166666666667	1	0	1	0	0	0	3.5	0.9	7.54	21	0	8.8	1697	19.7	185	1	0	0	0	0
30101153	11529731	24269483	91	1	45.7061111111111111	0	1	1	0	0	1	1	0	0	0	0	1	0	1	56.407407407407405	145.08333333333334	59.25	81.41666666666667	16.925925925925927	96.22222222222223	36.6	0.3887931584657604	0.692823837143182	85.83333333333334	0	0	1	0	0	0		1.7		28	0.02	9.9	117	4.9	91	0	0	1	0	0
30101299	13433694	25950609	46	0	110.8541666666666667	0	0	0	9	1	0	0	1	0	1	0	0	0	1	74.16666666666667	105.5	52.958333333333336	69.79166666666667	18.26	96.6086956521739	36.6739130434782609	0.703001579778831	1.0626865671641792	52.541666666666664	0	0	1	0	0	1	3	0.9	7.28	18	0	7.4	129	21.8	108	1	0	0	1	0
30101365	19087907	21709573	69	0	327.3830555555555556	0	0	4	3	0	1	0	0	1	1	1	1	0	4	76.92307692307692	117.07692307692308	58.57692307692308	72.61538461538461	19.596153846153847	99.38461538461539		0.657030223390276	1.0593220338983051	58.5	1	0	1	0	0	0	1.9	0.6	7.19	20	1.97	11.2	185	15.6	189	0	0	0	1	1
30101507	16141100	24045334	67	0	293.3388888888888889	0	0	4	18	0	0	0	0	0	0	0	0	1	1	86.56	118.2	66.56	78.36	14.557692307692308	99.08	37.1055555555555556	0.7323181049069374	1.1046452271567127	51.64	1	1	1	0	1	0	5.8	0.8	7.31	23	0	6.8	6	1.3	374	1	1	0	1	0
30101641	18689613	27540218	68	0	49.5288888888888889	0	1	3	20	0	1	0	0	0	0	1	0	0	1	67.29629629629629	144.6153846153846	86.03846153846153	103.23076923076923	17.37037037037037	95.66666666666667	36.8642857142857143	0.4653467297084318	0.6519015289507093	58.57692307692308	0	0	0	0	0	0		0.7		22	0	12.8	205	9.6	122	0	0	0	0	0
30101771	14458343	25022945	75	1	251.7477777777777778	0	0	1	8	0	0	0	0	1	0	1	0	1	3	74	109.75	62.541666666666664	76.29166666666667	22.6	96.12	36.81	0.6742596810933941	0.9699617695248498	47.208333333333336	0	1	1	0	0	0	0.7	2.2	7.19	20	0	8.3	202	19.7	154	0	0	1	1	0
30102022	17134069	28311435	27	1	32.5675	0	1	0	4	1	1	1	0	0	0	0	0	0	0	69.16	111.91666666666667	62.208333333333336	73.20833333333333	17.56	97.36	36.5933333333333333	0.6179597915115412	0.9447011952191235	49.708333333333336	0	0	1	0	0	1		0.8		26	0	11.6	327	12.7	119	0	0	0	0	0
30102040	14631997	26794509	56	1	37.2575	0	1	5	23	0	1	0	0	0	0	0	0	0	0	76.30434782608695	112.27272727272727	65.0909090909091	75.94736842105263	16.434782608695652	96.8695652173913	37.0171428571428571	0.6796338672768879	1.0047003525264395	47.18181818181817	1	1	1	0	0	0	0.8	1.2	7.39	26	0	10.6	196	8.4	104	0	0	0	0	0
30102059	19693289	23876526	64	0	58.6975	0	1	0	7	1	0	0	0	0	0	0	0	0	0	91.92857142857143	112.6	75.08	86.64	17.48148148148148	95.5	36.6683333333333333	0.8164171530068511	1.0610407597942224	37.519999999999996	1	0	0	0	0	0		0.8		21	0	10.6	142	7.3	98	0	0	0	0	0
30102231	15187951	27477036	88	1	26.6797222222222222	0	1	5	19	0	1	0	0	0	0	0	0	0	0	74.36	118.52	75.12	88.12	21.291666666666668	96.66666666666667	36.6766666666666667	0.627404657441782	0.8438492964139809	43.39999999999999	0	0	0	0	0	0		1	7.34	20	0	10	141	9.3	156	0	0	0	1	0
30102770	11411781	25420493	28	1	1024.7747222222222222	0	0	4	23	0	1	0	0	0	0	0	0	0	0	91	116.51666666666667	73.68333333333334	86.6	18.107142857142858	96.84615384615384	37.305	0.7810041481905307	1.05080831408776	42.83333333333333	1	1	1	0	0	0	2.5	1.5	7.34	21	0	13.7	146	21.5	178	1	0	1	1	0
30102806	18788613	22500388	29	1	57.8919444444444444	0	0	5	11	0	0	0	0	0	0	0	0	0	0	74.76	161.08333333333334	88.75	105.91666666666667	19.92	99.92	37.1116666666666667	0.4641076047594413	0.705837922895358	72.33333333333334	0	0	0	0	0	0	1.6	2.2	7.31	17	0	8.5	180	15	384	0	0	1	1	0
30103395	15573062	25469821	57	0	49.8730555555555556	0	1	3	22	0	1	0	0	1	0	0	0	0	1	106.16	122.72	70.24	85.48	19.846153846153847	97.56	36.93	0.8650586701434159	1.2419279363593823	52.480000000000004	1	0	0	0	0	0	1	0.7	7.25	16	0.01	11.9	279	18.6	136	0	0	0	1	0
30103409	18394624	27070879	47	1	88.3111111111111111	0	0	5	20	0	1	0	0	0	0	0	0	0	0	55.333333333333336	114.3	56.96	71.76923076923077	20.833333333333332	98.61111111111111	37.43	0.484106153397492	0.7709896391568417	57.339999999999996	0	0	1	0	0	0		0.8		24	0	10.5	179	19.9	152	0	0	0	0	0
30103416	18046498	21154892	92	1	54.1641666666666667	1	1	5	12	0	0	1	0	0	1	0	1	0	2	80.89583333333333	113.6896551724138	63.41379310344828	73.79310344827586	26.166666666666668	97.93103448275862	37.0257142857142857	0.7115496410878576	1.0962519470404986	50.275862068965516	1	1	1	1	0	0	0.8	1.1	7.39	27	0	11.6	72	3.8	76	0	0	0	0	0
30103527	13208190	20968651	74	1	55.9130555555555556	0	1	1	10	0	0	0	0	0	0	0	0	0	0	102.83333333333333	111.55172413793103	62.310344827586206	73.03448275862068	21.096774193548388	97.48148148148148	36.663	0.9218444100978876	1.4080107019200505	49.241379310344826	1	1	1	0	0	1	7.8	1.2	7.4	28	0	6.4	72	23.2	147	1	1	0	0	0
30103681	16897045	21388251	69	1	75.9722222222222222	0	0	1	13	0	0	0	0	0	0	1	0	0	1	65.5	119.10714285714286	62.42857142857143	75.75	23.328125	99.83870967741936	36.5075	0.5499250374812593	0.8646864686468647	56.67857142857143	0	1	1	0	0	0	3.1	2.2	7.18	20	0	7.2	248	14.4	183	1	0	1	1	0
30103847	15916117	24200982	62	0	33.6352777777777778	0	1	5	17	0	0	0	0	0	0	0	0	0	0	82.33333333333333	114	61.029411764705884	73.17647058823529	18.02777777777778	96.41666666666667	37.06375	0.7222222222222222	1.12513397642015	52.970588235294116	0	1	1	0	0	0	1.4	0.8	7.47	20	0	10	345	25.8	101	0	0	0	0	0
30103980	15839729	22696424	59	1	177.39	0	1	5	7	0	0	0	0	0	0	0	0	0	0	65.3076923076923	119.03846153846153	72.84615384615384	87.57692307692308	20.03846153846154	95.96153846153847	36.77	0.548626817447496	0.7457180500658761	46.19230769230769	0	0	0	0	0	0					0					0	0	0	0	0
30104209	18964255	23634123	83	1	76.8658333333333333	0	1	1	11	0	0	0	1	0	0	1	0	1	2	76.46153846153847	112.74074074074075	51.18518518518518	72.5925925925926	16.88888888888889	97.76923076923077	36.64	0.6782068128980087	1.0532967032967033	61.555555555555564	0	0	1	0	0	0	2.9	1	7.26	21	0	7.9	119	21	121	1	0	0	1	0
30104258	17643481	21832753	60	0	242.0733333333333333	0	0	1	10	0	0	0	0	0	0	0	0	1	1	88.33333333333333	137.91304347826087	66.21739130434783	85.66666666666667	18.545454545454547	97.58333333333333	36.94	0.6405002101723413	1.0311284046692606	71.69565217391305	1	0	1	0	0	0	5.4	4.9	7.2	17	0	6.3	22	10.6	300	1	1	1	1	0
30104270	14004449	26878410	65	1	59.0736111111111111	1	0	2	9	0	0	0	0	0	1	1	0	1	3	120.38095238095238	103.61538461538461	60.84615384615385	75.96	15.456521739130435	98.75	37.0822222222222222	1.1618057765051084	1.5847940018556133	42.76923076923077	1	1	1	0	1	0	13.8	1.4	7.28	15	0.14	4.5	224	19.6	205	1	1	1	1	1
30104518	19253145	22353191	69	0	27.9825	0	0	1	9	0	0	0	0	0	0	0	0	0	0	77.1	131.25	65.625	83.25	16.7	95.625	36.78375	0.5874285714285714	0.9261261261261261	65.625	0	0	0	0	0	0		0.9		21	0	7.9	485	20.4	284	0	0	0	0	0
30105012	13408774	21453234	80	0	111.9505555555555556	1	0	1	18	0	0	0	0	1	1	1	0	1	4	73.06896551724138	109.1470588235294	46.1764705882353	64.60606060606061	22.5	99.79310344827586	36.5930769230769231	0.6694542785195923	1.1309924306139614	62.97058823529411	0	0	1	0	0	1	2.7	1.4	7.19	15	0.87	9.6	186	15.7	186	1	0	1	1	1
30105118	18870384	21143131	39	1	41.3008333333333333	0	0	6	22	1	1	0	0	0	0	0	0	0	0	96.33333333333333	137.95454545454547	75.5	91.9090909090909	18.416666666666668	95.83333333333333	37.144	0.6982976386600768	1.0481371579294427	62.45454545454547	1	0	0	0	0	0		0.9		21	0	11.4	253	16.3	139	0	0	0	0	0
30105232	16356152	25181721	21	0	39.2438888888888889	0	1	4	4	0	1	0	0	0	0	0	0	0	0	109.83333333333333	160.45833333333334	102.16666666666667	118.58333333333333	22.75	97.13636363636364	36.8783333333333333	0.6844975331082835	0.9262122276879832	58.29166666666667	1	0	0	0	0	0	0.9	6.2	7.31	18	0	8.4	157	8	504	0	0	1	1	0
30105632	18772539	26672760	63	0	91.5394444444444444	0	1	6	22	1	1	0	0	0	0	0	0	0	0	75.5	124.53333333333333	62.86666666666667	83.06896551724138	17.655172413793103	99.96428571428571	36.46	0.6062633832976445	0.9088833540888335	61.666666666666664	0	0	0	0	0	0		0.4		23	0	12.9	194	6.7	159	0	0	0	0	0
30106115	16114379	25953914	75	0	437.0427777777777778	1	0	1	2	0	1	0	0	0	0	0	0	0	0	78.46666666666667	145.4	50.86666666666667	84.03333333333333	21.316666666666666	99.36666666666666	36.6866666666666667	0.5396607060981201	0.9337564458548195	94.53333333333333	0	0	0	0	0	0	0.8	0.5	7.33	22	0	9.4	366	16.4	179	0	0	0	1	0
30106320	16323485	24798332	57	1	341.8161111111111111	0	0	1	19	0	1	0	0	0	0	0	0	0	0	88.95833333333333	124.72549019607843	55.411764705882355	73.6078431372549	16.846153846153847	96.125	37.0833333333333333	0.7132329822354976	1.2085442194992007	69.31372549019608	0	0	1	1	0	0	2.8	1.3	7.24	20	0	12.4	221	16.5	147	1	0	1	1	0
30106663	16057105	24774359	57	0	72.8916666666666667	0	1	0	0	1	1	0	0	0	0	0	0	0	0	99.95833333333333	106.16666666666667	60.75	71.25	25.270833333333332	98.45833333333333	37.58	0.9415227629513343	1.4029239766081871	45.41666666666667	1	0	1	0	0	0	1.6	0.8	7.38	23	0	10.1	229	17.3	149	0	0	0	0	0
30106930	12598697	25624480	49	0	51.6152777777777778	0	0	1	16	0	0	0	0	0	0	0	0	0	0	71.16666666666667	122.08695652173913	75.52173913043478	89.65217391304348	24.761904761904763	96.25	37.0457142857142857	0.5829178537511871	0.7938086000646621	46.565217391304344	0	0	0	0	0	0	1.4	1.7	7.36	21	0	10.3	287	6.1	207	0	0	1	0	0
30106985	18087680	23751140	71	0	88.6622222222222222	0	0	3	21	0	1	0	0	0	0	1	0	1	2	85.05	130.34146341463415	65.8719512195122	85.41463414634147	15.17741935483871	98.83050847457628	36.8658333333333333	0.6525168413173652	0.9957310108509422	64.46951219512195	1	1	1	0	0	0	3.5	1.4	7.38	23	0	7.8	115	17.7	224	1	0	1	0	0
30107187	13566782	27556978	74	1	41.2936111111111111	0	0	1	21	0	1	0	0	0	0	0	0	0	0	75.05882352941177	107.33333333333333	54	69.05882352941177	16.235294117647058	96.88235294117646	36.6483333333333333	0.6993058092802339	1.0868824531516184	53.33333333333333	0	0	1	0	0	0		1.7		22	0	10.8	107	17.8	75	0	0	1	0	0
30107402	19891393	27776006	79	1	83.4886111111111111	0	1	0	13	1	0	0	0	0	0	0	0	1	1	120.6896551724138	111.07407407407408	78.70370370370371	88.48148148148148	21.482758620689655	96.79310344827586	36.48	1.0865690862471398	1.364010334723806	32.37037037037037	1	0	0	0	0	0		1.6		22	0.05	12.8	159	9.6	111	0	0	1	0	0
30107510	17096349	25955560	70	0	94.8122222222222222	0	1	1	22	0	1	0	1	0	0	0	0	0	0	77.97058823529412	120.16216216216216	64.10810810810811	87.35135135135135	16.6	98.97058823529412		0.6488780397449128	0.8926088380896913	56.05405405405405	0	1	1	0	0	0	3	0.6	7.34	21	0	6.7	173	13.4	160	1	0	0	1	0
30107585	13140205	29704803	46	0	87.5077777777777778	0	0	1	1	0	1	1	0	0	1	0	0	1	2	107.86666666666666	90.3913043478261	66.91304347826087	75.8695652173913	16.617021276595743	98	36.4396666666666667	1.19333012666346	1.421738299904489	23.47826086956522	1	1	1	0	0	0	2.2	11.6	7.25	20	0.1	9.9	114	12	187	1	0	1	1	0
30107594	15984185	25133963	50	1	27.4708333333333333	0	1	3	12	0	0	0	0	0	0	1	0	0	1	67.41666666666667	113.8695652173913	64.56521739130434	78.30434782608695	13.4	95.56	36.8871428571428571	0.592051673666794	0.8609568758097355	49.30434782608695	0	1	1	0	0	0	1.2	0.9	7.42	17	0	12.9	30	5.5	96	0	0	0	0	0
30108023	14029377	29388530	38	0	55.6688888888888889	0	0	2	13	0	0	1	0	0	0	0	0	0	0	79.5909090909091	114.14285714285714	72.57142857142857	84.71428571428571	16.681818181818183	97.31818181818181	36.844	0.6972920696324952	0.9395216924727887	41.57142857142857	0	0	0	0	0	0		0.5		25	0	7.1	280	10.1	106	0	0	0	0	0
30108037	13883878	23393185	70	1	46.0238888888888889	0	1	3	17	0	0	0	0	0	1	0	0	1	2	117.33333333333333	112	74.5	86.35714285714286	16.892857142857142	95.34615384615384	36.895	1.0476190476190477	1.3586986490212296	37.5	1	1	0	1	0	0		1.1		25	0	9.7	240	7.2	114	0	0	0	0	0
30108158	19394606	26769899	71	1	72.285	0	0	6	11	1	0	0	1	0	0	1	1	0	2	82.92857142857143	106.94827586206897	51.08620689655172	65.94827586206897	19.20967741935484	97.89655172413794		0.7754082126160153	1.2574789915966387	55.862068965517246	0	1	1	0	0	0	2	1	7.33	21	0	11.5	203	20.5	102	0	0	0	1	0
30108272	13665649	28544854	38	1	84.2538888888888889	0	1	0	5	1	1	0	0	0	0	0	0	0	0	80.29166666666667	125.08333333333333	73.08333333333333	87.04166666666667	18.166666666666668	97.66666666666667	37.2471428571428571	0.6419053964023984	0.9224509334609862	52	0	0	0	0	1	0		0.6		26	0	13.3	193	13.1	88	0	0	0	0	0
30108331	16972873	23262869	75	1	77.6397222222222222	0	1	2	12	0	0	1	0	0	1	1	1	0	3	115.6875	92.38888888888889	55.18518518518518	72.75	23.46875	97.51612903225806	36.8483333333333333	1.2521797955502105	1.5902061855670102	37.2037037037037	1	1	1	0	0	0	1.7	2.3	7.37	22	0	6.2	78	5.7	157	0	0	1	0	0
30108771	16562438	28117480	66	1	173.3627777777777778	0	1	2	11	0	0	1	0	0	1	0	1	0	2	88.58620689655173	95.6774193548387	60.70967741935484	70.25806451612904	24.642857142857142	98.64285714285714	36.3883333333333333	0.9258841583928199	1.2608688768563376	34.967741935483865	0	1	1	0	0	1	2.3	3.3	7.33	27	0	13.2	169	6.6	158	1	0	1	1	0
30108775	11643115	20492519	53	1	93.76	0	1	1	16	0	0	0	1	1	1	1	0	0	3	104.72727272727273	97.79729729729729	54.770270270270274	68.83333333333333	14.028571428571428	98.52941176470588	37.06	1.070860602710817	1.5214615892581995	43.02702702702702	1	1	1	0	0	0	1.8	0.6	7.3	21	0	9.9	190	17.4	115	0	0	0	1	0
30109052	10030753	24506973	56	0	72.2733333333333333	0	0	5	1	0	1	1	0	0	1	1	0	0	2	91.24137931034483	127.17391304347827	55.43478260869565	76.3913043478261	21.551724137931036	95.57142857142857	37.14	0.7174535809018567	1.1943948344552822	71.73913043478262	1	0	1	0	0	0	2.1	2.9	7.29	12	0.46	7.5	197	1.1	703	1	0	1	1	1
30109108	13199946	29051449	70	0	118.7208333333333333	0	0	2	20	0	1	1	0	0	0	0	0	0	0	118.72	108.58333333333333	57.666666666666664	68.16666666666667	22.36	94.76	37	1.0933537989255564	1.7416136919315401	50.916666666666664	1	0	1	0	0	0	1.4	0.7	7.41	23	0.06	9.8	403	13.8	149	0	0	0	0	0
30109466	13915801	20922904	81	1	54.9197222222222222	0	0	3	6	0	1	0	1	0	1	0	0	1	2	71.74074074074075	118.92	66.64	81.58333333333333	16.40740740740741	98.29629629629629	36.405	0.6032689265114425	0.8793553512654637	52.28	1	1	1	0	0	0		1.2		26	0	6.7	169	12	159	0	0	0	0	0
30109531	14254535	29243233	61	0	38.5255555555555556	0	1	1	4	0	1	0	1	0	0	0	0	0	0	86.48	119.04545454545455	68.68181818181819	83.36363636363636	21.88	95.36	36.9842857142857143	0.7264452080946927	1.037382769901854	50.36363636363636	0	0	1	0	0	0	2.6	0.6	7.43	19	0	13.2	233	5.5	126	1	0	0	0	0
30109573	19635303	25577198	82	0	77.9755555555555556	0	1	0	11	1	0	1	0	0	0	0	0	0	0	96.72	104.08333333333333	54.083333333333336	65.54166666666667	22.32	97.66666666666667	36.89	0.9292554043234588	1.475702479338843	49.99999999999999	1	1	1	0	0	0		0.5		21	0	11.8	198	10.5	107	0	0	0	0	0
30109654	19197127	27541214	61	1	27.9272222222222222	0	0	0	10	1	0	0	1	0	0	0	0	0	0	91.48	109.53846153846153	52.23076923076923	70.1923076923077	17.173076923076923	96.2	36.785	0.8351404494382023	1.3032767123287672	57.3076923076923	1	0	1	0	0	1	2.5	1	7.31	22	0	10.3	127	16.1	110	1	0	0	1	0
30109680	13573012	25514364	86	1	63.2413888888888889	0	0	3	1	0	1	0	0	0	0	0	0	1	1	115.03703703703704	108.4	73.96	81.84	15.222222222222221	96.74074074074075	36.7942857142857143	1.0612272789394561	1.4056333948807067	34.44000000000001	1	1	1	1	0	0		2.6	7.35	21	0	13	113	28.5	122	0	0	1	0	0
30109702	10608802	22585845	90	0	92.3811111111111111	1	1	0	21	1	1	0	0	0	1	0	0	1	2	82.54166666666667	107	63.625	76.70833333333333	29.125	94.875	36.31	0.7714174454828661	1.076045627376426	43.375	0	1	1	0	0	1	0.9	0.7	7.31	31	0	10.5	136	2.5	156	0	0	0	1	0
30109818	16136253	27447272	81	1	161.82	0	0	0	1	1	1	1	0	1	1	1	1	0	4	67.51948051948052	116.18987341772151	55.949367088607595	75.20886075949367	19.246575342465754	95.15584415584415	36.9983333333333333	0.5811132978580413	0.897759650094919	60.24050632911392	0	1	1	1	0	0	3.9	4.4	7.06	17	2.8	10.7	168	10.7	271	1	0	1	1	1
30110114	12238304	22861246	92	0	151.3044444444444444	0	1	6	9	1	0	1	0	0	1	0	1	0	2	105.44	96.2	52.88	63.28	20.12	94.76	36.7942857142857143	1.0960498960498959	1.6662452591656132	43.32	1	1	1	0	0	0		1.1		22	0	14.6	198	9.6	151	0	0	0	0	0
30110299	17733119	26237892	79	0	56.5455555555555556	0	0	2	13	0	0	0	1	0	1	0	0	1	2	56.41379310344828	102.53571428571429	65.42857142857143	77.5	20.96551724137931	95.55172413793103	36.58	0.5501867665958035	0.7279199110122359	37.10714285714286	0	1	1	0	0	0		1.3		29	4.96	9.6	347	11.1	88	0	0	1	0	1
30110451	12232510	23215304	60	1	109.5525	0	0	6	16	1	0	1	0	0	1	0	0	1	2	93.14285714285714	92.08571428571429	64.51428571428572	70.62857142857143	20.976190476190474	94.78571428571429	36.5016666666666667	1.0114799875892024	1.3187702265372168	27.57142857142857	1	1	1	0	0	0	1.1	6.4	7.26	16	0	12.7	77	5.9	93	0	0	1	1	0
30110533	12184699	24309566	91	0	35.5405555555555556	1	1	3	9	0	0	0	0	0	1	1	0	0	2	70.8048780487805	106.51754385964912	57.421052631578945	75.39285714285714	18.951219512195124	98.02380952380952	36.6911111111111111	0.6647250347987298	0.9391457059999309	49.09649122807018	0	1	1	0	0	0	2.4	1	7.47	23	0	10.5	180	16.8	76	1	0	0	0	0
30110737	11337749	26809062	78	0	45.3938888888888889	0	0	5	18	0	0	0	0	0	0	0	0	0	0	87.36	119.66666666666667	58.208333333333336	72.6	19.16	92.2	36.6042857142857143	0.7300278551532033	1.203305785123967	61.458333333333336	0	0	1	1	0	0		0.7	7.44	27	0	10.3	263	10.5	233	0	0	0	0	0
30110755	12502318	22752888	60	1	40.1394444444444444	0	1	6	19	1	1	1	0	1	0	1	0	0	2	74.17857142857143	107.45833333333333	73.33333333333333	80.91666666666667	17.555555555555557	96.85185185185185	36.868	0.6903007810336232	0.9167279682212741	34.125	0	1	1	1	0	0		1		19	3.7	13.3	255	13.6	111	0	0	0	0	1
30110758	10622779	21541819	68	1	50.8183333333333333	0	0	0	9	1	0	0	1	0	0	1	0	1	2	74.5	113.52941176470588	60.35294117647059	75.97222222222223	17.758064516129032	98.76666666666667	36.5166666666666667	0.6562176165803109	0.9806215722120657	53.1764705882353	0	1	1	0	0	0	1.7	0.7	7.21	23	0	10.5	139	12.6	128	0	0	0	1	0
30110834	12862666	24759183	70	1	79.3263888888888889	0	1	3	14	0	0	0	0	0	1	1	0	1	3	113	119.73913043478261	68.3913043478261	79.43478260869566	27.40740740740741	98.96296296296296	37.7788888888888889	0.9437182280319535	1.422550629447181	51.347826086956516	1	0	1	0	1	0	4.7	0.8	7.45	30	0	7.5	43	8.5	163	1	1	0	0	0
30111378	11372975	26235740	84	0	57.8736111111111111	0	1	6	21	1	1	0	0	0	0	0	0	1	1	71.9	125.5	57.107142857142854	73.53571428571429	19.666666666666668	95.63333333333334	36.734	0.5729083665338646	0.977756192326372	68.39285714285714	0	0	1	0	0	0		0.9		27	0.05	10.9	129	6.2	91	0	0	0	0	0
30111809	19716166	20824826	61	1	129.51	0	1	2	14	0	0	1	0	0	0	1	0	1	2	83.51219512195122	105.23076923076923	67.74358974358974	79.74358974358974	17.88095238095238	96.46341463414635	36.7371428571428571	0.7936100413635716	1.047259038506784	37.48717948717949	1	1	1	0	0	0	0.9	0.8	7.37	22	0	9.9	376	20.6	153	0	0	0	0	0
30112309	18172623	28345295	62	1	39.0083333333333333	0	1	5	23	0	1	0	0	0	1	1	0	0	2	69.73913043478261	143.625	63.5	82.58333333333333	15.32	96.625	37.1828571428571429	0.4855640065084951	0.8444697933576099	80.125	0	0	1	0	0	0	1	1	7.29	23	0	9.2	273	18.9	201	0	0	0	1	0
30112339	18475237	21923841	66	1	127.5672222222222222	0	1	4	13	0	0	0	0	0	1	0	1	1	3	78.39285714285714	123.07142857142857	83.78571428571429	97.60714285714286	29.120689655172413	98.53846153846153	37	0.6369704004643064	0.8031467252103914	39.28571428571428	1	0	0	1	0	0	3.4	2.1	7.22	24	0.19	10.9	145	16	414	1	0	1	1	1
30112408	10106165	28992785	87	0	28.5997222222222222	1	0	1	16	0	0	0	0	0	0	0	0	0	0	59.46153846153846	127	47.833333333333336	71.33333333333333	24.791666666666668	95.47826086956522	36.83	0.46820109024833434	0.8335729690869879	79.16666666666666	0	0	0	0	0	0		1	7.38	21	0	12.5	146	8.6	188	0	0	0	0	0
30112553	13610591	22148668	85	1	177.5958333333333333	0	0	2	4	0	1	0	0	0	0	1	0	0	1	55.48717948717949	125.8125	53.875	71.375	14.85	97.425	36.4727272727272727	0.4410307361127033	0.7774035654946339	71.9375	0	0	1	0	0	0		1.3		20	0	9.3	170	7.9	115	0	0	1	0	0
30112560	14632533	27177542	75	0	169.4483333333333333	0	0	2	15	0	0	0	0	0	1	0	0	1	2	77.84	108.01785714285714	63.607142857142854	80.07142857142857	25.37037037037037	97.72	37.0266666666666667	0.7206215903455118	0.9721320249776986	44.410714285714285	1	1	1	0	0	0	1.4	2.6	7.21	15	0	9	260	15.6	133	0	0	1	1	0
30112691	17713219	23018295	78	0	35.1533333333333333	0	1	3	18	0	0	0	0	0	0	0	0	0	0	88.25	104.25	58.583333333333336	71.5909090909091	22.130434782608695	95.5	37.1044444444444444	0.8465227817745803	1.2326984126984126	45.666666666666664	1	1	1	0	1	0	3.3	1.1	7.39	17	0	7.4	253	22.8	182	1	0	0	0	0
30112954	12591311	25517189	72	0	25.6716666666666667	0	1	6	19	1	1	0	0	0	1	0	0	0	1	96.64	137.95833333333334	66.29166666666667	86.91666666666667	20.36	92.48	37.002	0.7005013591060102	1.111869606903164	71.66666666666667	1	0	0	1	0	0		4.4	7.42	22	0	7.9	164	6.6	174	0	0	1	0	0
30113079	13889025	28799745	48	1	63.8433333333333333	0	1	0	0	1	1	1	0	0	1	0	0	0	1	106.43478260869566	95.95652173913044	63.04347826086956	70.34782608695652	25.17391304347826	97	36.622	1.1091980063434526	1.5129789864029668	32.913043478260875	1	1	1	0	0	0	2	1.6	7.36	20	0	13.4	179	5.1	154	0	0	1	0	0
30113281	14759494	25881742	71	0	73.9486111111111111	0	0	0	13	1	0	0	1	0	0	0	0	1	1	71.74074074074075	116.66666666666667	57.77777777777778	77.48148148148148	18.64516129032258	96.63636363636364	36.536	0.614920634920635	0.9259082217973232	58.88888888888889	0	0	1	0	0	0	2.2	0.8	7.27	20	0	8.1	160	19.1	134	1	0	0	1	0
30113284	12836931	28763005	84	0	450.6811111111111111	0	0	5	0	0	1	0	0	0	0	1	0	0	1	79.41025641025641	124.35135135135135	53.810810810810814	74.75675675675676	15.91025641025641	98.175	36.8185714285714286	0.638595845942075	1.0622485492333649	70.54054054054055	0	1	1	1	0	0	1	1.6	7.28	17	0	8.7	423	15	163	0	0	1	1	0
30113295	17943847	20507738	45	1	51.5166666666666667	0	0	4	15	0	0	1	0	0	0	0	0	0	0	80.84615384615384	124.68	80.56	90.56	16.96153846153846	96.26923076923077	35.6666666666666667	0.6484292095456676	0.8927357977711333	44.120000000000005	0	0	0	0	0	1		1.1		25	0	13.9	186	12.8	133	0	0	0	0	0
30113662	19695954	26918319	78	0	60.8341666666666667	0	1	5	5	0	1	1	0	1	1	0	1	0	3	65.65384615384616	159.875	53.541666666666664	80.125	15.982142857142858	99.8076923076923	36.9285714285714286	0.4106573645275757	0.8193927757110285	106.33333333333334	0	0	0	0	0	0		1.7		23	8.81	9.4	132	5.9	220	0	0	1	0	1
30114063	15745961	26582261	69	1	50.5663888888888889	0	0	5	11	0	0	0	1	0	1	1	1	0	3	67.74285714285715	100.65714285714286	53.82857142857143	68.54285714285714	15.1	97.68571428571428	37.07	0.6730059608288391	0.988328470195915	46.82857142857143	0	1	1	0	1	1	2.7	1.2	7.28	23	0	7.9	131	17	96	1	0	0	1	0
30114071	15229355	25631678	95	0	40.9738888888888889	0	0	4	22	0	1	0	0	1	0	0	0	0	1	72.04166666666667	116.20833333333333	74.29166666666667	83.16666666666667	19.574074074074073	98.25	37.27	0.619935460738616	0.8662324649298597	41.91666666666666	0	1	1	0	0	0		0.4		27	0.13	8.9	142	7.6	89	0	0	0	0	1
30114318	15874317	29276221	93	0	97.5530555555555556	0	0	2	20	0	1	0	0	0	0	0	0	1	1	68.24	165.65217391304347	70.3913043478261	94.6086956521739	17.24	97.08	36.8171428571428571	0.4119475065616798	0.7212867647058824	95.26086956521738	0	0	0	0	0	0		1.3		26	0	10.1	161	12.9	126	0	0	1	0	0
30114429	15066203	25869245	64	1	65.0566666666666667	0	0	2	3	0	1	0	0	1	1	0	0	1	3	83.67857142857143	105.5	61.73076923076923	71.61538461538461	20.120689655172413	96.44827586206897	37.8923076923076923	0.7931618144888287	1.1684440693570661	43.76923076923077	0	0	1	0	1	0	2	0.9	7.34	16	0.01	12.6	182	27.2	144	0	0	0	1	0
30114476	18312841	21353928	69	1	45.5933333333333333	1	0	0	23	1	1	0	0	0	0	0	0	0	0	77.375	91.45833333333333	58.166666666666664	69.125	17.875	94.33333333333333	36.37	0.8460136674259682	1.1193490054249549	33.291666666666664	0	1	1	1	0	0		3.3		19	0	6.1	167	19.7	109	0	0	1	0	0
30114664	13743788	20024997	83	1	90.7136111111111111	0	0	3	21	0	1	0	0	0	1	1	0	1	3	83.64	113.60526315789474	60.13157894736842	77.44736842105263	20.2	97.68	37.2155555555555556	0.7362334954829742	1.0799592252803263	53.47368421052632	0	1	1	0	1	0	3.2	1.3	7.22	17	0.09	9	101	35	172	1	0	1	1	0
30114688	19984335	28436510	91	0	67.3719444444444444	0	1	3	0	0	1	0	0	0	1	0	0	1	2	74.51612903225806	118.25806451612904	52.96774193548387	76.96774193548387	19.677419354838708	97.09677419354838	36.0385714285714286	0.630114566284779	0.9681475272422464	65.29032258064517	0	1	0	0	0	1	3.1	1.5	7.33	20	0.06	11	244	37.6	270	1	0	1	1	0
30114864	10847303	23969620	79	1	48.9052777777777778	0	1	5	18	0	0	0	0	0	1	1	0	1	3	104.54166666666667	128.83333333333334	75.91666666666667	90.30434782608695	22.708333333333332	96	37.055	0.8114489003880982	1.1576592842240412	52.91666666666667	1	0	1	0	0	0	1.4	9.3	7.31	21	0	10.3	153	7.9	153	0	0	1	1	0
30115042	15962184	21697490	64	0	49.2908333333333333	0	1	1	20	0	1	0	0	0	0	0	0	0	0	115.66666666666667	99.44444444444444	57.666666666666664	70.5925925925926	20.25925925925926	98.07407407407408	36.8857142857142857	1.163128491620112	1.6385099685204616	41.77777777777778	1	1	1	0	0	1	3.2	1.5	7.06	3	0	9	106	17.1	505	1	0	1	1	0
30115137	13370388	21476569	63	1	42.2955555555555556	0	1	0	21	1	1	0	1	1	1	1	0	0	3	84.75675675675676	119.77142857142857	57.285714285714285	76.97142857142858	21.864864864864863	96.27027027027027	36.9828571428571429	0.7076542191046008	1.101145689118963	62.48571428571429	0	0	0	0	0	0	1.1	6.6	7.44	25	5.68	7.5	174	10.5	149	0	0	1	0	1
30115447	19416242	28645447	79	1	97.7458333333333333	0	0	6	15	1	0	0	1	0	1	0	0	1	2	80.36666666666666	131.58064516129033	78.2258064516129	95.93548387096774	22.8	98	36.4428571428571429	0.6107787856500775	0.8377157587984756	53.35483870967744	0	0	0	0	0	1	1.6	1.6	7.45	24	0	9.5	103	10.2	153	0	0	1	0	0
30115507	11892979	29109404	64	0	72.9111111111111111	1	1	0	23	1	1	0	0	0	1	0	0	0	1	106.5	129.70833333333334	88.08333333333333	98	28.791666666666668	90.58333333333333	36.722	0.8210729200128493	1.086734693877551	41.625000000000014	1	0	0	1	0	0	2.2	4.6	7.4	15	0.05	7.4	233	8.9	76	1	0	1	0	0
30115725	14001731	28902572	81	0	116.1352777777777778	0	1	2	5	0	1	0	0	0	0	0	0	0	0	98.3076923076923	113.421875	60.984375	76.51515151515152	16.153846153846153	98.07692307692308	36.92	0.8667436709866797	1.2848134044173647	52.4375	1	1	1	0	0	0	5.8	1.2	7.34	16	0	10.5	119	7.4	301	1	1	0	1	0
30115971	14612313	28633110	91	1	30.0452777777777778	0	0	5	13	0	0	1	0	0	0	0	0	0	0	59.53846153846154	134.875	53.541666666666664	73.41666666666667	21.807692307692307	93.4	36.4816666666666667	0.4414343765594924	0.8109665589801799	81.33333333333334	0	0	1	1	0	1		1.2		34	0.02	13.9	169	7.6	95	0	0	0	0	0
30116049	17043686	21381298	89	0	52.2147222222222222	0	1	3	14	0	0	0	0	0	1	0	0	1	2	78.44927536231884	91.87301587301587	46.317460317460316	56.523809523809526	19.434782608695652	97.28985507246377	36.8983333333333333	0.8538881043237884	1.387897879198564	45.55555555555556	1	1	1	0	0	0	1	1	7.24	19	0	11.4	206	23.5	256	0	0	0	1	0
30116220	10592901	24659216	66	1	101.0861111111111111	0	0	0	11	1	0	1	0	0	1	1	0	0	2	84.56	107.30434782608695	73.1304347826087	83.26086956521739	15.84	92.48148148148148	36.7516666666666667	0.7880388978930308	1.015603133159269	34.17391304347825	1	1	1	1	0	0	2.8	1.4	7.42	34	0	11.9	130	11	312	1	0	1	0	0
30116296	14674839	27431630	69	0	73.3144444444444444	0	1	4	12	0	0	1	0	1	1	0	0	1	3	114.8076923076923	131.16666666666666	83.20833333333333	97.45833333333333	26.75	96.03846153846153	36.744	0.875281008699052	1.1780182194889335	47.95833333333333	1	0	0	0	0	0		1.2	7.46	25	0	8.2	88	20	121	0	0	0	0	0
30116730	19669911	27247335	63	1	48.0319444444444444	0	0	1	17	0	0	0	0	0	0	0	0	1	1	83.44	101.08333333333333	50.541666666666664	64.79166666666667	15.84	99.2	37.1814285714285714	0.8254575432811212	1.2878199356913183	50.541666666666664	1	1	1	0	0	0	4.9	2.2	7.15	18	0	5.9	55	12.5	92	1	1	1	1	0
30116733	16198992	26511565	78	1	39.7383333333333333	0	0	5	21	0	1	1	0	1	1	1	0	0	3	61.32142857142857	109.55882352941177	68.8970588235294	86.30882352941177	18.413793103448278	94.37931034482759	36.7766666666666667	0.5597123681687439	0.7104885232334541	40.66176470588236	0	1	0	0	0	0		1.2		15.5	0.33	13.8	138	8.9	122	0	0	0	0	1
30116957	16614421	28311109	67	0	46.9897222222222222	1	1	0	16	1	0	0	0	0	0	0	0	0	0	75.16129032258064	125.86666666666666	63.06666666666667	77.86666666666666	14.96875	99	37.012	0.5971500820120285	0.96525629695095	62.79999999999999	0	1	1	0	0	0	2.1	0.6	7.41	25	0	9.9	80	7.7	135	1	0	0	0	0
30117047	15956706	26653641	83	1	118.6319444444444444	0	1	0	13	1	0	0	1	0	1	1	1	0	3	89.45098039215686	99.92156862745098	53.372549019607845	66.07843137254902	15.76923076923077	98.93181818181819		0.8952119309262166	1.3537091988130565	46.549019607843135	0	1	1	0	0	0	3.4	1	7.36	20	0	8.4	121	13.6	139	1	0	0	0	0
30117101	17755176	20843129	33	1	123.1761111111111111	0	1	3	14	0	0	1	0	0	0	0	0	0	0	79.8	115.27272727272727	68	81.4090909090909	16.6	97.84	36.945	0.6922712933753943	0.9802345058626466	47.272727272727266	1	1	0	0	0	0		0.7		24	0	11.5	231	5.9	109	0	0	0	0	0
30117157	11592303	26632693	64	0	95.3363888888888889	0	0	0	18	1	0	0	0	0	1	1	0	1	3	80.86842105263158	99.51428571428572	53.542857142857144	63.97142857142857	16.076923076923077	97.22857142857143	37.1258333333333333	0.8126312767275639	1.2641334242260407	45.971428571428575	0	1	1	1	0	0		3.9		28	0	6.1	68	7.6	109	0	0	1	0	0
30117329	15519709	27813429	24	0	47.8369444444444444	0	1	0	6	1	1	0	0	0	0	0	0	0	0	117.65217391304348	115.27272727272727	72.22727272727273	81.5909090909091	22.130434782608695	95.79166666666667	37.0642857142857143	1.0206418872582637	1.4419765047838198	43.04545454545453	1	0	1	0	1	0		0.5		21	0	8.8	191	1.3	117	0	0	0	0	0
30117582	17768973	25682203	80	1	297.7488888888888889	1	0	1	2	0	1	0	0	1	1	1	0	1	4	82.24	119.56	54.6	71.12	24.75	95.57692307692308	37.0933333333333333	0.6878554700568752	1.1563554555680537	64.96000000000001	0	0	1	1	0	0	2.7	6.1	7.21	20	0.17	12.8	150	32.6	230	1	0	1	1	1
30117609	14413751	22176468	50	1	101.3266666666666667	0	0	0	11	1	0	1	0	0	1	1	0	1	3	95.75510204081633	96.63829787234043	64.04255319148936	74.72340425531915	23.581632653061224	97.52173913043478	37.0691666666666667	0.9908608093171217	1.2814606480405373	32.59574468085107	1	1	1	1	0	0	8.7	2.8	7.35	16	0.02	7	144	36.1	355	1	1	1	0	0
30117624	19487312	23642954	77	1	35.3963888888888889	0	0	6	3	1	1	0	1	0	0	0	0	0	0	56.73913043478261	100.75806451612904	64.06451612903226	79.3030303030303	14.76086956521739	98.47826086956522	36.6316666666666667	0.5631224726999394	0.7154724128191923	36.69354838709678	0	1	1	0	0	0		1.7		20	0.01	11.4	167	39.7	118	0	0	1	0	0
30117693	11548284	24670416	67	0	37.4816666666666667	0	0	5	22	0	1	0	0	0	0	1	0	0	1	66.25	115.84615384615384	47.73076923076923	68.26923076923077	17.12	99.12	37.165	0.5718791500664011	0.9704225352112675	68.11538461538461	0	1	1	0	0	0	1.7	1.1	7.32	23	0.06	8	159	13.3	123	0	0	0	1	0
30117705	10863998	23983593	81	0	114.425	0	1	5	10	0	0	0	0	0	0	0	0	1	1	72.83333333333333	151.48	76.68	99	19.833333333333332	93.83333333333333	36.7714285714285714	0.48081154827920075	0.7356902356902356	74.79999999999998	0	0	0	0	0	0	1.5	0.6	7.43	22	0	11.2	166	14.7	152	0	0	0	0	0
30117793	12261198	23636818	70	0	36.0016666666666667	0	0	6	5	1	1	0	0	0	1	0	0	0	1	72.29166666666667	125.52173913043478	74.04347826086956	87.73913043478261	22.5	95.66666666666667	36.8166666666666667	0.5759294538736867	0.8239387182028411	51.47826086956522	0	0	0	0	0	0		1.3		21	0	10.5	201	8.2	143	0	0	1	0	0
30118162	14687820	26750136	51	1	38.7838888888888889	0	1	1	1	0	1	0	1	0	1	0	0	1	2	107.3076923076923	119.20833333333333	77.66666666666667	89.95833333333333	24.5	93.88461538461539	36.9671428571428571	0.9001693867125534	1.1928599422809705	41.54166666666666	1	0	0	0	0	0	3.5	0.9	7.47	24	0	14	124	6.3	442	1	0	0	0	0
30118282	18265908	20531855	68	1	48.2180555555555556	0	0	4	15	0	0	0	0	0	0	0	0	0	0	92.75	108.375	68	77	14.375	95.58333333333333	36.75	0.8558246828143022	1.2045454545454546	40.375	1	1	1	1	0	0		1		20	0	10.1	109	27.8	201	0	0	0	0	0
30118371	10758241	27526357	88	1	167	0	0	6	20	1	1	0	0	0	0	0	0	1	1	79	125.79166666666667	65.54166666666667	86.79166666666667	15	95.25	36.5633333333333333	0.6280225240145744	0.9102256361017762	60.25	1	0	0	0	0	0		0.7		23	0	11.6	167	11.6	125	0	0	0	0	0
30118379	10593481	20739335	76	1	25.7786111111111111	1	1	4	13	0	0	0	0	0	0	0	1	1	2	90.95238095238095	111.33333333333333	68.28571428571429	80.71428571428571	28.863636363636363	93	38.4461538461538462	0.8169375534644996	1.1268436578171093	43.04761904761904	1	1	1	0	1	0	9.3	1.3	7.02		0	13.1	63	11.1		1	1	1	1	0
30118598	16747090	28663296	54	1	44.8769444444444444	0	0	6	16	1	0	1	0	1	1	1	0	0	3	65.33333333333333	128.82758620689654	66.96551724137932	84.55172413793103	14.74074074074074	94.88888888888889	36.7442857142857143	0.5071377587437544	0.7727025557368135	61.862068965517224	0	0	0	0	0	0	0.9	1.3	7.43	27	0.1	11.3	238	10.7	265	0	0	1	0	0
30118729	19215326	24166736	62	1	27.1269444444444444	0	0	2	15	0	0	0	1	0	0	1	0	0	1	73.25925925925925	109.17241379310344	57.55172413793103	73.24137931034483	18.839285714285715	96.74074074074075	36.7233333333333333	0.6710418567651669	1.0002441235962893	51.62068965517241	0	0	1	0	0	0	2.8	0.7	7.27	23	0	10.9	159	27.4	113	1	0	0	1	0
30119132	10815532	21541542	65	1	25.7211111111111111	0	0	6	9	1	0	0	1	0	0	1	0	0	1	81.79166666666667	109.28	54.64	70.8	19.6	99.04166666666667	37.1545454545454545	0.7484596144460713	1.1552495291902072	54.64	0	1	1	0	0	0	3.3	1.1	7.31	20	0	8	158	10.9	127	1	0	0	1	0
30119186	10943603	28542014	79	0	74.9191666666666667	0	1	6	16	1	0	1	0	0	1	1	1	0	3	53	141.25806451612902	46.693548387096776	72.2741935483871	14.9375	97.51612903225806	36.3828571428571429	0.3751998173098881	0.7333184557018522	94.56451612903226	0	0	1	0	0	1		1.6	7.42	34	0.02	9.4	181	8.8	283	0	0	1	0	0
30119582	18966233	28468854	54	0	34.9027777777777778	0	1	6	8	1	0	0	0	0	0	0	0	0	0	69.1923076923077	96.94736842105263	55.578947368421055	67.57894736842105	15.2	96.88461538461539	36.3485714285714286	0.7137100141986136	1.023873711957824	41.368421052631575	0	1	1	0	0	0		0.4		19	0	4.5	275	26.5	159	0	0	0	0	0
30119740	18992357	21603835	35	1	36.5030555555555556	0	1	3	6	0	1	0	0	0	1	0	0	1	2	123.5	117.91666666666667	87.20833333333333	97.29166666666667	25.53846153846154	93.8076923076923	36.7883333333333333	1.0473498233215548	1.2693790149892934	30.708333333333343	1	1	1	1	0	0		0.9		19	0	12.4	294	12.7	104	0	0	0	0	0
30120141	13182427	20847808	68	0	96.2327777777777778	0	1	0	18	1	0	0	0	0	1	1	0	0	2	61	124.04347826086956	57.130434782608695	81.04347826086956	15.875	95.65217391304348	36.6671428571428571	0.49176305643182616	0.7526824034334764	66.91304347826087	0	1	1	0	0	0	0.7	0.7	7.25	19	0	9.6	266	10.3	149	0	0	0	1	0
30120414	19518439	21958815	86	0	56.9411111111111111	0	0	5	6	0	1	0	0	0	1	1	0	0	2	73.36	148.16666666666666	63.5	86.83333333333333	19.73076923076923	97.4	36.337	0.4951181102362205	0.8448368522072937	84.66666666666666	0	0	0	0	0	0	2.2	1.2	7.28	18	0	7.7	124	20.1	158	1	0	0	1	0
30120455	17229504	21233946	78	0	159.7997222222222222	1	1	0	23	1	1	0	0	0	0	0	0	1	1	124.16666666666667	99.03333333333333	68.93333333333334	78.7	22.566666666666666	91.46666666666667	36.8433333333333333	1.253786603837092	1.577721304531978	30.099999999999994	1	1	1	1	0	0	1.4	1.2	7.31	24	0	7.3	308	9.9	104	0	0	0	1	0
30120464	12213052	27218053	91	1	26.4511111111111111	0	1	6	17	1	0	1	0	1	1	1	0	1	4	82.26923076923077	127.08	68.04	85.8	25.384615384615383	93.15384615384616	36.4757142857142857	0.6473814193360936	0.9588488434642282	59.03999999999999	0	1	0	1	0	1		1.5		22	1.62	9	125	10.3	155	0	0	1	0	1
30120884	14103762	28273077	47	0	66.6622222222222222	0	0	1	21	0	1	1	0	0	0	0	1	0	1	68.46153846153847	112.0952380952381	76.28571428571429	84.57142857142857	17.53846153846154	98	36.824	0.6107443957911248	0.8095114345114346	35.80952380952381	0	0	0	0	0	0		0.8		21	0	11	249	5.1	108	0	0	0	0	0
30120926	15792361	20158794	40	1	24.8319444444444444	0	0	6	19	1	1	1	0	0	1	0	1	0	2	77.3913043478261	107.72727272727273	68.04545454545455	74.47619047619048	20.304347826086957	98.21739130434783	36.5916666666666667	0.718400293524124	1.0391415545424219	39.68181818181819	0	0	1	0	0	0		5.5		28	0	9.6	263	12.5	94	0	0	1	0	0
30120947	14872608	22834215	88	1	80.5463888888888889	0	0	5	8	0	0	1	0	0	1	1	1	0	3	60.208333333333336	122.078125	34.703125	56.765625	20.458333333333332	96.875	36.4671428571428571	0.49319510218012713	1.0606477658500781	87.375	0	0	1	0	0	0	1.2	1.1	7.42	22	0	8.6	266	13.7	113	0	0	0	0	0
30121221	12538437	23103339	61	1	123.7302777777777778	0	0	5	18	0	0	1	0	1	1	1	0	1	4	115.66666666666667	93.69565217391305	77.56521739130434	82.14814814814815	20.82608695652174	94.66666666666667	36.84	1.2344934261407579	1.4080252479711453	16.130434782608702	1	1	1	0	0	0	3	1.6	7.36	16	22.44	13.4	135	25.5	228	1	0	1	0	1
30121250	10302157	24530152	86	0	83.4547222222222222	0	0	0	10	1	0	0	0	0	1	1	0	0	2	82.23076923076923	135.2173913043478	73.21739130434783	91.45454545454545	18.5	96.42307692307692	36.4875	0.6081375216423448	0.8991435999388285	61.999999999999986	1	1	1	1	0	0	2	0.8	7.18	27	0	8.1	480	16.6	160	0	0	0	1	0
30121392	11918150	26807654	68	0	42.4216666666666667	1	0	1	23	0	1	0	0	0	0	1	0	1	2	113.12	106.88	53.76	72.16	19.28	96.64	37.3257142857142857	1.0583832335329342	1.567627494456763	53.12	1	1	1	0	1	0	3.4	0.6	7.37	23	0	10.2	118	11.8	115	1	0	0	0	0
30121617	16825279	23283649	50	0	220.2438888888888889	1	0	6	7	1	0	0	0	0	1	1	0	0	2	77.1	104.51724137931035	67.20689655172414	76.3103448275862	16.116666666666667	97.93333333333334	37.0366666666666667	0.7376773342131309	1.010347943967465	37.310344827586206	0	1	1	0	0	0	6	2.2	6.91	20	0	6.5	303	15.2	127	1	1	1	1	0
30121635	15947954	25940433	77	0	220.3905555555555556	0	0	1	10	0	0	0	1	0	1	1	1	0	3	78.05263157894737	123.07894736842105	46.921052631578945	71.26315789473684	18.641025641025642	97.78947368421052		0.6341672011973487	1.0952732644017726	76.15789473684211	1	1	1	0	0	0	4.8	1.1	7.3	21	0	7.5	148	25.1	106	1	1	0	1	0
30122256	12953566	24143799	86	0	48.4555555555555556	0	0	5	14	0	0	0	0	0	0	0	0	0	0	76.03125	96.54545454545455	54.78787878787879	67.96969696969697	18.28125	97.90625	36.9133333333333333	0.7875176553672316	1.1186051047703969	41.75757575757576	0	1	1	1	0	0		0.5		27	0	7	113	8.4	123	0	0	0	0	0
30122899	10820698	26282771	91	1	92.8897222222222222	0	0	3	18	0	0	0	0	0	0	1	0	1	2	95.36	164.4	74.52	99.72	22.2	98.6	36.7771428571428571	0.5800486618004866	0.9562775772162054	89.88000000000001	1	0	0	0	0	0	1.3	1.8	7.37	16	0	7.8	239	6.7	167	0	0	1	0	0
30123604	18521633	26804343	66	1	32.2186111111111111	0	1	3	4	0	1	1	0	1	1	1	1	1	5	104.29629629629629	129.23076923076923	95.5	106.1923076923077	21.962962962962962	97.48148148148148	37.012	0.8070546737213403	0.9821454921056514	33.730769230769226	1	0	0	0	0	0	5	1.2	7.43	12	0	12.6	299	11.3	308	1	1	0	0	0
30123607	15838849	28975630	42	1	44.3438888888888889	0	0	4	18	0	0	0	0	0	1	1	0	0	2	88.2	141.2941176470588	95.58823529411765	109.58823529411765	23.823529411764707	95.1875	37.022	0.6242298084929226	0.8048309178743961	45.70588235294116	1	0	0	1	0	0		0.6		26	0	15.9	223	9.1	197	0	0	0	0	0
30123819	13160555	28308771	84	1	115.2255555555555556	0	1	4	22	0	1	1	0	0	1	0	1	0	2	67.84782608695652	97.89772727272727	55.27272727272727	62.43478260869565	18.22340425531915	98.75	36.62625	0.693048020389109	1.0866991643454038	42.62499999999999	0	1	1	0	0	1	1.3	3.6	7.41	21	0	9.6	179	11.3	153	0	0	1	0	0
30123984	15025560	26163864	78	0	25.3655555555555556	0	1	2	17	0	0	0	0	0	0	0	0	0	0	99.73076923076923	143.8	82.28	97.04	29.03846153846154	95.53846153846153	36.8014285714285714	0.6935380335936663	1.0277284545627496	61.52000000000001	1	0	0	0	0	0	1.1	0.8	7.41	21	0	9	169	8.2	142	0	0	0	0	0
30124065	14556995	26465173	71	0	58.0113888888888889	0	0	6	11	1	0	0	0	0	1	1	0	1	3	78.4	103.84	54.12	66	20.673076923076923	96.84	36.705	0.7550077041602465	1.187878787878788	49.720000000000006	0	1	1	0	0	0		1.1	7.45	34	0	7.2	353	20	161	0	0	0	0	0
30124066	10164094	21266699	45	1	422.9269444444444444	0	0	0	8	1	0	0	0	0	0	0	0	0	0	98.34210526315789	94.59756097560975	49.073170731707314	64.57142857142857	23.125	96.2051282051282	37.048	1.0395839411601067	1.5229972054028877	45.52439024390244	1	1	1	0	0	0	18	2.4	7.13	6	0	9.9	64	17.4	139	1	1	1	1	0
30124312	14755254	28933877	71	1	59.66	0	1	3	10	0	0	0	0	0	1	0	0	1	2	101.83333333333333	116.31818181818181	63.40909090909091	78.31818181818181	22.916666666666668	96.58333333333333	37.5642857142857143	0.8754721896574182	1.3002514993228864	52.90909090909091	1	0	1	1	1	0		1.1	7.41	26	0	8	122	6.7	335	0	0	0	0	0
30124322	15433170	26194108	83	0	198.2869444444444444	0	0	1	12	0	0	0	1	0	0	1	0	0	1	75.82352941176471	131.6078431372549	48.96078431372549	70.58823529411765	16.607843137254903	98.41176470588235	36.195	0.5761323003575686	1.0741666666666667	82.64705882352939	0	0	1	0	0	1	2.3	1.2	7.35	21	0	9.3	215	15.8	63	1	0	0	0	0
30124494	19299811	20965125	82	1	279.6647222222222222	1	1	5	22	0	1	0	0	0	1	1	0	1	3	79.24	110.69444444444444	35.44444444444444	55.111111111111114	15.1	98.56	37.13	0.7158444165621078	1.4378225806451612	75.25	0	1	1	0	0	0	3.3	4.9	7.34	19	0	9.4	227	33.6	145	1	0	1	1	0
30125208	18608309	27831262	56	1	27.4866666666666667	0	0	0	18	1	0	0	0	1	0	0	0	0	1	64.85714285714286	124.7	59.05	77.7	16.952380952380953	95.71428571428571	36.6483333333333333	0.5201053958070798	0.8347122632836919	65.65	0	0	1	0	0	0	1.3	1	7.29	15	0.83	10.9	169	10	349	0	0	0	1	1
30125388	13525109	20663172	63	0	334.6022222222222222	0	1	1	20	0	1	0	0	0	0	0	0	0	0	92.3076923076923	103.16666666666667	54.791666666666664	65.375	17.03846153846154	96.33333333333333	36.5942857142857143	0.894743382627066	1.4119723488748346	48.37500000000001	1	1	1	0	0	0	4.2	3.3	7.21	11	0	7	78	12.8	113	1	1	1	1	0
30125498	13084079	21666883	66	1	116.5311111111111111	0	0	6	15	1	0	0	0	0	0	0	0	0	0	118.02857142857142	103.5625	65.8125	78.04166666666667	19.485714285714284	99.94117647058823	37.3277777777777778	1.1396844555565135	1.5123789184654106	37.75	1	1	1	0	1	0	7.3	1.3	7.19	21	0	9.2	297	14.3	173	1	1	1	1	0
30125716	16920636	20936744	72	0	129.5913888888888889	0	0	4	13	0	0	0	0	0	0	0	0	1	1	91.16	107.8076923076923	59.42307692307692	69.44	19	98.12	37.7358333333333333	0.8455797359971459	1.3127880184331797	48.38461538461539	0	1	1	0	1	0	1.8	1.2	7.35	28	0	10	152	36.8	178	0	0	0	0	0
30125816	12230431	24875122	44	0	442.7261111111111111	0	1	6	3	1	1	0	0	1	1	0	0	0	2	70.65384615384616	97.92307692307692	56.80769230769231	68.88461538461539	20.192307692307693	95.76923076923077	38.41	0.7215239591516105	1.0256839754327192	41.11538461538461	0	1	1	0	1	0	1.6	2.6	7.3	21	0.03	10.9	184	29.1	159	0	0	1	1	0
30125889	18060511	23321208	55	1	46.2344444444444444	0	0	3	18	0	0	0	0	0	0	0	0	0	0	80.48	115.24	79	90.68	16.14814814814815	99.52	37.0628571428571429	0.6983686220062479	0.8875165416850463	36.239999999999995	0	1	1	0	0	0	1.7	0.2	7.46	21	0	8.8	208	17	105	0	0	0	0	0
30126048	14178148	28718602	37	1	64.1908333333333333	1	1	5	3	0	1	0	1	0	0	0	1	0	1	73.72222222222223	151.23529411764707	92.41176470588235	106.52941176470588	17.166666666666668	96.22222222222223	36.2233333333333333	0.4874670469769653	0.6920363212467023	58.823529411764724	0	0	0	0	0	0	5.8	1.1	7.21	26	0	13.1	319	10.1	127	1	1	0	1	0
30126667	11195963	23332843	47	1	35.2313888888888889	0	0	2	10	0	0	0	1	0	0	0	0	0	0	89.2	100.15384615384616	56.84615384615385	71.26923076923077	17.807692307692307	97.56	36.51	0.8906298003072196	1.2515920129519698	43.307692307692314	1	1	1	0	0	0	2.1	0.7	7.3	24	0	11	158	17.5	93	1	0	0	1	0
30126894	12321257	20305613	89	1	24.1972222222222222	0	0	5	18	0	0	1	0	0	0	0	0	0	0	72.6086956521739	138.95652173913044	76.47826086956522	94.78260869565217	13.695652173913043	97.26086956521739	36.69	0.5225281602002503	0.7660550458715596	62.47826086956522	0	0	0	0	0	0	1.6	1.5	7.41	20	0	8.4	171	3.3	269	0	0	1	0	0
30127429	17705884	22138940	60	1	67.7683333333333333	0	1	3	20	0	1	0	1	0	0	0	1	0	1	96.94594594594595	100.52564102564102	57.205128205128204	70.87179487179488	15.083333333333334	99.22222222222223		0.9643902287697723	1.367905894316893	43.32051282051282	1	1	1	0	0	0	5.2	1	7.27	22	0	8	96	16.7	177	1	1	0	1	0
30127521	13714286	21606683	54	1	128.8402777777777778	0	0	1	20	0	1	0	0	0	1	0	0	0	1	124	135.0952380952381	86.76190476190476	100.9047619047619	34.4	94.08	37.215	0.9178709904829044	1.2288815478999529	48.33333333333334	1	0	0	0	0	0	1.6	4.5	7.38	16	0.08	7.6	202	19.9	138	0	0	1	0	0
30127674	19724180	24502740	80	0	419.355	1	1	4	11	0	0	0	0	1	0	1	0	1	3	106.84	142.125	60.416666666666664	80.91666666666667	24.32	94.52	36.8485714285714286	0.7517326297273527	1.3203707518022656	81.70833333333334	1	0	0	0	0	0		0.4		22	0	10.4	209	17	139	0	0	0	0	0
30128094	15723414	28399467	65	0	44.0958333333333333	0	1	4	20	0	1	0	0	0	0	1	0	1	2	78.58064516129032	94.28125	50.6875	66	11.516129032258064	98.03225806451613	36.9685714285714286	0.8334705486116308	1.1906158357771262	43.59375	0	1	1	0	0	0	1.2	1.2	7.2	12	0	9.9	167	21.2	141	0	0	0	1	0
30128862	12455327	24654699	62	1	27.8933333333333333	1	0	5	17	0	0	0	0	0	1	1	0	1	3	45.26923076923077	117.625	57	71.16666666666667	15.307692307692308	95.53846153846153	36.54	0.38486062290525624	0.636101603314718	60.625	0	0	1	0	0	0		8.7		24	0	7.8	251	8.2	139	0	0	1	0	0
30129184	18295216	24428845	29	1	466.57	0	0	2	11	0	0	0	0	0	0	0	0	0	0	81.66666666666667	108.34782608695652	57.26086956521739	72.1304347826087	30.625	93.625	37.1933333333333333	0.75374531835206	1.1322081575246132	51.086956521739125	1	0	1	1	0	0		1.1	7.39	21	0	9.8	239	11.3	184	0	0	0	0	0
30129595	10123949	20875376	53	1	54.2155555555555556	0	1	0	10	1	0	0	0	1	0	0	0	1	2	77.65625	122.48275862068965	64.34482758620689	79.10344827586206	15.5	98.1875	36.6766666666666667	0.6340178068693694	0.9817049912816043	58.13793103448276	0	0	0	0	0	0	1.4	5	7.24	12	2.17	8.3	302	9.5	594	0	0	1	1	1
30129640	19910511	28208830	77	0	346.1169444444444444	1	1	2	8	0	0	0	0	0	0	0	0	1	1	94.56	91.58333333333333	52.166666666666664	65.08333333333333	16.181818181818183	99.45833333333333	36.7771428571428571	1.0325022747952686	1.452906530089629	39.416666666666664	1	1	1	0	0	0	1.6	1.4	7.42	33	0.07	7.7	275	18.5	129	0	0	1	0	0
30129716	12221528	21169964	76	1	51.2338888888888889	0	0	1	10	0	0	0	1	0	0	1	0	0	1	80.18181818181819	111.36363636363636	45.04545454545455	62.09090909090909	18.869565217391305	96	36.6483333333333333	0.7200000000000001	1.2913616398243046	66.31818181818181	0	1	1	0	0	0	2.4	1	7.36	23	0	8.3	119	17.5	116	1	0	0	0	0
30129824	14710659	20581055	62	1	147.9816666666666667	0	0	4	13	0	0	0	0	0	0	0	0	0	0	74.33333333333333	98.78260869565217	61.91304347826087	73.91304347826087	15.545454545454545	98.95833333333333	37.012	0.752494131455399	1.0056862745098039	36.869565217391305	1	1	1	0	0	0		0.8		18	0	12.1	282	8.6	110	0	0	0	0	0
30129989	12149070	26440183	75	1	315.0183333333333333	1	0	4	15	0	0	1	0	0	1	0	0	1	2	62.291666666666664	124.08333333333333	48.833333333333336	71.375	24.74	94.58333333333333		0.5020147750167898	0.8727378867483946	75.25	0	0	1	1	0	0	3.3	4.1	7.25	17	0.99	10.8	159	22.4	228	1	0	1	1	1
30130120	15942587	22158673	72	1	31.5047222222222222	0	0	3	10	0	0	0	1	0	1	1	0	0	2	91.03125	115.75757575757575	61.72727272727273	79.63636363636364	19.560606060606062	97.57575757575758	36.5688888888888889	0.7863956151832461	1.1430864726027397	54.030303030303024	1	0	0	0	0	0	2.2	0.9	7.28	23	0	8.7	146	14.9	100	1	0	0	1	0
30130223	11404911	23402014	64	0	25.8066666666666667	0	0	2	10	0	0	0	1	0	0	1	0	0	1	72.89285714285714	114.3103448275862	64.15517241379311	80.08620689655173	16.01851851851852	96.71428571428571	36.4038461538461538	0.6376750700280112	0.9101799169614023	50.155172413793096	0	1	1	0	0	1	3.3	0.5	7.28	19	0	9.5	101	12	114	1	0	0	1	0
30130376	11372975	22997709	84	0	331.4161111111111111	0	0	4	23	0	1	0	0	0	0	0	0	1	1	79.13333333333334	133.3846153846154	64.84615384615384	85.07692307692308	19.6	95.53333333333333	36.695	0.5932718185313341	0.9301386377335745	68.53846153846155	0	0	0	0	0	0		0.8		25	0	10.2	144	3.8	137	0	0	0	0	0
30130989	16824227	28076475	64	1	55.5802777777777778	0	0	2	11	0	0	0	1	0	0	1	0	0	1	70.27027027027027	109.8076923076923	57.58974358974359	74.78205128205128	17.193548387096776	99.62162162162163	36.7333333333333333	0.6399394140199745	0.939667594905037	52.217948717948715	1	0	1	0	0	1	4.7	1.1	7.3	17	0	7.6	94	27.4	170	1	1	0	1	0
30131354	19168809	26448938	91	1	90.1111111111111111	1	1	2	23	0	1	0	0	0	0	0	0	1	1	87.45	109.2	66.5	78.625	19.097560975609756	99.43243243243244	36.8	0.8008241758241759	1.112241653418124	42.7	1	1	1	0	0	0		1.5		19	0.04	10.6	136	16	124	0	0	1	0	0
30131457	12004925	20834086	91	0	230.4111111111111111	0	1	3	0	0	1	0	0	0	1	0	0	1	2	79.4	128.64	73.08	88.92	16.88	93.88	36.5728571428571429	0.6172263681592041	0.8929374718848404	55.55999999999999	0	0	1	1	0	0		1.3	7.39	29	0	11.2	172	7.7	109	0	0	1	0	0
30131549	16837725	20647295	61	1	46.0252777777777778	0	0	3	18	0	0	1	0	1	0	1	0	0	2	82.51724137931035	99.15384615384616	54.73076923076923	65.48	14	98.75862068965517	37.7263636363636364	0.8322142264786924	1.2601900027383988	44.42307692307693	0	1	1	0	0	0		1		27	3.12	9.4	145	6.7	124	0	0	0	0	1
30131718	13771292	27835125	29	0	32.3533333333333333	0	0	1	13	0	0	0	1	0	0	0	0	1	1	70.64864864864865	118.04761904761905	58.76190476190476	77.64285714285714	18.07894736842105	98.10810810810811	36.66	0.5984758457529736	0.9099181978666799	59.28571428571429	0	0	0	0	0	0	1.4	0.7	7.3	24	0	7.3	153	15.2	111	0	0	0	1	0
30132111	15247173	25431069	67	1	253.4527777777777778	0	0	0	4	1	1	0	0	0	0	0	0	1	1	94.48148148148148	107.92307692307692	71.57692307692308	81.88461538461539	18.637931034482758	97.11538461538461	36.2825	0.8754520735989019	1.1538367865281909	36.34615384615384	1	1	1	1	0	1	2.6	2.8	7.24	18	0	10.9	162	10.7	269	1	0	1	1	0
30132226	16022323	24370197	72	1	41.7102777777777778	0	1	4	16	0	0	1	0	0	0	1	0	0	1	54.76	123.96	56.92	73.28	17.96	96.64	36.5266666666666667	0.44175540496934496	0.7472707423580786	67.03999999999999	0	0	1	0	0	0		1.2		26	0.2	12.2	370	28.3	170	0	0	0	0	1
30132335	14597687	20732538	79	1	28.8094444444444444	0	1	0	14	1	0	0	1	0	0	1	0	1	2	76	108.77272727272727	48.81818181818182	66.36363636363636	20.145833333333332	97.73913043478261	36.555	0.6987045549519432	1.1452054794520548	59.954545454545446	0	0	1	0	0	0	2.1	1.1	7.3	22	0	10.7	131	17.3	92	1	0	0	1	0
30132512	14931547	28992365	76	0	284.7294444444444444	0	0	6	18	1	0	0	0	0	0	0	0	0	0	65.17647058823529	116.52631578947368	54.81578947368421	75.86842105263158	15.105263157894736	96.05263157894737	36.714	0.559328338381423	0.8590724531227684	61.71052631578947	0	0	1	0	0	0	1.7	0.7	7.45	21	0	11.9	275	13.9	162	0	0	0	0	0
30133064	19268971	26255694	72	1	75.7611111111111111	0	0	3	17	0	0	0	1	1	0	0	0	0	1	55.64	123.12962962962963	54.574074074074076	78.53703703703704	16.96153846153846	98	36.5483333333333333	0.451881485937735	0.7084555529356283	68.55555555555556	0	1	1	0	0	0	1.1	2.1	7.26	17	0	9.6	157	13.2	166	0	0	1	1	0
30133178	18612435	29335897	79	0	126.5255555555555556	0	1	3	11	0	0	0	1	0	0	0	0	0	0	74.65384615384616	126.55714285714286	62.51428571428571	82.95714285714286	19.535714285714285	94.32142857142857	36.7316666666666667	0.5898825184297586	0.8999085983759655	64.04285714285714	1	1	1	0	0	0		0.7		22	0	11	262	7.3	99	0	0	0	0	0
30133203	17006856	25620614	61	0	142.7644444444444444	1	1	1	16	0	0	0	0	0	0	0	0	1	1	50.55882352941177	100.59375	55.6875	69.46875	25.823529411764707	95.61764705882354	35.9985714285714286	0.5026040239021984	0.7277923315075019	44.90625	0	1	1	0	0	1	3.3	4.5	7.36	25	0	10.3	78	6.7	274	1	0	1	0	0
30133899	12942189	25252367	44	1	29.4027777777777778	0	0	4	13	0	0	1	0	0	1	0	0	0	1	109.65625	143.96774193548387	103.3225806451613	112.03225806451613	19.28125	95.58064516129032	36.5283333333333333	0.7616723616401524	0.9787917506478548	40.64516129032258	1	0	0	0	0	0	1.6	1.3	7.41	25	0	12.3	146	15.1	184	0	0	1	0	0
30134224	15735432	25986813	66	0	74.9788888888888889	0	0	2	12	0	0	0	1	1	0	1	0	0	2	76.17241379310344	107.81111111111112	58.93333333333333	74.63333333333334	14.533333333333333	99.4090909090909	36.1277777777777778	0.7065358385426476	1.0206218909303721	48.87777777777779	0	1	1	0	0	1	3.3	0.7	7.35	24	0	7.4	101	11.5	112	1	0	0	0	0
30134271	16723151	29931393	64	0	53.7166666666666667	0	1	5	9	0	0	0	0	0	1	1	0	0	2	114.83333333333333	103.79166666666667	56.208333333333336	69.91666666666667	26.625	94.375	36.6866666666666667	1.106382978723404	1.642431466030989	47.583333333333336	1	0	1	1	0	0	5	3.3	7.28	15	0	13.8	191	15.6	223	1	1	1	1	0
30134437	11280205	23471060	60	1	127.9269444444444444	0	0	4	18	0	0	1	0	0	1	0	0	0	1	87.28	127.41666666666667	88.375	99.75	17.52	94.12	36.712	0.6849967298888162	0.8749874686716792	39.04166666666667	1	0	0	1	0	0	1.9	1.1	7.43	24	0	15.2	152	8.4	133	0	0	0	0	0
30134450	17786985	22500772	71	0	42	0	1	5	16	0	0	0	0	0	0	0	0	0	0	59.69230769230769	126.625	74.45833333333333	90.125	20.134615384615383	99.92307692307692	36.8325	0.47141012985040626	0.6623279632988371	52.16666666666667	0	0	0	0	0	0	1	0.9	7.32	24	0	12.3	155	4.6	90	0	0	0	1	0
30134473	11313694	23327699	32	1	49.4305555555555556	1	0	4	9	0	0	0	1	0	0	1	0	0	1	77.1	105.86363636363636	58.27272727272727	71.18181818181819	17.705882352941178	99.05	36.96	0.7282954057535422	1.0831417624521071	47.590909090909086	0	1	1	0	0	1	2.6	5.8	7.33	21	0	8.2	241	32.5	92	1	0	1	1	0
30134663	18777601	23346390	66	0	64.4511111111111111	0	0	2	22	0	1	0	0	0	0	0	0	0	0	85	137	77.5	94.28571428571429	17	96.3529411764706	37.1666666666666667	0.6204379562043796	0.9015151515151515	59.5	0	0	0	0	0	0		0.7		24	0	11.6	127	5.4	83	0	0	0	0	0
30135635	13246084	22819268	68	1	32.9641666666666667	0	0	3	5	0	1	0	0	0	0	0	0	1	1	86.84615384615384	113.57142857142857	69	78.71428571428571	20.153846153846153	96.05	36.585	0.7646831156265118	1.1033086695518637	44.57142857142857	1	0	1	0	0	0		1.2	7.34	22	0	13.4	302	11.6	134	0	0	0	1	0
30135645	18185005	29190332	73	1	103.3208333333333333	0	0	3	13	0	0	1	0	0	1	1	0	1	3	62.96296296296296	116.92857142857143	75.71428571428571	88.5	17.37037037037037	93.6923076923077	36.3175	0.5384737211249123	0.7114459091860221	41.21428571428572	0	0	0	0	0	0		1.8		28	0.02	11.4	109	6.4	105	0	0	1	0	0
30135741	13932655	24371249	64	1	36.5719444444444444	0	0	5	5	0	1	0	0	0	0	0	0	0	0	70.07692307692308	121.73076923076923	72.63461538461539	88.67307692307692	15.192307692307692	94.46153846153847	36.6828571428571429	0.5756714060031596	0.7902841032314032	49.09615384615384	0	0	0	0	0	0		0.8		25	0	11.3	173	8.3	103	0	0	0	0	0
30136370	14285126	28839527	73	1	104.7236111111111111	0	1	2	10	0	0	0	0	0	0	0	0	0	0	67.875	133.23333333333332	56.4	75.03333333333333	15.75	97.64516129032258	36.51	0.5094445834375783	0.9045979564637939	76.83333333333331	1	1	1	1	0	0		1.2		24	0	8.1	585	14.9	182	0	0	0	0	0
30136582	14527555	25946040	69	1	281.7286111111111111	0	1	0	22	1	1	0	0	0	0	0	0	0	0	68.64285714285714	89	50.457142857142856	59.57142857142857	19.352941176470587	88.34328358208955	36.6685714285714286	0.7712680577849117	1.1522781774580335	38.542857142857144	0	1	1	1	0	0	1.2	0.9	7.28	22	0	9.2	122	19.4	136	0	0	0	1	0
30136647	10628370	21888529	47	1	99.1611111111111111	0	1	6	14	1	0	0	0	0	0	0	0	0	0	91.92592592592592	132.62962962962962	82.96296296296296	97.4074074074074	18.125	99.11111111111111	37.3125	0.6931024853392908	0.9437262357414449	49.66666666666666	1	1	1	0	1	0	2.4	1.8	7.4	17	0	8.3	13	5.2	222	1	0	1	0	0
30136763	17974801	27005093	50	1	45.3069444444444444	0	0	3	16	0	0	0	1	0	0	1	0	0	1	71.27906976744185	119.22727272727273	65.4090909090909	85.72727272727273	17.48780487804878	99.34883720930233	36.9297368421052632	0.597841988137141	0.8314631680189399	53.81818181818183	0	1	1	0	0	0	2.8	5.7	7.35	20	0	9	149	5.7	157	1	0	1	0	0
30136778	14488923	26109976	71	1	117.0691666666666667	0	0	6	20	1	1	0	0	0	0	0	0	0	0	86.125	146.64	82.84	101.69565217391305	17.291666666666668	95.16666666666667	36.785	0.5873226950354611	0.8468896964514749	63.79999999999998	0	0	0	0	0	0		0.7		20	0	14.1	162	13	147	0	0	0	0	0
30136917	18592441	22302167	81	0	35.4988888888888889	1	0	6	4	1	1	0	0	0	1	1	0	1	3	71.31818181818181	104.79310344827586	55.827586206896555	67.89655172413794	20.272727272727273	98.57142857142857	36.2928571428571429	0.6805617876693888	1.0503947550671775	48.9655172413793	0	1	1	0	0	0	0.7	1.3	7.41	24	0	9.9	290	12	129	0	0	1	0	0
30137291	19245176	22735031	55	1	39.4266666666666667	0	1	4	2	0	1	0	0	0	0	0	0	0	0	96.62068965517241	127.68181818181819	68.54545454545455	81.77272727272727	17.24137931034483	97.20689655172414	37.045	0.7567302144584525	1.1815759713250658	59.13636363636364	1	0	0	0	0	0		0.8		18	0	7.6	156	15.9	153	0	0	0	0	0
30137320	13472290	27602899	43	1	28.4155555555555556	0	0	2	9	0	0	0	1	0	0	0	0	0	0	84.29629629629629	111.07407407407408	56.888888888888886	71.4074074074074	16.103448275862068	96.66666666666667	36.7966666666666667	0.7589196398799599	1.1804979253112033	54.18518518518519	0	0	1	0	0	0	4.1	1.2	7.24	24	0	11.8	143	24.1	137	1	1	0	1	0
30137435	16718222	24558895	91	0	281.6161111111111111	0	1	4	1	0	1	0	0	0	0	1	0	1	2	82.92857142857143	109.51724137931035	70.17241379310344	85.72413793103448	19.82758620689655	99.22727272727273	35.4423076923076923	0.757219323497661	0.9673888058843811	39.344827586206904	1	1	0	1	0	1	9.1	1.2	7.04	16	0.06	8.7	93	15.4	197	1	1	0	1	0
30137927	13620905	26101143	55	1	26.8044444444444444	0	0	2	8	0	0	0	1	0	0	1	0	0	1	75.66666666666667	114.08333333333333	57.166666666666664	71.91666666666667	16.130434782608695	99	36.98	0.6632578524470417	1.052143684820394	56.916666666666664	0	0	1	0	0	0	4	0.9	7.28	24	0	10.8	177	7.5	126	1	0	0	1	0
30137988	10725079	26721022	72	0	47.1788888888888889	0	0	6	18	1	0	0	0	0	1	0	0	1	2	83.2	103.26315789473684	53.05263157894737	61.21052631578947	16.041666666666668	97.04	37.0166666666666667	0.8057084607543324	1.3592433361994842	50.210526315789465	0	1	1	0	0	0	4.7	1.6	7.41	20	0	10.7	432	16	396	1	1	1	0	0
30138151	16208152	23145243	73	0	125.4947222222222222	0	1	1	9	0	0	0	1	0	1	0	0	1	2	81.34615384615384	102.28571428571429	69.42857142857143	81.25	16.37037037037037	98.3076923076923	36.2954545454545455	0.7952836269875375	1.0011834319526627	32.85714285714286	0	1	0	0	0	1	1.6	1.2	7.37	25	0	8.3	107	11.5	123	0	0	0	0	0
30139213	19245916	22969750	81	0	92.4580555555555556	0	1	2	0	0	1	0	0	0	0	0	0	0	0	90.1923076923077	104.26923076923077	63.26923076923077	75.57692307692308	16.9375	96.53846153846153	37.3857142857142857	0.8649944669863519	1.193384223918575	41.00000000000001	1	1	1	0	0	0	2.1	2.7	7.35	16	0.01	9.5	102	45.1	79	1	0	1	0	0
30139247	18343701	26846317	83	1	67.9861111111111111	0	1	5	18	0	0	1	0	0	0	1	0	0	1	82.83333333333333	141.875	60.375	80.70833333333333	15.833333333333334	94.5	36.92	0.5838472834067547	1.0263293753226639	81.5	1	0	0	0	1	0		2.3		16	0	14.3	194	17.6	98	0	0	1	0	0
30139339	12517625	24967996	29	0	241.8716666666666667	0	1	5	19	0	1	0	0	0	0	1	0	0	1	103.84	137.91666666666666	85.66666666666667	99.41666666666667	29.12	96.66666666666667	36.698	0.7529184290030212	1.044492875104778	52.249999999999986	1	0	0	0	0	0	1.8	1.1	7.47	29	0	12.2	278	14.4	111	0	0	0	0	0
30139385	14811012	22277362	78	1	49.8013888888888889	0	1	3	12	0	0	0	0	0	0	0	0	0	0	91.57692307692308	142.48	74.24	89.64	22.057692307692307	95.57692307692308	36.746	0.6427352826847493	1.0216077987162324	68.24	1	0	0	0	0	0		1.2	7.38	24	0	13.6	275	9.5	136	0	0	0	0	0
30139421	16804571	21661268	69	1	31.1194444444444444	0	0	6	9	1	0	0	1	0	0	0	0	0	0	81.2	120.1923076923077	54.46153846153846	72	17.708333333333332	95.28		0.675584	1.1277777777777778	65.73076923076923	0	1	1	1	0	0	2.2	0.8	7.32	21	0	12.2	94	15.9	114	1	0	0	1	0
30139434	15858755	23933436	42	0	27.5075	0	0	5	10	0	0	0	1	0	0	0	0	0	0	98.32	122.64	59.24	80.32	18	96.6	37.1385714285714286	0.801696020874103	1.2241035856573705	63.4	1	0	0	0	0	1	2.2	0.7	7.22	21	0	7.7	242	17.5	123	1	0	0	1	0
30139512	11922236	27021287	94	1	40.5880555555555556	0	1	0	22	1	1	0	0	0	1	0	0	1	2	82.5	127.66666666666667	72.625	85.20833333333333	21.35185185185185	98.4074074074074	36.6316666666666667	0.6462140992167101	0.9682151589242054	55.04166666666667	0	0	1	0	0	0	3.5	1.3	7.29	27	0.03	10.5	197	9.5	177	1	0	1	1	0
30139579	11006152	27052050	50	1	31.7452777777777778	0	0	3	9	0	0	0	1	0	0	0	0	0	0	84.38709677419355	118.61290322580645	61.516129032258064	77.98387096774194	14.323529411764707	98.65517241379311	36.7335	0.711449551264618	1.0821096173733196	57.096774193548384	1	0	1	0	0	1	2.8	1	7.33	29	0	10.4	126	12.9	165	1	0	0	1	0
30139780	11226141	27208867	59	0	125.0072222222222222	0	1	6	11	1	0	1	0	0	0	0	0	0	0	71.6086956521739	113.91304347826087	73.82608695652173	83.91304347826087	17.956521739130434	96.79166666666667	36.5533333333333333	0.6286259541984732	0.8533678756476683	40.08695652173914	0	0	1	0	0	0	1.3	0.6	7.39	19	0	10.5	308	14.3	132	0	0	0	0	0
30139901	11054845	23019827	69	1	28.6161111111111111	0	1	4	12	0	0	0	1	0	0	1	0	0	1	63.96153846153846	112.5	71.34615384615384	80.61538461538461	15.88888888888889	94.66666666666667	36.4842857142857143	0.5685470085470086	0.7934160305343512	41.15384615384616	0	0	1	0	0	0		1.1		22	0.12	13.3	175	8.4	111	0	0	0	0	1
30139913	15559314	26751778	39	0	39.5919444444444444	0	1	4	4	0	1	0	0	0	0	0	0	0	0	115.93103448275862	111	61.76923076923077	76.29629629629629	29.178571428571427	95.5	38.03375	1.0444237340789064	1.519484432541011	49.23076923076923	1	1	1	0	1	0		0.5		15	0	11.2	127	2.9	110	0	0	0	0	0
30140033	18997278	28780654	55	1	142.7088888888888889	0	1	3	23	0	1	0	0	0	1	1	1	1	4	118.51851851851852	106.21428571428571	69.35714285714286	80.64285714285714	23.59259259259259	98.1923076923077	36.8069230769230769	1.1158434830257293	1.469671620247351	36.85714285714285	1	1	1	1	0	1	8.2	7.6	7.25	15	0.17	13.7	139	9.9	182	1	1	1	1	1
30140127	18175636	26997492	91	0	31.7858333333333333	0	0	3	9	0	0	0	1	0	0	0	0	0	0	69.3225806451613	113.11111111111111	46.03703703703704	62.111111111111114	20.64516129032258	96.53571428571429	36.956	0.6128715381202865	1.1161059495643142	67.07407407407408	0	1	1	0	0	0		0.8		26	0	10.1	174	10.1	134	0	0	0	0	0
30140481	18224710	29935379	85	0	111.0833333333333333	0	0	5	5	0	1	1	0	1	0	1	0	0	2	70.3076923076923	122.98529411764706	57.1764705882353	82.44117647058823	18.076923076923077	97.96	36.545	0.5716756040802435	0.852822525316282	65.80882352941177	1	0	1	0	0	0		0.9		20	4.34	9.4	258	14.9	136	0	0	0	0	1
30140845	14386528	28676602	53	1	411.1416666666666667	0	1	4	14	0	0	0	0	0	0	0	0	0	0	89.24	141.20833333333334	79.58333333333333	96.21739130434783	16.90909090909091	97.6	37.33375	0.6319740336382413	0.9274830546769091	61.625000000000014	1	0	0	0	0	0	1.9	1.7	7.24	23	0.08	8.9	289	12.6	127	0	0	1	1	0
30141554	17338966	29339233	74	1	53.9202777777777778	0	0	1	10	0	0	0	1	0	1	1	0	1	3	73.6923076923077	108.92857142857143	59.17857142857143	74.5	21.5	95.34615384615384	36.812	0.6765195460277428	0.9891584925141972	49.75	0	1	1	0	0	1	5.8	1.3	7.16	17	0	9.5	130	30.1	135	1	1	1	1	0
30141562	18360235	26551390	85	0	29.8647222222222222	0	1	6	14	1	0	0	1	0	0	1	1	0	2	84.51282051282051	124.02857142857142	73.37142857142857	85.68571428571428	19.666666666666668	96.38461538461539	35.915	0.6813979999881866	0.9863116765417532	50.65714285714286	1	0	0	0	0	1		0.8		20	0.39	9.9	248	8.4	168	0	0	0	0	1
30141965	13940111	26855422	56	1	41.325	0	0	4	23	0	1	0	0	0	0	0	0	0	0	70.36666666666666	140.53333333333333	62.5	85.76666666666667	15.866666666666667	98.93333333333334	36.659375	0.5007115749525616	0.820443062572872	78.03333333333333	1	0	0	0	0	0	3.7	0.8	7.3	20	0	5.4	34	5	212	1	0	0	1	0
30142462	10577647	25167749	51	0	44.6588888888888889	0	1	6	2	1	1	0	1	0	1	0	0	1	2	81.79166666666667	109.79166666666667	51.208333333333336	68.08333333333333	16.65	99.24	36.8625	0.7449715370018976	1.2013463892288863	58.583333333333336	0	1	1	0	0	0	2.3	1.6	7.33	22	0.19	7	559	41.9	328	1	0	1	1	1
30142795	10694864	24833494	61	1	31.8694444444444444	0	0	6	14	1	0	0	1	0	0	0	0	1	1	96.24242424242425	105.4	64.76	77.32	23.696969696969695	97.39393939393939	37.0085714285714286	0.9131159795296417	1.244728714982207	40.64	1	1	0	0	1	0	1.8	3.4	7.3	21	0	11.3	247	22.2	136	0	0	1	1	0
30143040	17481223	28472353	36	1	405.1530555555555556	0	1	6	21	1	1	0	0	0	0	0	0	0	0	93.825	115.80208333333333	63.510416666666664	78.01020408163265	16.963414634146343	97.15	37.0928571428571429	0.8102185841504004	1.2027272727272729	52.291666666666664	1	1	1	0	0	0		0.9	7.36	17	0	13.9	168	13.5	143	0	0	0	0	0
30143179	16925005	24174438	60	1	37.7319444444444444	0	1	6	11	1	0	1	0	0	1	0	0	0	1	89.83333333333333	111.95652173913044	62.17391304347826	74.69565217391305	18.708333333333332	91.36	36.8633333333333333	0.8023948220064724	1.2026581296080714	49.78260869565218	1	1	1	1	0	0		0.7	7.45	31	0	13.7	256	18.3	161	0	0	0	0	0
30144582	15231987	29926180	81	0	51.1208333333333333	0	0	6	10	1	0	0	1	0	0	1	0	0	1	88.75	116.78571428571429	49.57142857142857	68.39285714285714	14.5	98.57142857142857		0.7599388379204892	1.297650130548303	67.21428571428572	1	0	1	0	0	0	3.4	0.6	7.28	19	0	9	108	17	110	1	0	0	1	0
30144893	10873131	26584893	77	0	149.2961111111111111	0	0	3	15	0	0	0	0	0	1	1	0	1	3	78.63636363636364	105.66666666666667	52.611111111111114	64.88888888888889	19.35135135135135	98.13513513513513	36.4285714285714286	0.7441927158015487	1.2118617683686177	53.05555555555556	0	1	1	0	0	1	10.5	1.7	7.02	16	0	7.2	355	26	245	1	1	1	1	0
30144906	17325614	23209102	58	0	28.8325	0	0	4	15	0	0	0	0	0	1	0	0	1	2	118.6842105263158	116	87.66666666666667	96.55555555555556	19.894736842105264	96.78947368421052	36.688	1.0231397459165155	1.229180546302465	28.33333333333333	1	1	1	0	0	0		1.1		21	0	12.3	268	8.3	127	0	0	0	0	0
30144974	14326045	20997679	72	1	56.4083333333333333	0	1	3	20	0	1	0	1	0	1	1	1	1	4	84.75	127.875	88.75	101.16666666666667	19.5	94.625	36.9771428571428571	0.6627565982404692	0.8377265238879736	39.125	1	0	0	0	0	0	4	1.2	7.37	22	0.09	14.6	423	20.1	165	1	0	0	0	0
30145255	18808777	26640181	56	0	175.7813888888888889	0	0	4	4	0	1	0	0	0	0	0	0	0	0	71.58064516129032	129.5483870967742	44.96774193548387	71.12903225806451	17.258064516129032	96.35483870967742	37.00875	0.5525398406374501	1.0063492063492063	84.58064516129033	0	0	1	0	0	0		0.5		22	0	7.5	148	11.6	124	0	0	0	0	0
30145359	19498853	26673687	70	0	54.0405555555555556	0	0	0	8	1	0	0	1	0	1	1	0	0	2	82.3076923076923	104.88888888888889	48.03703703703704	66.92592592592592	16.296296296296298	99.46153846153847		0.7847131681877445	1.2298327018858286	56.85185185185185	0	0	1	0	0	0	3.5	0.8	7.34	20	0	6.6	70	17.4	139	1	0	0	1	0
30145955	19502048	29330952	60	0	51.0844444444444444	0	0	6	15	1	0	0	0	0	0	0	0	0	0	79.75	111.22	63.78	79.625	21.59090909090909	96.10526315789474	36.7225	0.7170472936522209	1.0015698587127158	47.44	0	1	1	0	0	0		0.8		22	0	8.6	265	14.9	131	0	0	0	0	0
30147256	15580264	28593594	77	0	31.6291666666666667	0	0	2	11	0	0	0	1	0	0	0	1	0	1	82.84905660377359	97.14035087719299	56.57017543859649	70.47368421052632	14.089285714285714	99.66071428571429	36.28	0.8528799397534936	1.1756027449377882	40.57017543859649	0	1	1	0	0	0	2.5	0.6	7.35	21	0	6.9	115	10.7	92	1	0	0	0	0
30147313	13762910	25384109	82	0	476.9177777777777778	0	1	5	21	0	1	0	0	0	0	0	0	0	0	76.18181818181819	120.62962962962963	58.18518518518518	80.66666666666667	17.58	98.0909090909091	36.878	0.63153487593156	0.9444027047332832	62.44444444444445	0	0	1	0	0	0		1	7.4	24	0	10.8	224	12.5	136	0	0	0	0	0
30147326	13060798	29876408	66	1	192.7844444444444444	0	1	3	14	0	0	0	0	0	0	0	0	0	0	75.2258064516129	126.17857142857143	91.42857142857143	102.75	17.870967741935484	97.34482758620689	36.7542857142857143	0.5961852761520411	0.7321246369986657	34.75	1	0	0	0	0	0		1		16	0	13	182	12.2	103	0	0	0	0	0
30147362	15859162	25882647	56	1	589.9883333333333333	0	0	3	0	0	1	0	0	1	1	1	0	0	3	88.88888888888889	108.29629629629629	65.03703703703704	81.44444444444444	25.339285714285715	92.14814814814815	37.265	0.8207934336525308	1.0914051841746248	43.25925925925925	0	1	1	1	0	0	1	4.3	7.26	19	0.15	9.3	135	15	171	0	0	1	1	1
30147526	14786549	27568834	53	1	442.6244444444444444	0	0	0	8	1	0	0	1	1	1	1	0	1	4	111.48275862068965	98.36666666666666	52.28333333333333	66.09375	24.571428571428573	98.44827586206897		1.1333387863845104	1.686736773457243	46.08333333333333	1	1	1	0	0	0	7.7	8.4	7.17	22	0	4.4	117	17.2	320	1	1	1	1	0
30147534	19897276	28994803	30	0	116.8461111111111111	0	0	0	20	1	1	0	0	0	0	0	0	0	0	72.3157894736842	126.73333333333333	72.53333333333333	87.73333333333333	18.36842105263158	99.6842105263158	36.842	0.5706138043688916	0.8242681171012637	54.2	0	0	0	0	0	0	1.2	0.5	7.39	18	0	10.1	203	6.9	99	0	0	0	0	0
30147535	10472107	22187240	63	1	60.9863888888888889	0	1	4	2	0	1	0	0	0	0	0	0	1	1	84.375	124.26086956521739	65.65217391304348	82.65217391304348	19.28	97.91666666666667	37.2363636363636364	0.679015045486354	1.0208442924776433	58.60869565217391	1	0	0	1	1	0	2.1	0.8	7.31	20	0	7.3	157	38.6	124	1	0	0	1	0
30147796	13959611	24332648	52	0	139.0438888888888889	0	1	5	22	0	1	0	0	0	1	0	0	0	1	80.76	97.25	54.375	64.29166666666667	20.425925925925927	95.34615384615384	36.7883333333333333	0.8304370179948587	1.256150356448477	42.875	0	1	1	0	0	0	1.3	0.5	7.18	22	0	11	256	5.6	120	0	0	0	1	0
30148170	14855461	20842265	80	1	81.5191666666666667	0	1	0	7	1	0	0	0	0	1	0	0	1	2	67.73333333333333	142.06666666666666	59.63333333333333	86.66666666666667	17	98.8	36.6828571428571429	0.47677146879399346	0.7815384615384615	82.43333333333334	0	0	0	0	0	0		0.8		21	0	10.9	301	9.3	189	0	0	0	0	0
30148311	12057154	28576533	61	1	27.6294444444444444	0	0	0	12	1	0	1	0	1	0	1	0	0	2	73.96774193548387	111.28571428571429	83.32142857142857	92.17857142857143	15.827586206896552	96.2	36.9533333333333333	0.6646652035280963	0.8024396645461249	27.964285714285722	0	0	0	0	0	0		1.2		21	10.85	11.8	225	6.4	128	0	0	0	0	1
30148413	13322403	26059580	77	1	144.9233333333333333	1	0	6	18	1	0	0	0	0	0	0	0	1	1	106.53846153846153	103.44	69.56	80.36	12.785714285714286	98.23076923076923	36.978	1.0299541912070913	1.3257648275069878	33.879999999999995	1	0	0	0	0	0		1.6		20	0	10	263	12	110	0	0	1	0	0
30148493	11966872	24888884	69	0	63.12	0	1	0	23	1	1	0	0	0	0	0	0	0	0	88.41176470588235	133.83333333333334	73	90.52941176470588	22.11764705882353	95.6470588235294	36.9466666666666667	0.6606109442531681	0.9766081871345028	60.83333333333334	1	0	0	0	0	0		0.9		28	0	12.8	260	9.6	154	0	0	0	0	0
30148627	19982539	23136520	46	1	378.6469444444444444	0	0	5	17	0	0	0	0	0	1	0	0	0	1	71.57142857142857	143.2	71.4	89.44		94.92857142857143	36.9357142857142857	0.4998004788507582	0.8002172246358293	71.79999999999998	0	0	0	0	0	0		0.9		29	0	9.7	238	10.4	128	0	0	0	0	0
30148773	19894166	23887813	50	1	40.2622222222222222	0	0	4	21	0	1	0	0	0	0	0	0	0	0	98.86363636363636	146.90243902439025	81.78048780487805	102.90243902439025	16.435897435897434	94.72093023255815	37.227	0.6729883929784312	0.9607511474067529	65.1219512195122	1	0	0	0	0	0		0.9		24	0	14.4	205	19.7	234	0	0	0	0	0
30148829	17515627	24058303	45	1	25.785	0	1	1	14	0	0	0	0	0	1	0	0	0	1	63.67857142857143	134.55555555555554	90.14814814814815	103.18518518518519	18.535714285714285	99.20689655172414	36.988	0.4732511501710511	0.6171290124089837	44.40740740740739	0	0	0	0	0	0		1		24	0	15.7	256	13.9	106	0	0	0	0	0
30148923	12638361	24670875	73	1	83.6652777777777778	0	0	5	7	0	0	0	1	0	0	1	1	0	2	79.86666666666666	121.76923076923077	61.11538461538461	75.6923076923077	17.966666666666665	94.9	36.8233333333333333	0.6558854495683301	1.0551490514905149	60.65384615384616	0	1	1	0	0	0		0.8		27	0	7.6	69	8	182	0	0	0	0	0
30149011	11205091	24598440	46	0	87.3008333333333333	0	0	0	22	1	1	0	0	0	0	0	0	0	0	86.65384615384616	109.71052631578948	68.05263157894737	82.44736842105263	19.26923076923077	96.76923076923077	36.86	0.7898407660940643	1.0510201576272435	41.65789473684211	1	1	0	0	0	0		0.5		21	0	11.3	413	14.4	165	0	0	0	0	0
30150287	16250145	26415467	69	1	28.5766666666666667	0	0	5	8	0	0	0	1	0	0	1	0	0	1	70.58333333333333	100.15384615384616	52.01923076923077	67.5	19.3125	99.08333333333333	36.12625	0.7047491039426522	1.045679012345679	48.134615384615394	0	1	1	0	0	1	3.1	0.9	7.37	23	0	7.7	117	17.1	125	1	0	0	0	0
30150318	16995942	29355062	77	0	91.3611111111111111	0	1	2	23	0	1	1	0	0	1	1	1	0	3	82.6896551724138	107.05	53.5	69.4	19.338709677419356	97.17241379310344	36.624	0.7724395625634171	1.191493590380602	53.55	1	0	1	0	0	1	2.4	2	7.34	19	0	12.3	153	20.1	408	1	0	1	1	0
30150523	10881853	28258636	26	1	101.4725	0	0	1	12	0	0	0	1	0	0	0	0	0	0	76	104.04347826086956	63.47826086956522	75.47826086956522	18.625	96.20833333333333	36.6528571428571429	0.7304638529043043	1.0069124423963134	40.565217391304344	1	0	1	0	0	0		0.8		23	0	13.3	111	7.8	117	0	0	0	0	0
30150642	15728619	25283477	58	1	121.3397222222222222	0	1	1	16	0	0	1	0	0	1	0	1	0	2	77.42307692307692	103.84	58.8	69.6	17.384615384615383	97	36.7666666666666667	0.745599739243807	1.1124005305039788	45.040000000000006	0	1	1	0	0	0		3	7.46	24	0	9.7	224	10.1	157	0	0	1	0	0
30150661	18072875	23339754	49	0	72.4497222222222222	0	0	1	15	0	0	0	0	1	0	0	0	0	1	90.125	119.96	83.16	91.24	16.4	97.41666666666667	37.055	0.7512920973657886	0.9877794826830338	36.8	1	0	0	0	0	0		0.5		21	0	10.7	82	11.7	267	0	0	0	0	0
30150864	17282923	23009007	53	1	25.0486111111111111	0	0	2	1	0	1	1	0	0	1	1	0	0	2	112.07692307692308	93.70370370370371	59.03703703703704	66.33333333333333	22.814814814814813	96.03846153846153	36.8533333333333333	1.19607783520827	1.6896018554310013	34.66666666666667	1	1	1	0	0	0	1.6	0.8	7.42	20	1.83	11.3	236	11.8	118	0	0	0	0	1
30151542	14681119	25225264	73	0	107.2397222222222222	0	0	3	17	0	0	0	0	0	1	0	0	1	2	87	134.35	59.5	79.5		94.875	37.5171428571428571	0.6475623371790101	1.0943396226415094	74.85	1	0	1	0	1	0		1.1	7.39	21	0	8	300	11.9	120	0	0	0	0	0
30152167	12356657	22793142	69	1	65.4669444444444444	0	1	3	0	0	1	0	1	1	0	1	1	0	3	81.96153846153847	122.08	54.44	69.48	21.76923076923077	99.07692307692308	36.74	0.671375642705918	1.1796421770515035	67.64	0	0	1	0	0	0	0.9	1.2	7.4	26	0.33	8.6	260	17.9	116	0	0	0	0	1
30152450	12175187	29273623	69	1	81.7922222222222222	1	1	3	19	0	1	0	0	0	1	0	0	1	2	128.1304347826087	122.78260869565217	74.30434782608695	87.82608695652173	31.645833333333332	93.30434782608695	37.035	1.0435552407932012	1.4589108910891089	48.47826086956522	1	0	0	0	0	0					0					0	0	0	0	0
30153017	15416862	24705910	58	1	90.0216666666666667	0	0	1	23	0	1	0	0	0	0	0	0	1	1	89.91666666666667	106.04347826086956	59.47826086956522	69.8695652173913	22.92	99.6086956521739	37.6722222222222222	0.8479226458931257	1.286921800456337	46.565217391304344	1	1	1	0	1	0	3.8	1.1	7.18	21	0	6.8	114	17.4	177	1	0	0	1	0
30153082	18195430	26614266	44	1	46.5263888888888889	0	0	6	22	1	1	0	0	0	0	0	0	1	1	95.84615384615384	139.65384615384616	86.96153846153847	99.07692307692308	19	98.29166666666667	36.8414285714285714	0.6863123106582208	0.9673913043478259	52.69230769230769	1	0	0	0	0	0		0.5		24	0	11.3	109	3	151	0	0	0	0	0
30153289	15745543	23920277	86	1	66.4755555555555556	1	1	3	23	0	1	0	0	1	1	1	0	1	4	60.34615384615385	122.375	54.208333333333336	72.625	17.821428571428573	98.07692307692308	37.5	0.4931248526754145	0.8309281080365418	68.16666666666666	0	1	1	1	1	0	2.9	3.6	7.21	36	0	6.9	184	6.4	92	1	0	1	1	0
30153361	14844543	24599182	28	1	71.9405555555555556	1	0	0	22	1	1	0	1	0	1	0	0	0	1	105.03125	105.078125	43.828125	64	27.548387096774192	97.96774193548387	38.388	0.9995539033457249	1.64111328125	61.25	1	1	1	0	1	0	1.2	6	7.28	20	0		301	12.8	109	0	0	1	1	0
30154413	11292424	22109973	72	0	682.3088888888888889	0	0	0	5	1	1	0	0	0	0	1	0	0	1	77.86363636363636	127.95454545454545	51.09090909090909	73.13636363636364	19.666666666666668	98.95454545454545	37.3316666666666667	0.6085257548845471	1.0646364201367309	76.86363636363636	1	1	1	0	0	0	2	7.2	7.36	18	0	8.5	162	10.8	120	0	0	1	0	0
30154460	11578346	26114477	64	1	46.5716666666666667	0	0	3	16	0	0	1	0	0	0	0	0	0	0	84.88	110.96	83.16	92.64	23.92	93.6	37.0266666666666667	0.7649603460706561	0.9162348877374784	27.799999999999997	1	0	0	0	1	0		1		23	0	12.9	218	10.1	108	0	0	0	0	0
30154680	13816626	28121373	81	0	93.2980555555555556	0	0	3	1	0	1	0	0	0	0	0	0	0	0	121.70833333333333	142	67.41666666666667	88.41666666666667	18.333333333333332	98.66666666666667	37.3671428571428571	0.8571009389671361	1.3765315739868047	74.58333333333333	1	0	1	0	1	0		1		21	0	5.7	85	16.6	149	0	0	0	0	0
30154772	15017391	22729873	83	0	138.3236111111111111	0	1	2	23	0	1	1	0	1	1	0	0	0	2	86.84615384615384	122.28571428571429	55.910714285714285	75.85185185185185	17.962962962962962	98.84615384615384	36.5716666666666667	0.7101905104241552	1.1449444110576923	66.375	0	1	1	0	0	0	1.6	2.3	7.4	21	3.13	8.8	355	20.5	267	0	0	1	0	1
30154801	16259308	24287577	70	0	50.4333333333333333	0	0	4	10	0	0	0	1	1	0	1	1	0	3	75.11111111111111	101.19736842105263	61.96052631578947	75.14473684210526	17.91891891891892	99.61111111111111	36.6914285714285714	0.7422239558502723	0.9995525204770521	39.23684210526316	0	1	1	0	0	0	4.3	1	7.28	20	0	7.9	125	12.3	127	1	1	0	1	0
30154852	17924847	20004773	72	0	423.5213888888888889	1	0	0	0	1	1	0	0	0	0	0	0	0	0	67.64	148.22727272727272	76.36363636363636	97.13636363636364	18.958333333333332	94.08333333333333	36.7928571428571429	0.4563262802821221	0.69634066448292	71.86363636363636	0	0	0	1	0	0		1.8	7.38	24	0	10.3	208	7.7	297	0	0	1	0	0
30155262	11343898	22510826	76	1	50.1852777777777778	0	0	3	11	0	0	0	1	1	1	1	0	0	3	73.31818181818181	105.72	43.00666666666667	60.94	18.47826086956522	96.77272727272727	37.2045454545454545	0.6935128813675919	1.2031208043679327	62.71333333333333	0	0	1	1	0	1	2.5	1.1	7.33	21	0	7.4	119	19.3	138	1	0	0	1	0
30155273	15749201	26182785	65	1	43.5016666666666667	0	1	3	3	0	1	0	0	0	1	0	0	1	2	124.88461538461539	128.41666666666666	90.79166666666667	99.75	30.115384615384617	95.04	37.165	0.9724953826186793	1.2519760940813573	37.624999999999986	1	0	0	0	0	0		1		25	0	10.9	319	12.9	158	0	0	0	0	0
30155363	19914232	28127492	76	1	75.3358333333333333	1	1	0	11	1	0	0	0	1	0	1	0	0	2	72.75862068965517	105.2	64.36	77.2	23.551724137931036	96.17241379310344	36.6116666666666667	0.6916218696735282	0.9424691799178131	40.84	0	0	0	0	0	0	2	1.4	7.46	22	0	10.4	511	18.1	136	0	0	1	0	0
30155420	16453047	23544237	72	1	61.8497222222222222	0	0	5	3	0	1	0	0	0	0	1	0	0	1	75.65625	143.90625	51.125	78.15625	19.772727272727273	98.4375	36.96625	0.5257328990228013	0.9680127948820472	92.78125	0	0	0	0	0	0	4.7	2.3	7.24	15	0	10.6	62	17.4	488	1	1	1	1	0
30156378	10724519	27794907	76	1	215.9961111111111111	1	1	6	19	1	1	0	0	0	0	1	0	0	1	104.48148148148148	96.8	63.4	73.72	19.696428571428573	96.65217391304348	36.565	1.0793541475359658	1.4172745724563414	33.4	1	1	1	1	0	0	4	0.7	7.23	23	0	6.7	214	46.3	108	1	0	0	1	0
30156614	10927868	25621147	64	1	103.2788888888888889	1	0	3	21	0	1	0	0	0	0	0	0	0	0	89.37209302325581	97.3170731707317	57.853658536585364	69.92682926829268	20.88888888888889	99.09302325581395	35.91	0.9183598531211751	1.2780801583374568	39.46341463414634	1	1	1	1	0	1	1.4	0.9	7.31	23	0	6.9	103	8.4	142	0	0	0	1	0
30156810	14462044	27287551	65	0	400.9716666666666667	1	1	1	7	0	0	0	0	0	0	0	0	1	1	101.79166666666667	97.06756756756756	56.17567567567568	70.39189189189189	30.956521739130434	91.82608695652173	37.612	1.0486681516543692	1.4460709029244259	40.89189189189189	1	1	1	1	1	0	5.6	1.4	7.18	16	0	9	97	4.1	111	1	1	1	1	0
30156903	19917446	20856545	86	1	39.9383333333333333	0	0	5	22	0	1	0	1	0	1	1	0	1	3	82.29166666666667	101.20833333333333	53	63.5	24.708333333333332	99.95833333333333	36.5566666666666667	0.8130918073281187	1.2959317585301837	48.20833333333333	0	1	1	0	0	0		0.8		38	0	9.6	171	11.7	122	0	0	0	0	0
30156928	13557547	24718543	59	1	30.7755555555555556	0	0	5	6	0	1	0	0	0	0	0	0	0	0	75.86363636363636	155.4090909090909	87.5909090909091	105.95454545454545	15.772727272727273	97.4090909090909	37.16	0.48815443112021056	0.716001716001716	67.81818181818181	0	0	0	0	0	0	1.1	11.4	7.24	12	0	6.3	187	20.1	90	0	0	1	1	0
30157177	15774050	27046162	74	1	82.9305555555555556	1	0	6	10	1	0	0	1	1	1	1	0	0	3	96.31428571428572	109.40277777777777	45.638888888888886	74.85	15.066666666666666	98.3103448275862		0.8803641705507899	1.2867640041988742	63.763888888888886	1	1	1	0	0	0	9.7	1.4	7.22	23	0.73	8.1	94	20.9	193	1	1	1	1	1
30157548	14834029	21802306	88	0	45.6791666666666667	0	1	2	0	0	1	0	0	1	1	0	0	1	3	79.57692307692308	108.84	55.84	70.56	22.03846153846154	95.76923076923077	36.59125	0.7311367427133689	1.1277908599337172	53	0	1	1	1	0	0	4.8	2.3	7.3	17	0.05	6.8	274	26.2	166	1	1	1	1	0
30157987	12986731	24524547	61	0	93.1575	0	1	6	0	1	1	1	0	1	1	1	1	0	4	58.77272727272727	110	54.80952380952381	67.9047619047619	23.95	99.95454545454545	36.831	0.534297520661157	0.8655170215478771	55.19047619047619	0	1	1	0	0	0	6.5	3.8	7.15	12	6.19	8.3	163	13.4	456	1	1	1	1	1
30158231	15573871	20194508	75	1	418.1622222222222222	0	0	1	7	0	0	0	0	0	0	1	0	1	2	69	92.91666666666667	45.958333333333336	56.958333333333336	16.7	99	36.6366666666666667	0.7426008968609865	1.2114118507681053	46.958333333333336	0	1	1	1	0	0		1.5	7.41	22	0	8	151	7.4	164	0	0	1	0	0
30158319	12643870	24966118	73	1	63.4091666666666667	0	0	6	22	1	1	0	0	1	1	0	0	1	3	61.6	119.88	57.32	78.24	16.76923076923077	99.44	36.52625	0.5138471805138473	0.7873210633946831	62.559999999999995	0	0	1	0	0	0		2.2		24	0.13	7.5	79	6.6	181	0	0	1	0	1
30158331	15315015	27569778	62	0	93.5261111111111111	0	0	3	19	0	1	0	0	0	0	0	0	0	0	88.11764705882354	119.73684210526316	57.36842105263158	78	14.941176470588236	92.3529411764706	36.8983333333333333	0.7359276018099548	1.1297134238310709	62.36842105263158	0	0	1	1	0	0		0.7		23	0	10.7	251	17.3	264	0	0	0	0	0
30158579	16912984	25601393	71	1	72.2997222222222222	0	1	6	9	1	0	0	1	1	0	1	0	1	3	78.12903225806451	106.12903225806451	61.41935483870968	76.83870967741936	18.258064516129032	98.48387096774194	36.434	0.7361702127659574	1.0167926112510495	44.70967741935483	0	1	1	1	0	1	2.7	0.9	7.37	21	0	8.5	108	9.2	124	1	0	0	0	0
30159120	13608997	20325403	62	1	76.3738888888888889	0	0	0	9	1	0	0	1	0	1	0	0	0	1	82.96774193548387	104.21875	60.75	73.34375	19.419354838709676	95.41935483870968	37.0064516129032258	0.796092276442424	1.1312176147999506	43.46875	0	0	1	0	0	0	2	1.5	7.26	23	0	10.1	132	11.9	103	0	0	1	1	0
30159609	19265652	20718127	34	1	148.4488888888888889	0	1	0	20	1	1	0	0	0	0	0	1	0	1	92.89655172413794	164.03571428571428	89.89285714285714	109.96428571428571	17.357142857142858	95.65517241379311	37.17375	0.5663190612401181	0.8447883885273992	74.14285714285714	1	0	0	1	0	0	0.8	9.3	7.29	20	0	7.2	203	8.7	142	0	0	1	1	0
30159869	15331526	27858079	95	0	75.4727777777777778	0	1	5	17	0	0	0	0	0	1	0	0	1	2	67.76	150.32	65.32	89.64	18.64	94.96	37.01375	0.4507716870675892	0.7559125390450692	85	0	0	0	1	0	0		1.4		26	0.02	6.8	394	14.5	115	0	0	1	0	0
30160060	13279129	26193371	86	1	47.5761111111111111	1	1	0	8	1	0	0	0	1	1	1	0	1	4	101.88	93.5	60.26923076923077	71.3076923076923	23.8	95.92	36.5942857142857143	1.0896256684491978	1.4287378640776698	33.23076923076923	1	1	1	0	0	0	6.2	1.4	7.39	15	3.84	8.9	143	11	217	1	1	1	0	1
30160114	11567529	25525511	89	0	27.9086111111111111	0	1	5	14	0	0	0	0	0	1	0	0	1	2	99.68	112.8	56.48	72.28	23.64	95.2	37.1357142857142857	0.8836879432624114	1.379081350304372	56.32	1	0	1	1	1	0		1		17	0	7.8	137	33.4	99	0	0	0	0	0
30160355	11585363	29787857	67	1	26.7338888888888889	0	1	3	11	0	0	0	1	0	0	1	1	0	2	78.28	123.57692307692308	51.84615384615385	72.34615384615384	20.96	97.72		0.6334516028633675	1.082020202020202	71.73076923076923	0	0	1	0	0	0	1.6	1.4	7.35	25	0	8.3	112	7.1	134	0	0	1	0	0
30160408	13067394	21845711	38	0	107.8708333333333333	0	0	2	17	0	0	1	0	0	1	0	0	0	1	83.26086956521739	127.95454545454545	69.72727272727273	86.9090909090909	22.956521739130434	96.21739130434783	36.835	0.6507066182716812	0.9580225577587775	58.22727272727272	1	0	0	0	0	0		0.7		24	0	7.5	40	2.1	113	0	0	0	0	0
30160580	10523436	25499507	47	1	54.6725	0	1	3	12	0	0	0	0	0	0	0	0	0	0	72.47058823529412	128.88888888888889	90.44444444444444	102.44444444444444	22.333333333333332	96.29411764705883	36.8971428571428571	0.5622718052738337	0.7074135511037387	38.44444444444444	0	0	0	0	0	0		0.9		24	0	13.8	101	4.4	83	0	0	0	0	0
30161584	19855190	24573952	91	0	73.8058333333333333	0	1	2	16	0	0	1	0	0	0	0	1	0	1	49.629629629629626	143.34615384615384	51.46153846153846	71.4074074074074	17.814814814814813	98.81481481481481	36.6671428571428571	0.3462222619721949	0.6950207468879668	91.88461538461539	1	0	1	0	0	0		0.6		30	0	8.6	225	7.9	182	0	0	0	0	0
30162020	10235988	29909856	86	1	74.0111111111111111	1	0	2	16	0	0	0	0	0	1	1	0	1	3	71.8076923076923	95.6	46.56	60.96	17.423076923076923	95.4074074074074	36.4575	0.7511264885741874	1.1779477084595193	49.03999999999999	0	1	1	1	0	1	1.5	1.4	7.39	31	0.09	7.5	147	16.7	108	0	0	1	0	0
30162054	11233081	20055820	56	1	95.0463888888888889	0	0	1	13	0	0	1	0	1	0	1	1	0	3	55.56	124	68.4	88.84	18.06	99.6	37.78	0.44806451612903225	0.6253939666816749	55.599999999999994	0	0	0	0	0	0	1.2	0.8	7.28	22	3.28	13.7	222	13.8	238	0	0	0	1	1
30162175	12426368	27333334	62	0	40.4186111111111111	0	1	3	8	0	0	0	0	0	0	0	0	0	0	84.54545454545455	167.3	82.325	105.575	19.479166666666668	97.44680851063829	36.844	0.5053523881975764	0.8008094202742557	84.97500000000001	1	0	0	0	0	0		7.2		31	0.15	7.1	162	8.1	133	0	0	1	0	1
30162288	15210326	21719441	59	1	24.5294444444444444	0	0	0	10	1	0	0	1	0	0	0	0	0	0	85.46666666666667	113.76041666666667	66.44791666666667	82.7843137254902	19.4	96.46666666666667	36.89	0.7512865122241553	1.0324017053529133	47.3125	0	1	0	0	0	0	3.3	0.8	7.36	21	0	11.1	149	14.3	118	1	0	0	0	0
30162503	10323532	27067635	59	1	34.4438888888888889	0	0	0	11	1	0	0	1	0	0	1	0	1	2	80.29032258064517	99.66666666666667	64.45238095238095	74.34883720930233	19.451612903225808	96.58620689655173	36.85	0.8055885208760384	1.0799136287043296	35.21428571428572	0	1	1	0	0	1	3	0.9	7.32	22	0	10.7	127	19.2	78	1	0	0	1	0
30162512	14865704	27254659	93	0	50.9602777777777778	0	0	5	14	0	0	1	0	0	1	1	0	0	2	68.54166666666667	139.72727272727272	41.90909090909091	74.23809523809524	16.0625	97.68181818181819	36.444	0.49053892864888315	0.9232681205901219	97.81818181818181	0	0	1	0	0	1	1.1	1	7.46	25	0	6.8	123	9.6	159	0	0	0	0	0
30162670	14311471	24774509	73	1	130.1263888888888889	0	0	3	2	0	1	1	0	0	1	1	1	0	3	80.96296296296296	111.61538461538461	53.42307692307692	71.1923076923077	16.962962962962962	98.81481481481481	36.6566666666666667	0.7253745820251678	1.1372431318406466	58.19230769230769	0	0	1	1	0	0	0.7	1.5	7.34	27	0	11.7	315	3.7	134	0	0	1	1	0
30162885	17694396	28812852	69	0	186.1016666666666667	0	1	1	3	0	1	0	0	0	0	0	0	1	1	96.5	98.41666666666667	61.5	72.75	25.7	96.83333333333333	37.6728571428571429	0.9805249788314987	1.3264604810996563	36.91666666666667	1	1	1	0	1	0	2.1	0.9	7.26	18	0	10.5	161	14.2	172	1	0	0	1	0
30162963	17183437	25890083	78	0	132.645	0	1	0	5	1	1	0	0	0	1	0	0	1	2	107.03125	101.59375	71.85416666666667	81.76041666666667	14.161290322580646	99.11111111111111	36.0854545454545455	1.0535219932328515	1.3090839597400943	29.73958333333333	1	1	1	1	0	1	3.9	0.9	7.24	16	0	10.4	102	29.9	148	1	0	0	1	0
30163152	17617249	29779795	81	1	37.2127777777777778	0	0	1	8	0	0	1	0	0	1	1	0	0	2	65.42307692307692	126.5	46.94444444444444	76.68518518518519	18.814814814814813	98.38461538461539	36.456	0.5171784737002129	0.8531384095257555	79.55555555555556	0	0	1	0	0	0	5.2	2.1	7.23	22	0	10.7	94	7.7	198	1	1	1	1	0
30163423	10325185	28362108	67	1	25.8997222222222222	0	0	1	12	0	0	0	1	0	0	1	0	0	1	70.3913043478261	105.26923076923077	54.84615384615385	67.84615384615384	16.391304347826086	97.54166666666667		0.6686788136804817	1.0375135561470967	50.42307692307693	0	1	1	0	0	0	2.9	0.8	7.32	24	0	11.3	174	14.9	127	1	0	0	1	0
30163645	15742396	25818443	67	0	168.4997222222222222	0	0	1	18	0	0	0	0	0	0	0	0	0	0	90.75	104.25	54.13461538461539	70.36538461538461	28.153846153846153	97.875	36.6742857142857143	0.8705035971223022	1.2896966384257995	50.11538461538461	1	1	1	0	0	0	10.8	6.1	7.19	10	0	6.7	106	22.8	159	1	1	1	1	0
30163907	15656951	28321758	76	1	43.6055555555555556	0	1	4	3	0	1	0	0	0	0	0	0	0	0	72.75	165.08333333333334	73.5	98.83333333333333	19.5	98.95833333333333	37.1566666666666667	0.44068652195860675	0.7360876897133222	91.58333333333334	0	0	0	1	0	0		0.9		23	0	11.6	200	5.2	116	0	0	0	0	0
30163917	13983282	22116419	66	0	72.7977777777777778	0	1	4	20	0	1	1	0	0	1	1	0	0	2	82.51612903225806	113.09375	59.34375	72.84375	28.06451612903226	96.19354838709677	37.02	0.7296258991523233	1.1327825521373909	53.75	0	0	1	0	0	0		1.8		24	1.11	8.5	280	12.3	114	0	0	1	0	1
30164002	19485979	22531802	77	1	28.62	0	0	4	18	0	0	0	0	0	0	1	0	0	1	92.2	121.20833333333333	75.41666666666667	89.5	21.72	94.84	36.8325	0.7606737710553455	1.0301675977653633	45.79166666666666	1	0	0	0	0	0		0.9		24	0	11.5	222	19.4	154	0	0	0	0	0
30164124	19673450	26742984	63	0	111.9808333333333333	0	0	5	22	0	1	1	0	1	1	1	0	0	3	59.30434782608695	100.4125	41.1	63.88157894736842	20.76	97.78260869565217	36.7157142857142857	0.5906072234640802	0.9283481843012582	59.31249999999999	0	1	1	0	0	0	1.3	1.3	7.37	26	3.91	9.9	141	13.2	197	0	0	1	0	1
30164313	13774759	25710791	54	0	219.6397222222222222	0	0	1	16	0	0	0	1	0	1	0	0	1	2	67.125	111.91666666666667	59	79.47916666666667	22.608695652173914	99.8695652173913	36.1285714285714286	0.5997766195085629	0.8445609436435124	52.91666666666667	0	0	0	0	0	1	1.1	0.9	7.23	20	0	7.3	281	17.8	166	0	0	0	1	0
30164589	17888127	24215928	71	1	48.8497222222222222	0	0	6	11	1	0	0	1	1	0	1	0	1	3	76.08695652173913	110.82758620689656	72.96551724137932	86.48275862068965	20.653846153846153	97.3913043478261	36.805	0.6865344552366007	0.8797933569100617	37.86206896551724	0	1	1	0	0	0	2	0.9	7.26	18	0	13.4	117	13.2	134	0	0	0	1	0
30164948	16133115	23529718	63	1	145.2280555555555556	0	0	3	16	0	0	0	0	0	0	0	0	1	1	105.5625	97.43548387096774	58.725806451612904	70.40625	16.6875	97.51612903225806	36.9323076923076923	1.0834092037742096	1.4993342210386151	38.70967741935484	1	1	1	0	0	0	1.5	10.4	7.32	22	0.09	7	189	19.7	140	0	0	1	1	0
30165470	19802902	21954243	74	1	150.1713888888888889	0	0	3	9	0	0	0	1	0	0	1	0	0	1	82.86363636363636	102.80434782608695	49.869565217391305	66.21739130434783	22.40909090909091	97.27272727272727	36.0275	0.8060324112343566	1.2513878111383034	52.93478260869565	1	1	1	1	0	1	3.2	1.7	7.06	19	0	8.5	83	13.2	128	1	0	1	1	0
30165472	16305060	20041808	59	1	24.7405555555555556	0	1	2	13	0	0	0	1	1	0	1	1	0	3	95.18181818181819	109.93939393939394	61.06060606060606	77.18181818181819	26.91176470588235	98.54285714285714	37.4774074074074074	0.8657662624035282	1.23321554770318	48.878787878787875	1	0	1	0	1	0	1.9	0.9	7.31	25	0	8.6	190	10	111	0	0	0	1	0
30165522	10516406	28275731	72	1	57.1361111111111111	0	0	0	12	1	0	0	0	0	0	0	0	0	0	93.07692307692308	161.53846153846155	87.88461538461539	104.96153846153847	25	93.25925925925925	36.6014285714285714	0.5761904761904761	0.8867717112495419	73.65384615384616	1	0	0	0	0	0		2.7		23	0	14.1	207	23.7	211	0	0	1	0	0
30165560	11676627	28261331	67	1	24.7313888888888889	0	1	0	17	1	0	0	1	1	1	1	0	0	3	78.22222222222223	151.95833333333334	77.66666666666667	99	18.77777777777778	95.77777777777777	36.7316666666666667	0.5147609907686683	0.7901234567901235	74.29166666666667	0	0	0	0	0	0	3	2.3	7.32	21	2.12	9.4	304	19.5	302	1	0	1	1	1
30165803	15791828	28561653	70	0	46.4266666666666667	0	1	5	17	0	0	1	0	0	0	0	1	0	1	97.66666666666667	106.875	60.375	71	21.416666666666668	95.20833333333333	37.2225	0.9138401559454191	1.375586854460094	46.5	1	1	1	0	1	0		0.7	7.49	32	0	11.9	404	10.6	115	0	0	0	0	0
30165895	15683078	25516977	83	0	99.6136111111111111	0	0	6	18	1	0	0	0	0	0	0	0	0	0	89.13333333333334	130.66666666666666	71.41666666666667	87.58333333333333	22.285714285714285	95.33333333333333	37.112	0.6821428571428573	1.0176974310180782	59.249999999999986	1	0	0	0	0	0		1.1		24	0	12.8	197	10.3	125	0	0	0	0	0
30165909	16323275	26616215	70	0	152.8705555555555556	0	0	2	9	0	0	0	1	0	0	0	0	0	0	68.48484848484848	123.84375	61.53125	82.53125	13.5	98.5	35.4212121212121212	0.5529939822142699	0.8298050554771493	62.3125	0	1	1	0	0	1	9.5	1.1	7.13	17	0	8.3	37	12.2	160	1	1	0	1	0
30165960	11097585	24946814	92	0	60.835	0	1	3	3	0	1	1	0	1	0	1	0	0	2	68.79166666666667	108.84	58.04	72.52	19.24	92.375	36.2771428571428571	0.6320439789293152	0.9485888950174666	50.800000000000004	0	0	1	1	0	1	2.6	1.3	7.25	21	0	10.5	233	16.7	237	1	0	1	1	0
30166049	18995174	26447327	68	1	25.9555555555555556	0	1	3	10	0	0	1	0	0	0	0	1	0	1	74.73333333333333	99.88888888888889	58.7037037037037	68.14814814814815	21.857142857142858	96.21428571428571	36.6333333333333333	0.7481646273637376	1.0966304347826086	41.18518518518518	0	1	1	0	0	0	1.1	1.2	7.45	25	0	12.6	159	9.2	107	0	0	0	0	0
30166167	16783674	29963476	60	1	30.8405555555555556	0	0	3	10	0	0	0	1	0	0	0	0	0	0	85.46666666666667	112.19354838709677	50.935483870967744	68.51612903225806	14.942307692307692	98.73333333333333	37.61	0.7617788000766724	1.2473948524795984	61.258064516129025	1	1	1	0	0	0	1.7	0.7	7.32	21	0	9.9	107	11	105	0	0	0	1	0
30166454	16041444	26265682	89	0	32.9019444444444444	1	1	4	13	0	0	1	0	1	1	1	1	0	4	69.55172413793103	124.40625	73.5	92.65625	18.517241379310345	99.69565217391305	33.816	0.5590693726234095	0.7506425539338256	50.90625	0	1	0	0	0	1	14.1	1.1	7.17	8	0.49	5.7	91	13.1	209	1	1	0	1	1
30166619	17034808	24300343	87	0	110.0444444444444444	0	0	0	1	1	1	0	0	0	0	0	0	1	1	77.3076923076923	133.48	64.36	80.92	18.615384615384617	98.03846153846153	36.8255555555555556	0.5791706046425855	0.9553595193733602	69.11999999999999	0	0	1	0	0	0	1.1	0.6	7.29	17	0	12.2	265	10	166	0	0	0	1	0
30166913	12724735	28750830	56	0	50.1858333333333333	0	0	1	8	0	0	0	1	1	1	1	0	1	4	83.6896551724138	105.95161290322581	56.145161290322584	73.38709677419355	19.193548387096776	96.93103448275862	36.4516666666666667	0.7898856173983339	1.1403865100416823	49.806451612903224	0	1	1	0	0	0	4.6	5	7.27	20	0	7.2	112	17	199	1	1	1	1	0
30166935	10123063	24799331	63	1	42.3369444444444444	0	0	2	23	0	1	0	0	0	0	0	0	0	0	99.48	139.04166666666666	78.5	93.125	18.8	95.36	36.578	0.7154689841174708	1.068241610738255	60.54166666666666	1	0	0	0	0	0		0.5		26	0	12.8	128	5	134	0	0	0	0	0
30167072	13256069	27386156	64	1	54.9694444444444444	0	1	3	9	0	0	0	1	0	1	1	0	1	3	79.45454545454545	110.20833333333333	58.291666666666664	74.875	17.333333333333332	98.5909090909091	36.48625	0.7209486166007906	1.0611625436333283	51.916666666666664	1	1	1	0	0	1	3.3	1.2	7.23	24	0	8.1	143	14.3	101	1	0	0	1	0
30167161	11484011	28400744	68	1	32.5383333333333333	0	0	1	9	0	0	0	1	0	0	1	1	0	2	74.1	124	59.333333333333336	78.1	18.46551724137931	95.1	36.70875	0.5975806451612903	0.9487836107554417	64.66666666666666	1	1	1	0	0	0	4.3	0.9	7.29	23	0	8.8	153	17.8	82	1	1	0	1	0
30167170	14841932	22736661	76	0	528.1080555555555556	0	1	6	12	1	0	0	0	0	0	0	0	1	1	74.92	131.15384615384616	48.69230769230769	73.5	19.634615384615383	99.32	36.8475	0.5712375366568915	1.0193197278911565	82.46153846153847	0	0	1	0	0	0	2.8	0.7	7.31	19	0	11.4	241	11.8	171	1	0	0	1	0
30167665	15319609	21674160	80	0	27.5672222222222222	0	1	5	13	0	0	0	1	0	0	0	0	0	0	74.96666666666667	116.06896551724138	54.89655172413793	69.79310344827586	15.066666666666666	97.5	37.044	0.6458803723509606	1.074127140974967	61.17241379310345	0	1	1	0	0	0		0.7		27	0	9.1	193	5.5	110	0	0	0	0	0
30167698	15331667	27412991	76	1	93.1683333333333333	0	1	3	1	0	1	1	0	1	1	1	1	0	4	97.5	97.48	52.96	63.44	23.107142857142858	97.96296296296296	36.524	1.0002051702913417	1.5368852459016393	44.52	1	1	1	0	0	0		8.4		11	2.38	8.1	206	15.4	188	0	0	1	0	1
30167905	10435536	22083139	42	1	35.3611111111111111	0	1	5	18	0	0	0	0	0	0	0	0	0	0	94	126.4090909090909	66.77272727272727	79.86363636363636	18.434782608695652	96.375	36.9716666666666667	0.7436174038115786	1.1770062606715994	59.63636363636364	1	0	0	0	0	0	4.5	1.4	7.11	8	0	12.6	223	15.3	471	1	1	1	1	0
30168344	19909671	20359453	73	1	78.5122222222222222	0	0	4	3	0	1	0	0	1	0	1	0	0	2	65.13333333333334	109	47.851851851851855	61.7037037037037	27.9	98.53333333333333	36.5958333333333333	0.5975535168195719	1.0555822328931574	61.148148148148145	0	1	1	0	0	0		0.8		21	0.38	6	302	16.4	160	0	0	0	0	1
30168604	15082877	28510615	66	1	28.1372222222222222	0	1	1	11	0	0	0	1	0	0	1	1	0	2	84.7	118.578125	57.421875	74.125	16.580645161290324	96.6	36.1585714285714286	0.7142970088285677	1.142664418212479	61.15625	0	0	1	0	0	1	1.7	0.9	7.33	25	0	9.9	162	14.7	117	0	0	0	1	0
30169067	17454354	22817232	87	0	132.7972222222222222	0	0	1	13	0	0	0	0	0	0	0	0	1	1	66.34615384615384	142.8	79.28	95.32	19.423076923076923	98.26923076923077	37.24	0.46460892049127334	0.6960360244036282	63.52000000000001	0	0	0	0	0	0		1		22	0	12.5	142	8.6	105	0	0	0	0	0
30169130	11421975	25695544	59	1	68.7155555555555556	0	0	2	21	0	1	0	0	0	0	0	0	0	0	101.06976744186046	130.33333333333334	62.86666666666667	82.5111111111111	14.702702702702704	95.06976744186046	37.0466666666666667	0.7754713614464996	1.2249231173939459	67.46666666666667	1	0	1	0	0	0		1.2		13	0	14.9	149	14.3	361	0	0	0	0	0
30169468	15937283	27744628	55	0	48.6241666666666667	0	1	4	20	0	1	1	0	1	0	1	0	0	2	78.12	126.58333333333333	62.416666666666664	77.66666666666667	17.4	95.92	37.18625	0.6171428571428572	1.0058369098712445	64.16666666666666	0	0	1	0	0	0		2.2		20	0	7.6	111	5.4	87	0	0	1	0	0
30169586	12814151	20935505	70	1	42.2761111111111111	0	0	4	2	0	1	0	0	0	0	0	0	0	0	65.31818181818181	105.54545454545455	62.86363636363637	72.5	21.291666666666668	92.30434782608695	36.76	0.6188630490956072	0.9009404388714732	42.68181818181818	0	0	1	1	0	0	2.2	1.1	7.42	23	0	13.7	134	8.6	117	1	0	0	0	0
30170053	10991593	23089152	54	0	51.5941666666666667	0	1	0	14	1	0	0	1	0	0	0	0	0	0	83.875	119.6	66.16	84.16	19.125	96.95833333333333	36.4342857142857143	0.7012959866220736	0.9966135931558936	53.44	0	0	0	0	0	0	1.5	0.8	7.31	22	0	9	64	8.4	160	0	0	0	1	0
30170059	14836177	28102452	78	1	1416.8972222222222222	1	0	2	21	0	1	0	0	0	0	1	0	0	1	95.6923076923077	104.48	53.8	71.57692307692308	24.462962962962962	98.6923076923077	37.61875	0.9158911532571563	1.336915636754433	50.68000000000001	1	0	1	1	1	0	2.8	1.6	7.32	22	0	8.2	83	12.9	209	1	0	1	1	0
30170355	10819567	29038267	71	1	68.2836111111111111	1	0	3	23	0	1	0	0	0	0	0	0	0	0	80.06451612903226	133.21875	57.96875	80.75	21.596774193548388	97.25806451612904	37.5775	0.6010003556483773	0.9915110356536503	75.25	1	1	1	0	1	0	1.5	1.3	7.43	24	0	11.7	220	16.7	185	0	0	1	0	0
30170671	11920643	22019817	66	0	420.8988888888888889	0	1	4	5	0	1	0	0	0	0	0	0	0	0	76.1304347826087	119.16666666666667	65.75	79.45833333333333	19.166666666666668	96.16666666666667	37.23	0.6388567953785346	0.9581176899751489	53.41666666666667	0	1	1	1	0	0	1.4	0.7	7.21	37	0	8.8	132	8.5	216	0	0	0	1	0
30170716	10955924	29990421	53	0	58.1744444444444444	0	1	3	7	0	0	0	0	0	0	1	0	1	2	109.3	109.21875	72.40625	84.75	20.029411764705884	99.96774193548387	36.8133333333333333	1.0007439198855508	1.2896755162241889	36.8125	1	1	1	0	0	0	5	1.1	7.29	18	0	9.2	213	13.1	160	1	1	0	1	0
30170791	13544346	29173657	61	1	30.8730555555555556	0	1	4	11	0	0	0	1	0	1	0	0	0	1	82.86666666666666	105.70967741935483	58.935483870967744	73.54838709677419	16	97.16666666666667	36.1271428571428571	0.7839080459770115	1.1266959064327484	46.77419354838709	0	1	1	0	0	1	3.8	1.3	7.31	23	0	9.4	117	13.7	132	1	0	1	1	0
30170996	15305912	22950689	78	0	178.5491666666666667	0	0	0	10	1	0	0	1	0	0	1	1	0	2	82.38636363636364	119.65116279069767	41.13953488372093	66.24418604651163	17.818181818181817	99.48780487804878	37.6175	0.6885546426362753	1.2436768953356632	78.51162790697674	1	1	1	0	0	0	1	2.5	7.3	17	0	9	178	11.1	114	0	0	1	1	0
30171002	16328100	23215258	65	1	87.0622222222222222	0	0	0	5	1	1	0	0	0	0	0	0	0	0	83.68	150.76	79.92	100.24	18.24	99.24	36.9428571428571429	0.5550543910851685	0.8347964884277734	70.83999999999999	1	0	0	0	0	0		0.6		25	0	5.1	5	1.2	166	0	0	0	0	0
30172176	17757290	26569260	72	0	30.5252777777777778	1	0	3	14	0	0	0	0	0	0	0	0	1	1	92.28	94.56	57.52	69.12	14.96	94.4	36.59	0.9758883248730964	1.3350694444444444	37.04	1	1	1	1	0	0		5.1		16	0	7.2	74	1.5	242	0	0	1	0	0
30172592	10791772	26096086	84	0	192.0422222222222222	0	0	5	20	0	1	0	0	0	1	0	0	1	2	74.11764705882354	138.15384615384616	67.46153846153847	87.07692307692308	20.823529411764707	93.52941176470588	36.7133333333333333	0.5364863094458273	0.8511743920182915	70.6923076923077	0	0	0	0	0	0		1		23	0	13.6	205	7.9	163	0	0	0	0	0
30172818	19986341	25864889	73	1	84.4955555555555556	0	1	4	1	0	1	0	0	0	1	1	0	1	3	80.34615384615384	121.04	62.52	76.84	26.923076923076923	94.46153846153847	37.15875	0.6637983629060958	1.0456292796219917	58.52	0	1	1	0	0	0	1.8	0.8	7.43	21	0	8.1	177	5.9	181	0	0	0	0	0
30173232	18056245	29553959	94	0	48.9630555555555556	1	0	5	18	0	0	0	0	0	1	0	0	0	1	78.68	101	48	64.375	23.52	94.16	36.4375	0.779009900990099	1.2222135922330097	53	0	1	1	0	0	0	3.5	1.4	7.35	21	0	6.4	83	13.7	194	1	0	1	0	0
30173513	17297867	28732447	70	0	188.4272222222222222	0	1	3	23	0	1	0	0	0	0	0	0	0	0	66.55172413793103	116.78125	61.0625	82.875	20.85483870967742	95.48275862068965	37.0733333333333333	0.5698836426047078	0.8030373953294846	55.71875	0	1	1	0	0	0	1.1	0.3	7.23	22	0	14.9	150	9.2	115	0	0	0	1	0
30173913	13173710	23407072	76	0	50.1419444444444444	0	1	2	14	0	0	0	0	0	1	1	0	0	2	55.73076923076923	120.12	60.96	77.4	22.482758620689655	96.34615384615384	36.9325	0.46395911780527166	0.7200357781753131	59.160000000000004	0	1	1	0	0	0	3.6	2.3	7.25	23	0.05	11	185	12.7	711	1	0	1	1	0
30174322	15274798	28247222	91	0	44.2205555555555556	1	1	1	22	0	1	0	1	0	0	1	0	0	1	107.25	104.62068965517241	51.58620689655172	72.41379310344827	16.448275862068964	99.73913043478261	36.18375	1.0251318391562294	1.4810714285714286	53.03448275862069	1	1	1	0	0	1	5.5	2.8	6.66	19	0.06	9.8	54	11.4	155	1	1	1	1	0
30174498	17496145	22119545	85	0	53.1275	0	0	4	12	0	0	0	1	0	0	1	1	0	2	90.18181818181819	116.26	57.979166666666664	78.95652173913044	17.363636363636363	95.73913043478261	37.38	0.7756908496629811	1.1421706047256708	58.28083333333334	0	0	0	0	0	0	0.7	0.7	7.24	23	0	9.6	232	5.6	96	0	0	0	1	0
30174505	19769810	25065237	70	0	97.1741666666666667	0	0	6	21	1	1	0	0	1	0	0	0	1	2	123.78260869565217	101.06521739130434	71.6304347826087	78.45652173913044	17.130434782608695	96.8695652173913	36.8971428571428571	1.2247795224779523	1.5777223607647548	29.43478260869564	1	1	1	0	0	0		1		20	0	9.2	437	9.6	78	0	0	0	0	0
30174577	18688719	25522526	75	1	46.6636111111111111	0	0	2	19	0	1	1	0	1	1	1	0	1	4	64.15384615384616	103.36	51.04	66.8	20.90740740740741	98.8076923076923	36.835	0.620683496070493	0.960386918470751	52.32	0	1	1	0	0	0	1.4	1.9	7.33	23	2.27	8.4	141	8.4	145	0	0	1	1	1
30174621	16488736	21833996	83	1	32.2833333333333333	0	1	1	14	0	0	0	0	1	1	1	0	0	3	74.88461538461539	136.6086956521739	78.78260869565217	91.78260869565217	18.32	98.5	35.88875	0.5481687313323215	0.8158911197755347	57.826086956521735	0	0	0	0	0	1	1.5	4.5	7.34	22	0.1	11.1	207	12.3	622	0	0	1	1	0
30174934	16247397	29815643	62	1	70.1833333333333333	0	0	2	14	0	0	0	1	0	0	1	0	1	2	89.63636363636364	110.4090909090909	59.22727272727273	77.04545454545455	15.522727272727273	97.77272727272727	36.8325	0.8118567311650886	1.1634218289085545	51.18181818181818	1	0	0	0	0	0	2.3	0.9	7.35	25	0	12.2	128	11.2	128	1	0	0	0	0
30175102	17021503	26331524	83	1	68.905	0	0	0	20	1	1	0	1	0	0	0	0	1	1	77.07692307692308	143.6290322580645	56.25806451612903	83.06666666666666	21.03846153846154	94.53846153846153	37.50875	0.5366388804906492	0.9278923323867145	87.37096774193549	1	0	0	0	1	0	1.5	1.3	7.47	20	0	11.9	109	9.6	144	0	0	1	0	0
30175184	11729603	22830699	77	1	76.3330555555555556	0	1	1	2	0	1	0	1	0	0	1	0	0	1	76.85714285714286	131.35714285714286	64.60714285714286	83.75	24.178571428571427	94.96428571428571	36.915	0.5851005981511691	0.9176972281449894	66.75	0	0	0	0	0	0	1.2	0.8	7.48	24	0	12.5	167	11.1	194	0	0	0	0	0
30175373	19758310	29166385	65	1	26.9880555555555556	0	0	1	10	0	0	0	1	0	0	1	1	0	2	85.11538461538461	116.55	62.233333333333334	77.93333333333334	21.096153846153847	96.73076923076923	37.1	0.7302907302907303	1.0921563466473645	54.31666666666666	1	1	1	0	0	0	1.7	1.4	7.2	25	0	11.5	173	26.4	126	0	0	1	1	0
30175599	10842701	28885025	91	0	85.6980555555555556	1	1	0	0	1	1	1	0	1	1	0	0	0	2	96.63333333333334	111.53333333333333	60.05	73.71666666666667	20.951612903225808	95.96428571428571	37.38	0.8664076509264794	1.310874971738639	51.483333333333334	1	1	1	1	1	0	1.7	1.6	7.15	27	0	11.6	277	6.7	167	0	0	1	1	0
30176066	17730015	24259530	76	1	27.0786111111111111	0	0	2	19	0	1	0	0	1	0	1	0	1	3	85.23529411764706	135.36363636363637	66.72727272727273	83.27272727272727	23.470588235294116	95.82352941176471	37.0183333333333333	0.629676450835539	1.0235679424608273	68.63636363636364	1	0	0	0	0	0		1.8		17	1.32	11.2	116	5.9	179	0	0	1	0	1
30176080	16904196	28445942	81	0	73.4927777777777778	1	1	1	17	0	0	0	0	0	0	0	0	1	1	95.42307692307692	127.08	71.04	87.4	21.23076923076923	94.53846153846153	37.11	0.7508898089634634	1.091797218799507	56.03999999999999	1	0	1	1	0	0	1.6	1.5	7.31	21	0	9.8	186	9.2	133	0	0	1	1	0
30176383	13534622	22375866	80	1	104.4680555555555556	0	0	2	9	0	0	0	1	1	1	1	0	1	4	78.86206896551724	105.453125	41.046875	71.98333333333333	20.85483870967742	98.86206896551724		0.7478400376045493	1.0955601152885006	64.40625	0	0	1	1	0	0	4.9	1.4	7.19	20	0	6.5	134	16.4	172	1	1	1	1	0
30176455	17563896	22237410	30	0	1727.9497222222222222	0	0	0	23	1	1	0	0	0	0	0	0	0	0	85.66666666666667	108.61111111111111	58.19444444444444	71.47222222222223	27.62121212121212	96.45161290322581	38.107	0.7887468030690538	1.1986008550330354	50.41666666666667	0	1	1	0	1	0	2.5	1	7.31	27	0	14.1	298	26	163	1	0	0	1	0
30176536	14012014	28589302	55	1	103.5941666666666667	0	0	1	9	0	0	0	1	0	0	0	0	1	1	84.0909090909091	100.28	47.36	63.56	15.761904761904763	96.9090909090909	36.734	0.8385611197737245	1.3230161908576006	52.92	0	1	1	0	0	0	2.6	0.9	7.28	23	0	10.4	115	18.9	117	1	0	0	1	0
30176724	10914774	28350644	56	0	60.245	0	1	1	23	0	1	1	0	0	1	1	0	0	2	98.28	89.29166666666667	68.75	76.58333333333333	16.833333333333332	96.08333333333333	36.39	1.1006626224918339	1.2833079434167574	20.54166666666667	1	1	1	0	0	0		0.8		23	0	11.8	340	9.1	227	0	0	0	0	0
30176959	11206562	29388259	89	1	71.12	0	0	5	15	0	0	1	0	0	1	1	0	0	2	77.10344827586206	106.26388888888889	51.07142857142857	67.63157894736842	20.896551724137932	98.06896551724138	36.63	0.7255846655158893	1.1400509861800616	55.192460317460316	0	1	1	0	0	0		1.7		19	0	6.6	89	11.9	180	0	0	1	0	0
30177137	12723635	28634124	62	1	30.8425	0	1	1	11	0	0	0	0	0	0	0	0	0	0	79.91666666666667	111.45454545454545	80	90.45454545454545	23.304347826086957	96.34782608695652	36.776	0.7170337139749865	0.8835008375209381	31.454545454545453	0	0	0	0	0	0		1		23	0	10.6	175	7.4	135	0	0	0	0	0
30177305	10464516	26601519	68	1	123.4527777777777778	0	1	1	12	0	0	0	0	0	0	1	0	1	2	86.90625	111.60606060606061	68.3030303030303	80.93548387096774	21.765625	96.7	37.02875	0.7786875509095845	1.0737719210840972	43.30303030303031	1	1	1	1	0	0		0.4		22	0	7.2	186	14.5	135	0	0	0	0	0
30177428	18698682	23521321	67	1	39.3025	0	0	0	21	1	1	0	0	0	0	0	0	0	0	77.88	112.68	73.88	86.48	18.08	95.44	36.6342857142857143	0.6911608093716719	0.900555041628122	38.80000000000001	0	1	1	0	0	0	1.7	0.7	7.39	26	0	11.1	147	10.9	108	0	0	0	0	0
30177465	15163147	25735553	93	0	278.4105555555555556	0	1	0	2	1	1	0	0	0	0	0	0	1	1	62.56	151.41666666666666	60.25	81.95833333333333	15.685185185185185	99.96153846153847	36.1025	0.41316455696202536	0.7633146924250128	91.16666666666666	0	0	0	0	0	1	1.5	2.3	7.33	18	0	6.9	175	6.4	213	0	0	1	1	0
30177550	19841735	21419865	77	1	51.2836111111111111	0	0	0	9	1	0	0	1	0	0	0	0	1	1	72.66666666666667	121.65384615384616	55.92307692307692	75.11538461538461	17.94	97.375	36.8541666666666667	0.5973232163557803	0.9674005803038062	65.73076923076924	0	0	0	0	0	1	3	0.9	7.26	21	0	10.3	83	16.5	157	1	0	0	1	0
30177644	13521863	25148152	66	0	52.4408333333333333	0	0	3	8	0	0	0	0	0	0	0	0	0	0	101.18181818181819	151.53333333333333	71.6	93.86666666666666	22.318181818181817	95.72727272727273	37.4914285714285714	0.6677198736151663	1.0779313016528926	79.93333333333334	1	0	0	0	1	0		0.9	7.39	24	0	8.5	267	17.3	114	0	0	0	0	0
30177702	14294957	23884704	72	1	39.7961111111111111	0	1	4	8	0	0	0	0	0	0	0	0	0	0	109.92	96.12	68.56	77.92	16.166666666666668	96.96	37.04	1.1435705368289637	1.4106776180698153	27.560000000000002	1	1	1	0	0	0	2.1	0.6	7.4	16	0	7.6	65	29.1	106	1	0	0	0	0
30177720	10078072	28804511	80	1	113.0627777777777778	0	1	1	2	0	1	0	1	0	1	0	1	0	2	70.92	136.79166666666666	70.58333333333333	86.17391304347827	25.192307692307693	94.5	36.8983333333333333	0.5184526347852574	0.822986881937437	66.20833333333333	0	0	1	1	0	0		0.7		23	0	10.3	102	6.7	95	0	0	0	0	0
30178153	10256229	20872345	59	1	32.7444444444444444	0	0	2	16	0	0	0	0	0	0	0	0	0	0	51.130434782608695	118.5	71.13636363636364	84.9090909090909	13.478260869565217	95.6086956521739	36.9114285714285714	0.4314804623004953	0.6021785681035285	47.36363636363636	0	0	0	0	0	0		0.8		26	0	14.5	261	8.4	94	0	0	0	0	0
30178414	19491900	27411630	57	0	48.9980555555555556	0	0	4	9	0	0	0	1	1	0	1	0	0	2	99.48648648648648	104.41463414634147	61.02439024390244	76.85365853658537	17.625	99.4054054054054	36.58	0.9528021364040985	1.2944925248955714	43.39024390243903	1	1	1	0	0	0	6.1	0.7	7.24	20	0	7.1	144	48.6	115	1	1	0	1	0
30178523	16805532	23820635	79	1	50.4419444444444444	0	1	5	13	0	0	1	0	0	1	0	0	0	1	89.08	114.66666666666667	60.875	74.16666666666667	18.88	97.48	37.2683333333333333	0.776860465116279	1.201078651685393	53.79166666666667	1	0	1	0	0	0		1.1		22	0	10.6	204	17.2	162	0	0	0	0	0
30178919	15622128	26354646	67	1	218.3402777777777778	0	0	4	13	0	0	0	1	1	1	1	1	0	4	85.97619047619048	102.69047619047619	44.976190476190474	64.9047619047619	18.625	99.61904761904762	37.135	0.8372362624623233	1.3246515040352167	57.714285714285715	0	1	1	0	1	0	3.5	1.4	7.26	23	0	8.7	89	16.8	125	1	0	1	1	0
30178928	10496867	28949950	63	1	48.1816666666666667	0	1	6	15	1	0	0	1	1	0	1	0	1	3	84.27027027027027	103.6923076923077	67	79.15384615384616	17.19736842105263	96.21621621621621	36.5311111111111111	0.8126954848023098	1.0646389830063299	36.69230769230769	1	1	1	1	0	1	1.5	1.2	7.24	21	0	12	147	19.8	130	0	0	0	1	0
30178981	10284680	27529139	73	0	222.3255555555555556	0	1	6	16	1	0	0	0	0	1	1	0	0	2	73.8	111.8	58.52	70.96	24.88	92.04	36.9357142857142857	0.6601073345259392	1.040022547914318	53.279999999999994	0	0	1	1	0	0	2.2	0.7	7.4	21	0	11.2	341	9.2	125	1	0	0	0	0
30179123	12528229	21687131	83	0	71.1225	1	0	5	20	0	1	1	0	1	1	1	1	0	4	67.77272727272727	100.375	63.666666666666664	87.26086956521739	19.23913043478261	97.3913043478261	37.4931578947368421	0.6751952903883165	0.7766680255469492	36.708333333333336	0	1	0	0	1	0	1.5	1.1	7.3	18	1.47	7.1	232	27.3	237	0	0	0	1	1
30179340	10809079	28602900	71	0	254.2388888888888889	0	0	1	0	0	1	1	0	0	1	0	0	1	2	104.375	97.04166666666667	62.916666666666664	73.54166666666667	19.666666666666668	93.52173913043478	36.5957142857142857	1.0755689136968656	1.4192634560906514	34.12500000000001	1	1	1	0	0	0	6.2	1.6	7.39	22	0	6.7	157	5.8	127	1	1	1	0	0
30179556	10750320	23681074	39	0	328.3558333333333333	0	0	1	2	0	1	0	0	0	0	0	0	0	0	86.16666666666667	125.54166666666667	70.83333333333333	88.625	21.916666666666668	99.54166666666667	36.722	0.6863591105210753	0.9722614010343207	54.70833333333334	1	0	0	0	0	0	1.8	0.7	7.47	21	0	11	230	10.6	144	0	0	0	0	0
30179963	14327764	26480148	62	0	40.5116666666666667	0	0	2	0	0	1	1	0	0	1	0	0	1	2	75.96153846153847	119.5	81.16666666666667	92.33333333333333	23.92	95.92	36.524	0.6356614097199872	0.8226881421827271	38.33333333333333	1	0	0	0	0	0	1.3	0.6	7.23	36	0	13.8	239	7.1	142	0	0	0	1	0
30180413	14960410	20919747	56	1	30.8661111111111111	0	1	6	21	1	1	0	0	1	0	0	0	1	2	88.2	114.5	65.88235294117646	79.6470588235294	29.42	95.48	37.67375	0.7703056768558952	1.1073855243722306	48.617647058823536	1	0	0	1	1	0	9.3	2.8	7.12	23	0.3	15.6	272	13.3	640	1	1	1	1	1
30180472	13810972	25571865	61	0	736.7636111111111111	0	0	5	5	0	1	0	0	0	0	0	0	0	0	46.88	141.47058823529412	66.23529411764706	89	15.44	98.72	36.535	0.3313762993762994	0.5267415730337079	75.23529411764706	0	0	0	0	0	1		0.4		20	0	10.4	242	9.2	81	0	0	0	0	0
30180865	11490051	21825674	90	1	51.5252777777777778	0	0	3	18	0	0	0	0	1	1	1	0	0	3	78.76923076923077	109.53571428571429	48.035714285714285	66.28571428571429	16.21153846153846	96.38461538461539	37.2485714285714286	0.7191191592887061	1.1883289124668435	61.50000000000001	1	1	1	0	0	0		1.2	7.38	22	0.54	11.1	116	64.1	136	0	0	0	0	1
30181957	12546810	20343600	61	1	32.8341666666666667	0	0	6	9	1	0	0	1	0	0	1	1	0	2	80.875	116.51923076923077	59.03846153846154	76.38461538461539	17.42	98.96	37.3333333333333333	0.6940914342300709	1.0587865055387713	57.48076923076923	0	0	1	0	0	0	2.3	0.7	7.32	21	0	10.6	155	13.3	137	1	0	0	1	0
30183750	18493528	24924209	70	1	42.1061111111111111	0	1	3	22	0	1	0	0	0	0	1	0	0	1	39.333333333333336	139.54166666666666	69.16666666666667	88.75	14.090909090909092	94.96969696969697	37.1666666666666667	0.28187518662287253	0.4431924882629108	70.37499999999999	0	0	0	0	0	0		1.3		24	0	12	160	6.2	92	0	0	1	0	0
30183853	19538920	21895627	72	0	37.7602777777777778	1	0	2	15	0	0	1	0	1	1	1	1	0	4	75.6086956521739	86.0909090909091	27.818181818181817	41.22727272727273	23.8125	98.375	36.78875	0.8782425049354942	1.8339485163702602	58.27272727272728	0	1	1	0	0	0	12.4	4.1	7.27	7	2.21	7.7	205	23.5	277	1	1	1	1	1
30183923	17092981	26770551	66	0	90.1105555555555556	0	0	3	18	0	0	1	0	0	1	0	0	0	1	101.61904761904762	124.95	49.6	66.45	20.238095238095237	94	36.5175	0.8132776920291926	1.529255795621484	75.35	1	0	1	1	0	0		0.9		23	0	8.8	497	12	112	0	0	0	0	0
30183959	19459798	22916571	71	1	29.5536111111111111	0	1	0	20	1	1	0	0	0	1	1	0	1	3	93.54166666666667	131.16666666666666	73.29166666666667	85.25	23	95.875	36.7142857142857143	0.7131512071156291	1.097262952101662	57.874999999999986	1	0	1	0	0	0		2.6		20	0.04	7.4	234	9.4	193	0	0	1	0	0
30183975	10395166	27282209	81	0	49.71	0	1	0	15	1	0	0	1	0	0	1	1	0	2	74.96	115.52	55.6	68.32	19.92	98.36	36.678	0.6488919667590027	1.0971896955503513	59.919999999999995	1	1	1	0	0	0		0.6		19	0	9.8	473	11.7	133	0	0	0	0	0
30184254	10374990	22127663	56	0	53.685	0	0	4	11	0	0	1	0	0	1	0	0	0	1	84.16666666666667	120.20833333333333	52.875	76.375	16	96.875	36.812	0.7001733102253034	1.1020185488270595	67.33333333333333	0	0	1	0	0	0	1.1	0.8	7.33	26	0	9.1	315	11.9	98	0	0	0	1	0
30184848	11552892	25567598	82	1	76.4927777777777778	0	0	1	20	0	1	0	0	0	0	0	0	0	0	52.57142857142857	126.14285714285714	64.57142857142857	81.57142857142857	19.142857142857142	95	36.6966666666666667	0.41676104190260477	0.6444833625218914	61.57142857142857	0	0	0	0	0	0		0.8		26	0	12.2	221	5.4	136	0	0	0	0	0
30185043	18467762	21464552	78	0	30.0294444444444444	0	0	2	10	0	0	0	1	0	1	1	0	1	3	82.07692307692308	110	48.1	68.03333333333333	20	97.92307692307692		0.7461538461538462	1.2064221912335582	61.9	0	1	1	0	0	0	4.7	0.8	7.29	24	0	8.2	236	32.7	192	1	1	0	1	0
30185280	10046698	29731537	68	1	95.355	0	1	2	17	0	0	0	0	0	0	0	0	0	0	105.86666666666666	111.19354838709677	64.95161290322581	80.03225806451613	19.46875	99.6	37.460952380952381	0.9520936079682816	1.3227999462582292	46.24193548387096	1	0	0	0	0	0	3.9	0.8	7.26	17	0	6.1	29	27.7	304	1	0	0	1	0
30185359	15543145	24233902	53	0	33.0744444444444444	0	0	3	12	0	0	0	1	0	0	1	0	0	1	88	115.56666666666666	65.75	80.55	18.857142857142858	99.62962962962963	36.65875	0.7614652437265648	1.0924891371818746	49.81666666666666	0	0	1	0	0	0	1.5	0.8	7.36	22	0	8.7	129	16.9	146	0	0	0	0	0
30185382	12199638	21711775	49	0	44.4683333333333333	0	0	2	16	0	0	0	0	0	0	0	0	0	0	83.4	123.89655172413794	74.82758620689656	92.5	14.25	97.04545454545455	36.83	0.6731422209852491	0.9016216216216217	49.06896551724138	0	0	0	0	0	0		0.6		23	0	10.7	238	11.1	165	0	0	0	0	0
30185519	14847429	29687907	71	0	167.8108333333333333	0	0	5	17	0	0	1	0	0	0	0	0	0	0	84.3225806451613	124	57.470588235294116	81.82352941176471	12.954545454545455	99.5	36.4566666666666667	0.6800208116545265	1.0305419633125392	66.52941176470588	0	0	1	0	0	1	5.6	0.9	7.15	19	0	11.5	192	16.8	186	1	1	0	1	0
30185546	11278546	28157357	40	1	30.4413888888888889	0	0	4	11	0	0	0	1	1	0	1	0	0	2	80.22222222222223	100.62162162162163	62.13513513513514	75.24324324324324	19.10810810810811	99.08571428571429	37.134	0.7972662428746232	1.0661717752234994	38.48648648648649	0	1	1	0	0	0	3.1	0.6	7.33	24	0	8.1	109	6	126	1	0	0	1	0
30185554	16686303	22817956	77	0	153.2608333333333333	0	1	5	2	0	1	0	1	0	1	0	1	0	2	68.53846153846153	104.53846153846153	50	62.84615384615385	17.923076923076923	90.85714285714286	37.1642857142857143	0.6556291390728477	1.0905752753977966	54.53846153846153	0	0	1	1	0	0	0.7	1.3	7.16	31	0	9.1	316	14.3	86	0	0	1	1	0
30185602	17997399	28661865	77	0	212.7194444444444444	1	0	0	15	1	0	0	0	0	1	0	0	1	2	92.25925925925925	108.30882352941177	63.529411764705884	78.1470588235294	18.5	98.3076923076923	37.565	0.8518166503230996	1.1805851768215336	44.779411764705884	1	1	1	0	1	0	1.2	0.4	7.48	33	0	8.9	187	10.4	99	0	0	0	0	0
30185660	11206372	26556846	81	0	32.4408333333333333	0	1	3	20	0	1	0	0	0	1	0	0	1	2	71.4074074074074	100.67857142857143	51.17857142857143	61.925925925925924	21	98.14814814814815	36.6311111111111111	0.7092612300132697	1.1531100478468899	49.5	0	1	1	0	0	0		1.3		30	0	6.4	247	19.1	168	0	0	1	0	0
30185737	18898889	28847566	59	0	30.3891666666666667	0	0	5	13	0	0	1	0	0	1	1	0	1	3	82.57142857142857	102.15384615384616	70.6923076923077	79.88461538461539	18	95.07142857142857	37.0483333333333333	0.8083046471600688	1.033633674943256	31.461538461538467	0	1	1	0	0	0		0.8		22	0.13	12.1	192	13.3	104	0	0	0	0	1
30185770	17260446	20974994	65	1	255.4602777777777778	0	1	3	2	0	1	0	0	0	0	0	0	1	1	90.96	112.83333333333333	63.083333333333336	78.38888888888889	16.96153846153846	96.24	37.61	0.8061447562776957	1.1603685329553508	49.74999999999999	1	1	0	0	1	0	7.4	1.7	7.17	13	0	8.5	137	16.9	114	1	1	1	1	0
30185812	16551938	24961683	65	1	25.7388888888888889	0	0	2	11	0	0	0	1	0	0	1	1	0	2	86.32	122.92307692307692	69.38461538461539	85.26923076923077	16.23076923076923	98.36	36.28	0.7022277847309136	1.0123229589535407	53.53846153846153	0	0	0	0	0	0	2.2	1.1	7.33	24	0	8.6	106	11.5	105	1	0	0	1	0
30186319	18484167	22970441	71	1	202.2044444444444444	0	1	5	23	0	1	1	0	0	1	0	0	1	2	90.54545454545455	79.42857142857143	61.95238095238095	68.71428571428571	16.5	97.5	36.7619047619047619	1.1399607586657947	1.3177093177093178	17.47619047619048	0	1	1	0	0	0	2.1	2.1	7.48	25	0	8.1	173	14.8	119	1	0	1	0	0
30186484	12225268	23375648	82	0	113.3861111111111111	0	1	6	21	1	1	0	0	0	0	0	0	0	0	81.03448275862068	134.25	66.75	85.9	20.428571428571427	94.89285714285714	36.6185714285714286	0.6036088101200796	0.9433583557464572	67.5	1	0	0	0	0	0		0.8		19	0	12.2	227	6.8	131	0	0	0	0	0
30186557	14893593	21204292	63	0	32.89	0	1	5	13	0	0	1	0	0	0	0	0	0	0	94.33333333333333	119.12	58.8	73.41666666666667	24.363636363636363	96.63157894736842	37.0628571428571429	0.7919185135437653	1.2849035187287172	60.32000000000001	1	1	1	0	0	0		0.3	7.41	27	0	7.8	364	24.6	177	0	0	0	0	0
30187369	17775430	27466353	91	0	38.2463888888888889	0	1	4	12	0	0	0	0	0	0	0	0	0	0	89.84848484848484	126.6	60	79.16666666666667	20.606060606060606	96.6969696969697	36.6622222222222222	0.7097036717889799	1.1349282296650716	66.6	1	0	1	0	0	0		1.2		20	0	8	203	13.3	161	0	0	0	0	0
30187485	17781591	25664461	75	1	173.2752777777777778	0	1	3	18	0	0	0	0	0	0	0	0	0	0	66.52631578947368	116.3	56.85	74.8	15.052631578947368	96.21052631578948	36.91	0.5720233515861882	0.8893892485223756	59.449999999999996	0	0	1	0	0	0		0.7	7.38	21	0	12.7	227	8.9	175	0	0	0	0	0
30187936	11510549	21791514	80	1	68.8152777777777778	0	1	6	18	1	0	1	0	0	1	1	1	0	3	83.87234042553192	138.07608695652175	76.78260869565217	91.40217391304348	24.21276595744681	95.95744680851064	36.8342857142857143	0.6074356702471019	0.9176186608572882	61.29347826086958	1	0	0	0	0	0		1		24	0	13	279	16.5	154	0	0	0	0	0
30188280	14344105	20603587	79	0	99.3597222222222222	0	1	2	17	0	0	1	0	0	1	1	1	0	3	83.1923076923077	95.04347826086956	42.17391304347826	56.291666666666664	19.884615384615383	97.5	36.6383333333333333	0.8753079034414808	1.477879633320048	52.869565217391305	1	1	1	1	0	0	1.1	1.4	7.25	32	0	9.2	299	9.1	159	0	0	1	1	0
30188549	19187816	21307836	80	1	37.0744444444444444	0	0	6	13	1	0	0	0	0	0	1	0	1	2	116.78260869565217	105.64516129032258	70.06451612903226	78.45161290322581	19.976190476190474	97.725	36.8333333333333333	1.1054231662794558	1.4885941075514875	35.58064516129032	1	1	1	0	0	0		0.8		25	0	10.8	174	15	243	0	0	0	0	0
30188605	13287775	20126092	60	0	52.1758333333333333	0	0	3	13	0	0	0	1	0	0	1	0	0	1	81.48571428571428	108.35135135135135	53.86486486486486	70.05405405405405	17.62857142857143	97.38888888888889	36.67	0.7520507429711719	1.163183421516755	54.48648648648649	0	1	1	0	0	0	2.3	0.7	7.36	21	0	8.6	143	12.8	125	1	0	0	0	0
30188845	12894934	25038873	72	0	46.3627777777777778	1	0	6	22	1	1	0	0	0	0	0	0	0	0	119.89189189189189	114.47368421052632	56.71052631578947	74.44736842105263	24.04054054054054	93.1891891891892	36.2827272727272727	1.047331469400435	1.6104248469041682	57.76315789473684	1	0	1	1	0	1	6.4	2.9	7.21	11	0	6.7	49	17.9	87	1	1	1	1	0
30189051	13866997	21832229	66	1	26.4997222222222222	0	0	1	14	0	0	0	1	0	0	1	0	0	1	84.94117647058823	110.8529411764706	54.294117647058826	70.5	19.058823529411764	99.125	36.8251851851851852	0.7662509949588749	1.204839382561535	56.55882352941177	0	0	1	0	1	1	2.3	0.8	7.29	21	0	9.5	113	28	125	1	0	0	1	0
30189274	10442477	28463194	91	0	26.4502777777777778	0	0	1	22	0	1	0	0	0	1	0	0	1	2	78.04	126.6875	83.6875	97	24.869565217391305	94.72	37.1183333333333333	0.6160039467192896	0.8045360824742269	43	0	0	0	0	0	0		1.2		23	0	8.4	240	8.3	91	0	0	0	0	0
30189414	13896888	24579280	82	1	41.445	0	0	6	23	1	1	0	0	0	0	0	0	0	0	57.21739130434783	137.52173913043478	56.69565217391305	76.73913043478261	16.82608695652174	98.47826086956522	36.5183333333333333	0.41606070186531774	0.7456090651558074	80.82608695652173	0	0	1	0	0	1		1.3		20	0	11.4	259	14.1	136	0	0	1	0	0
30189606	10492672	25890491	76	0	106.7647222222222222	0	1	5	15	0	0	0	0	1	0	0	0	1	2	110.65384615384616	118.17241379310344	58.48275862068966	76.10344827586206	21.692307692307693	98.07692307692308	37.2871428571428571	0.93637628784988	1.4539925412150154	59.68965517241379	1	0	1	0	0	0	1.3	4	7.09	8	0.11	9	445	12.2	196	0	0	1	1	1
30189831	12027666	27921263	82	0	74.2575	0	0	0	9	1	0	0	1	0	0	1	1	0	2	62.96153846153846	120.61538461538461	47.15384615384615	68.34615384615384	14.307692307692308	99.08	36.0153846153846154	0.5220025510204082	0.9212155317951605	73.46153846153845	0	1	1	0	0	1	4.1	1.9	7.27	22	0	7.4	70	9	102	1	1	1	1	0
30189924	19837921	29997774	72	0	362.5977777777777778	0	1	0	1	1	1	0	0	0	0	0	0	0	0	84.5	122.07692307692308	59.38461538461539	80.74074074074075	17.928571428571427	99.88	36.4433333333333333	0.6921865154379332	1.0465596330275229	62.69230769230769	0	0	1	0	0	0	2.7	0.9	7.35	18	0	9.7	141	10.5	188	1	0	0	0	0
30190164	11135229	27777880	53	0	28.0222222222222222	0	0	4	15	0	0	1	0	0	0	0	0	0	0	97.34615384615384	95.52	67.12	74.04	18.26923076923077	96.3076923076923	36.966	1.0191180260275738	1.3147778747454597	28.39999999999999	1	1	1	0	0	0		2.1		23	0.37	11.7	181	5.6	102	0	0	1	0	1
30190229	14583151	28995699	65	0	24.6444444444444444	0	0	5	16	0	0	0	0	0	0	0	0	0	0	96.64	127.04	68.25	86.625	22.16	95.6	36.6985714285714286	0.760705289672544	1.1156132756132757	58.790000000000006	1	0	1	0	0	0		0.6		24	0	12.1	300	9.6	108	0	0	0	0	0
30190876	11355925	20214226	63	1	46.6294444444444444	0	0	2	13	0	0	0	1	1	1	1	0	0	3	68.19354838709677	126.68	79.04	92.68	18.967741935483872	96.83333333333333	36.9516666666666667	0.5383134542713669	0.7357957314101938	47.64	0	0	0	0	0	0		1.3		24	0.65	11	215	9.6	110	0	0	1	0	1
30191358	11187229	20666740	79	1	120.7402777777777778	0	0	2	15	0	0	0	0	0	0	0	0	0	0	51.724137931034484	98.43243243243244	51.67567567567568	65.58333333333333	14.821428571428571	95.32142857142857	36.5833333333333333	0.5254786116002954	0.7886780878937915	46.75675675675676	0	1	1	1	0	0	1.9	1.1	7.45	19	0	11.8	107	19.3	120	0	0	0	0	0
30191532	14745674	22476132	68	0	134.2897222222222222	1	0	6	0	1	1	1	0	0	1	0	0	1	2	92.72	100.44	52.76	66.48	23.96	96.56	36.3416666666666667	0.9231381919553963	1.394705174488568	47.68	1	1	1	0	0	0		1.8		18	0	7.9	77	18	177	0	0	1	0	0
30191980	13081604	20664724	36	0	62.3616666666666667	0	0	4	23	0	1	0	0	0	0	0	0	0	0	112.34482758620689	172.9	86.03333333333333	113.66666666666667	24.17241379310345	98.66666666666667	37.74	0.6497676552123013	0.9883709171807057	86.86666666666667	1	0	0	0	1	0	1.2	1	7.37	19	0	11.7	276	26.5	260	0	0	0	0	0
30192099	12854593	28763740	68	1	105.645	0	0	5	19	0	1	0	0	0	1	0	0	0	1	96.1	115.79310344827586	72.55172413793103	83.13793103448276	20.129032258064516	98.06666666666666	37.0283333333333333	0.8299285288862418	1.1559104106180007	43.241379310344826	1	0	0	0	0	0	1.9	1.3	7.33	17	0.19	10.6	279	13.8	228	0	0	1	1	1
30192214	18561840	24218668	80	0	31.1572222222222222	0	0	2	11	0	0	1	0	0	0	0	0	0	0	70.5	156.14285714285714	75.92857142857143	98.28571428571429	20.266666666666666	96.8	36.79	0.4515096065873742	0.717296511627907	80.21428571428571	0	0	0	0	0	0	2.1	0.9	7.37	18	0	12.4	109	8.7	166	1	0	0	0	0
30192706	18030470	22997086	61	0	29.4213888888888889	0	1	3	16	0	0	1	0	0	0	0	0	0	0	78.36	100.875	51.25	62.833333333333336	20.28	96.96	36.212	0.7768029739776952	1.2471087533156497	49.625	0	1	1	0	0	1		1.1		25	0	9.7	199	15.1	103	0	0	0	0	0
30192858	13351275	22023084	57	0	47.9827777777777778	0	0	2	15	0	0	0	0	0	0	0	0	0	0	65.46875	154.24242424242425	71.57575757575758	100.84848484848484	16.125	97.71875	36.185	0.42445358546168954	0.6491793118990384	82.66666666666667	0	0	0	0	0	1		0.6		18	0	10.5	204	12.2	169	0	0	0	0	0
30192935	19311045	27989187	47	0	164.0130555555555556	0	1	6	17	1	0	0	0	0	0	0	0	0	0	88.9375	116.5	83.5	94.3	19.6875	97.75	37.095	0.7634120171673819	0.9431336161187699	33	0	0	0	0	0	0		0.8		26	0	10.9	261	10.6	87	0	0	0	0	0
30193906	15331740	23275684	46	1	241.6552777777777778	0	1	1	17	0	0	0	0	0	0	0	0	0	0	67.82608695652173	115.8695652173913	62.17391304347826	80.69565217391305	14.294117647058824	95.5909090909091	36.888	0.5853658536585366	0.8405172413793103	53.69565217391304	0	0	0	0	0	0		1		19	0	13.9	193	17.3	143	0	0	0	0	0
30194110	19001641	23775401	70	1	88.1977777777777778	0	1	6	23	1	1	0	0	0	0	0	0	0	0	86.8	128.38095238095238	82.33333333333333	95.95238095238095	22.375	97.56	36.532	0.6761127596439169	0.9046153846153846	46.04761904761905	0	0	1	0	0	0		0.8		20	0	12.9	259	6.2	175	0	0	0	0	0
30194352	19755965	25431120	63	0	43.2280555555555556	0	1	6	22	1	1	0	1	0	0	0	0	0	0	72.21428571428571	123.76923076923077	66.38461538461539	86.38461538461539	18.464285714285715	95.67857142857143	36.434	0.5834591139128118	0.8359623457575371	57.38461538461539	1	0	0	0	0	1		0.9		21	0	15.1	354	8.9	97	0	0	0	0	0
30194453	17917969	22509668	77	0	77.6483333333333333	0	0	3	10	0	0	0	1	0	1	1	1	0	3	88.17857142857143	120.44827586206897	60.51724137931034	83.63333333333334	16.071428571428573	97.13793103448276	36.56	0.73208662222404	1.054347207196948	59.931034482758626	1	0	0	0	0	0	4.7	1	7.22	21	0	9	155	20.9	87	1	1	0	1	0
30194701	13129657	26492956	23	1	428.3405555555555556	0	1	6	21	1	1	0	0	0	0	0	0	0	0	68.38461538461539	118.75	56.041666666666664	73.95833333333333	21.59259259259259	100	37.144	0.5758704453441296	0.9246370530877575	62.708333333333336	0	0	1	0	0	0	2.4	0.8	7.38	22	0	12.5	222	21.9	132	1	0	0	0	0
30194746	14467216	27618027	49	0	121.4830555555555556	0	0	0	11	1	0	0	1	0	0	1	0	0	1	83.48484848484848	99.64285714285714	56.48571428571429	70.27777777777777	18.071428571428573	99.44117647058823		0.8378407733246444	1.1879266978081209	43.15714285714285	0	1	1	0	0	0	2.7	0.6	7.23	23	0	9.8	208	19.8	138	1	0	0	1	0
30195274	16686303	22817956	77	0	75.1655555555555556	0	1	1	15	0	0	0	1	0	1	0	1	0	2	78.3529411764706	119.03225806451613	58.903225806451616	73.3225806451613	17.485714285714284	98.375	36.8381818181818182	0.6582496413199427	1.068605884940866	60.12903225806451	1	1	1	0	0	0		1.2	7.4	32	0	6.8	183	12.8	103	0	0	0	0	0
30195319	12549547	23409291	78	1	78.4102777777777778	0	0	5	10	0	0	0	1	0	0	1	1	0	2	84.15517241379311	106.35593220338983	50.59322033898305	68.48275862068965	19.610169491525422	99.05084745762711		0.7912597884324771	1.2288519637462236	55.762711864406775	1	1	1	0	0	0	4.1	0.5	7.27	21	0	10	135	18.6	101	1	1	0	1	0
30195540	12085783	25419946	68	0	124.4588888888888889	0	1	0	16	1	0	1	0	1	0	0	0	1	2	93.9	98.53125	44.625	66.328125	18.933333333333334	98.06666666666666	36.566	0.9529971455756423	1.4156890459363958	53.90625	1	1	1	0	0	1	7.8	1.5	7.14	18	7.63	7.8	184	24.9	574	1	1	1	1	1
30195618	11842371	22058469	59	1	70.0713888888888889	0	1	5	16	0	0	0	0	0	0	0	0	0	0	79.8	110	68.85714285714286	82.28571428571429	17.5	95.66666666666667	36.7525	0.7254545454545455	0.9697916666666666	41.14285714285714	0	0	0	0	0	0		1		26	0	9.6	321	8	105	0	0	0	0	0
30195756	18943361	29525463	74	0	59.7397222222222222	0	1	3	3	0	1	0	0	0	0	0	0	1	1	60.56	145.41666666666666	61.458333333333336	84.5	12.52	96.64	36.3585714285714286	0.41645845272206305	0.7166863905325445	83.95833333333331	0	0	0	0	0	1		0.8		24	0	9.8	116	9	118	0	0	0	0	0
30195945	17790678	22297261	60	1	127.3722222222222222	0	0	1	10	0	0	0	1	1	1	1	0	1	4	78.5625	97	59.04761904761905	72.52380952380952	18.11111111111111	96.05882352941177	36.8642857142857143	0.8099226804123711	1.0832649376231123	37.95238095238095	0	1	1	0	0	0	3.4	0.9	7.27	30	0	9.9	154	21.4	131	1	0	0	1	0
30196014	19786378	22428464	67	1	48.6825	0	0	4	10	0	0	0	1	0	0	1	0	0	1	67.36	114.81481481481481	60.074074074074076	76.81481481481481	14.788461538461538	98.83333333333333	36.82625	0.586683870967742	0.8769141755062682	54.74074074074073	0	1	1	0	0	0	4	1.1	7.31	25	0	10.6	128	13.8	131	1	0	0	1	0
30196307	15714235	27886781	65	1	36.9527777777777778	0	0	2	9	0	0	0	1	0	0	0	0	0	0	71.32352941176471	113.6	55.42857142857143	70.2	16.257142857142856	98.67647058823529	36.5044444444444444	0.6278479701739852	1.0160046924752808	58.171428571428564	0	1	1	0	0	0	1.9	1	7.27	23	0	8.6	148	9.7	115	0	0	0	1	0
30196427	15104018	23374159	73	0	404.6611111111111111	0	1	6	21	1	1	0	0	0	0	0	0	0	0	61.84615384615385	116.05263157894737	64.13157894736842	84.28947368421052	16.024390243902438	99.74358974358974	36.8066666666666667	0.5329147043432758	0.7337352001729148	51.921052631578945	0	1	0	0	0	0	1.5	2.1	7.33	18	0	9.8	196	11.1	160	0	0	1	1	0
30196772	16636658	27946856	85	0	218.3683333333333333	1	0	4	2	0	1	0	0	0	1	0	0	0	1	101.56666666666666	134.4	59.12	80.4	21.64814814814815	99.96	37.614	0.755704365079365	1.2632669983416251	75.28	1	1	1	0	1	0	1.6	1	7.47	29	0.04	9.1	136	6	142	0	0	0	0	0
30196913	11098316	20839747	65	1	48.4963888888888889	0	0	0	21	1	1	0	0	0	0	0	0	0	0	80.36	123.44	53.68	77.96	15.58	99.92	36.66125	0.6510045366169799	1.0307850179579272	69.75999999999999	0	0	1	0	1	1	3.3	1	7.17	19	0	7	46	6.8	193	1	0	0	1	0
30196986	19922293	22837259	58	1	31.4902777777777778	0	0	2	10	0	0	0	0	0	0	0	0	0	0	91.41666666666667	165.33333333333334	85.16666666666667	104.79166666666667	14.916666666666666	95.45833333333333	37.03	0.5529233870967742	0.8723658051689861	80.16666666666667	1	0	1	0	0	0		1.2		22	0	7.6	287	9	130	0	0	0	0	0
30197483	19110219	29815397	66	1	48.6880555555555556	0	0	5	16	0	0	0	1	1	0	1	0	1	3	78.58620689655173	114.58620689655173	45.758620689655174	69.34482758620689	15.8	96.27586206896552	36.61	0.6858260607884442	1.1332670313276978	68.82758620689656	1	0	1	0	0	0	2.8	0.8	7.32	23	0	10.3	157	19.2	115	1	0	0	1	0
30198216	13751644	21364493	88	1	28.5911111111111111	0	0	3	11	0	0	0	1	0	0	1	0	0	1	84.67857142857143	103.92857142857143	50.07142857142857	65.46428571428571	14.39655172413793	97.14814814814815	37.0895454545454545	0.8147766323024055	1.2935079105291873	53.85714285714286	0	0	1	0	1	1	3.5	1.1	7.26	21	0	9.9	108	25.7	107	1	0	0	1	0
30198295	18046344	22674038	33	1	104.0063888888888889	0	0	5	16	0	0	0	0	0	0	0	0	0	0	82.92307692307692	112.84	63.8	74.56	17.107142857142858	98.23076923076923	36.8728571428571429	0.7348730673792708	1.1121657312644437	49.040000000000006	1	1	1	0	0	0	1.2	1.2	7.33	25	0	10.9	231	5.7	117	0	0	0	1	0
30198917	15859162	20541506	56	1	242.3697222222222222	0	1	1	18	0	0	0	0	0	1	1	0	0	2	101	124.19047619047619	80.14285714285714	90.23809523809524	24.166666666666668	95.66666666666667	37.4616666666666667	0.8132668711656442	1.1192612137203166	44.04761904761905	1	0	0	0	0	0	1.1	5	7.42	21	0.64	8.4	98	11.2	169	0	0	1	0	1
30199001	15446359	25945371	88	1	119.725	0	1	4	10	0	0	1	0	1	1	1	1	0	4	79.24137931034483	108.9758064516129	43.79032258064516	67.36290322580645	16.35	96.79310344827586	36.81	0.7271465281197927	1.1763355721875683	65.18548387096774	1	1	1	0	0	0	2.3	2.3	7.31	21	0	9	112	8.2	148	1	0	1	1	0
30199033	15891125	21555370	58	0	25.8444444444444444	0	0	2	23	0	1	0	0	0	0	1	0	0	1	73.68	126.73684210526316	75.26315789473684	90.26315789473684	17.56	98	36.945	0.5813621262458472	0.8162798833819244	51.47368421052633	0	0	0	0	0	0		2.7	7.31	16	0	7.3	160	6	117	0	0	1	1	0
30199503	19480277	26572898	86	1	106.2069444444444444	0	0	4	9	0	0	0	1	0	0	1	1	0	2	78.7948717948718	118.3	45.475	64.675	19.0875	96.025	36.5051282051282051	0.666059778485814	1.2183203988383733	72.82499999999999	1	1	1	0	0	1	7	3.1	7.18	21	0	7.7	126	16.2	114	1	1	1	1	0
30199586	18666213	25781633	50	0	24.9494444444444444	0	1	3	17	0	0	1	0	0	0	0	0	0	0	70.8	112.2	70.08	79.72	17.52	97.64	36.56875	0.6310160427807486	0.8881083793276467	42.120000000000005	0	0	1	0	0	0	3.2	0.7	7.51	23	0.39	12.9	232	11.5	95	1	0	0	0	1
30200220	16521649	23816624	84	0	118.8977777777777778	0	1	0	21	1	1	0	0	0	1	0	0	0	1	102.34482758620689	151.84	81.52	96.48	29.93103448275862	94.48275862068965	37.0471428571428571	0.674030740162058	1.0607880139532222	70.32000000000001	1	1	1	1	0	0	1.1	1.6	7.27	25	0	9.5	122	5.7	138	0	0	1	1	0
30200246	16627639	21161995	61	1	29.8216666666666667	0	0	1	20	0	1	0	0	0	1	0	0	0	1	90.11538461538461	103.44444444444444	62.388888888888886	76.64285714285714	15.185185185185185	99.34615384615384	36.2928571428571429	0.871147649343138	1.1757832102659689	41.05555555555556	1	1	1	0	0	0	4.1	0.7	7.27	24	0	10.4	65	6.2	117	1	1	0	1	0
30200278	18956061	29044383	76	1	60.0927777777777778	0	0	3	10	0	0	0	1	0	0	0	0	0	0	79.48148148148148	108.3	50.5	68.93333333333334	17.5	97.85185185185185	36.8268181818181818	0.7339010293765603	1.1530195572748763	57.8	1	1	1	0	0	1	1.7	2	7.26	17	0	7.5	94	21.8	123	0	0	1	1	0
30200359	18029528	28742097	79	1	31.0655555555555556	1	0	2	20	0	1	1	0	1	0	0	1	0	2	62.48148148148148	104.92	48.56	62.44	19.5	98.3103448275862	37.16	0.5955154544555993	1.0006643414715164	56.36	0	1	1	0	1	0	2.6	3.9	7.25	22	1.27	8.9	171	10.2	139	1	0	1	1	1
30200867	15620959	28808208	63	0	55	0	1	3	10	0	0	0	1	0	1	0	1	0	2	89.35714285714286	112.91111111111111	70.47777777777777	84.55555555555556	15.75531914893617	97.85714285714286	36.4888888888888889	0.7913937076503501	1.0567861835930168	42.43333333333334	1	1	1	0	0	1	2.5	0.7	7.3	23	0	7.3	61	10.7	128	1	0	0	1	0
30201031	12408861	24622719	91	0	43.1980555555555556	0	0	3	2	0	1	0	0	0	0	0	0	0	0	95.28571428571429	105.10526315789474	58.89473684210526	72.42105263157895	19.047619047619047	96.23809523809524	36.82	0.9065741469346877	1.3157184385382061	46.21052631578948	1	1	1	1	0	0		0.8		26	0	8.6	152	7.1	121	0	0	0	0	0
30201360	11618735	22208166	81	1	32.4325	0	1	0	3	1	1	1	0	0	1	1	0	0	2	64.33333333333333	111.12	57.68	74	15.38888888888889	98.51851851851852	36.6283333333333333	0.5789536837053035	0.8693693693693693	53.440000000000005	0	0	1	0	0	0		1.6	7.4	20	0.09	7.3	107	7.9	128	0	0	1	0	0
30201379	14450867	20381368	60	0	48.925	0	0	0	12	1	0	0	1	0	0	0	1	0	1	70.81481481481481	114.41071428571429	64.10714285714286	80.35714285714286	17.142857142857142	97.875	37.4575	0.6189526501685078	0.8812510288065842	50.30357142857143	0	1	1	0	1	1	1.9	0.4	7.4	28	0	6.9	64	11.5	100	0	0	0	0	0
30201464	19975740	29321695	62	1	27.7575	0	0	2	9	0	0	0	1	0	0	0	0	1	1	78.4	107.6	59.52	74.32	15.692307692307692	96.72	36.5755555555555556	0.7286245353159853	1.054897739504844	48.07999999999999	0	1	1	0	0	0	2.4	1.3	7.32	23	0	9.2	211	27.3	128	1	0	1	1	0
30201512	10289973	26155040	52	1	435.7269444444444444	0	1	5	14	0	0	1	0	1	1	1	1	0	4	95.11111111111111	100.72413793103448	65.48275862068965	76.86206896551724	16.27777777777778	97.25925925925925	37.5785714285714286	0.9442732701890525	1.2374258511539804	35.241379310344826	1	1	1	0	1	0	1.2	1.3	7.31	21	1.5	12	214	17.3	202	0	0	1	1	1
30201694	13814237	20441958	72	0	295.93	1	0	0	7	1	0	0	0	1	1	0	0	1	3	83.33333333333333	116.61538461538461	77.6923076923077	86.76923076923077	20.537037037037038	96.03703703703704	36.7783333333333333	0.7145998240985049	0.9604018912529549	38.92307692307692	1	1	1	1	0	0	2.3	0.8	7.44	25	0	8.3	210	34.1	98	1	0	0	0	0
30202174	15012227	25475198	41	1	115.4052777777777778	0	1	5	3	0	1	0	0	0	0	0	0	0	0	83.375	136.625	66.20833333333333	88.20833333333333	15.791666666666666	96.41666666666667	37.099	0.6102470265324794	0.9452054794520548	70.41666666666667	1	0	0	0	0	1		1.1	7.34	17	0	13	162	20	147	0	0	0	1	0
30202270	18297115	29781608	75	0	57.3813888888888889	1	1	4	7	0	0	0	1	0	1	1	0	1	3	87.06122448979592	110.4	55.99166666666667	71.6	22.033333333333335	96.35185185185185		0.788598047914818	1.2159388895222896	54.40833333333334	0	1	1	1	0	0	10.5	2.5	7.12	21	0	6.5	92	7.7	193	1	1	1	1	0
30202413	12138731	24842468	54	0	42.4275	0	1	2	15	0	0	0	1	1	0	1	0	0	2	77.58333333333333	117.5	55.625	71.5	17.958333333333332	97.45833333333333	37.432	0.6602836879432624	1.085081585081585	61.875	0	1	1	0	0	0	6.7	1.1	7.3	20	0	8	177	9.9	189	1	1	0	1	0
30202433	11345525	28226478	47	0	28.3763888888888889	0	1	0	18	1	0	1	0	0	0	0	1	0	1	65.88461538461539	97.5	61.92307692307692	70	17.692307692307693	98.15789473684211	36.6928571428571429	0.6757396449704143	0.9412087912087912	35.57692307692308	0	1	1	0	0	0		1		26	0	12.1	124	6.4	108	0	0	0	0	0
30202945	10169034	29338719	81	1	32.1544444444444444	0	0	5	9	0	0	0	1	0	1	1	0	1	3	75.1304347826087	108.47826086956522	45.869565217391305	66.73913043478261	13.625	98.18181818181819		0.6925851703406815	1.1257328990228015	62.608695652173914	0	0	1	0	0	0	2.4	1.9	7.34	22	0	7	63	12	107	1	0	1	1	0
30203232	15487229	20602833	76	1	31.6913888888888889	0	1	0	4	1	1	1	0	1	1	1	0	0	3	81.16	107.82608695652173	71	79.34782608695652	17.27777777777778	95.70833333333333	36.6675	0.7526935483870968	1.0228383561643837	36.826086956521735	1	0	1	0	0	0		0.9		33	1.08	13.5	223	9.7	88	0	0	0	0	1
30203459	18258848	27535767	52	1	41.46	0	0	6	20	1	1	0	0	0	0	0	0	1	1	105.84615384615384	158.66666666666666	101.95833333333333	117.47826086956522	21.307692307692307	99.26923076923077	37.77	0.6670976082740788	0.9009850253373569	56.70833333333333	1	0	0	0	1	0		0.6		31	0	8.6	226	23.3	199	0	0	0	0	0
30203618	12689146	28310229	53	1	128.1569444444444444	0	0	3	13	0	0	1	0	1	1	1	1	0	4	93.75	130.08333333333334	83.95833333333333	94.08333333333333	20.16	95.125	36.9685714285714286	0.720691864189622	0.9964570416297609	46.125000000000014	1	0	1	0	0	0	1.3	1	7.43	28	0.76	14.2	171	11.4	121	0	0	0	0	1
30203913	13219881	23460930	70	1	158.075	0	1	5	3	0	1	1	0	0	0	0	0	0	0	85.625	108.20833333333333	59.208333333333336	73.66666666666667	25.321428571428573	94.20833333333333	37.4066666666666667	0.7912976511359261	1.1623303167420813	48.99999999999999	0	0	0	0	0	0	1.9	1.2	7.23	20	0.12	12.2	140	14.8	246	0	0	0	1	1
30204256	12198576	25061506	21	0	64.2677777777777778	0	0	5	4	0	1	0	0	0	0	0	0	0	0	102.73076923076923	106.04347826086956	72.08695652173913	82.52173913043478	17.807692307692307	97.71428571428571	36.4828571428571429	0.9687608414545684	1.2448934100672773	33.95652173913044	1	0	0	1	0	0	0.6	0.9	7.11	6	0	9.4	280	13.3	2085	0	0	0	1	0
30204450	18383960	22030604	51	1	28.5044444444444444	0	1	5	17	0	0	0	1	1	0	1	0	0	2	83.57692307692308	113.93939393939394	70.9090909090909	82.39393939393939	18.857142857142858	97.45833333333333	36.6483333333333333	0.733520867430442	1.014357654114918	43.03030303030303	0	0	0	0	0	0	1.5	0.8	7.33	25	0	10.6	151	19.7	150	0	0	0	1	0
30204869	16895543	23552822	60	1	31.7591666666666667	0	0	5	9	0	0	0	1	0	0	1	0	0	1	88	114.8913043478261	61.17391304347826	77.8913043478261	18.434782608695652	98.2	36.9955555555555556	0.7659413434247871	1.12977951437343	53.717391304347835	1	1	1	0	0	0	2.4	0.8	7.36	21	0	9.3	128	12.9	115	1	0	0	0	0
30205300	10320313	24757051	75	1	33.2116666666666667	0	0	0	11	1	0	0	1	0	1	1	0	1	3	93.82142857142857	106.83870967741936	59.46774193548387	73.98387096774194	16.107142857142858	95.67857142857143	36.7095	0.8781595065562456	1.2681335451119624	47.37096774193549	1	1	1	0	0	1	4	1	7.33	22	0	8.6	151	21.6	140	1	0	0	1	0
30206545	15213096	29909633	66	1	54.5783333333333333	0	0	1	10	0	0	0	1	0	1	0	1	0	2	70.34285714285714	122.62068965517241	62.58620689655172	79.89655172413794	15.129032258064516	96.06666666666666	36.1342857142857143	0.5736622207938293	0.8804241938467229	60.03448275862069	0	0	0	0	0	1	1.4	0.9	7.31	24	0	9	85	10.5	108	0	0	0	1	0
30206699	12846620	28151374	80	1	60.8219444444444444	0	0	6	9	1	0	0	1	0	0	0	0	1	1	99.05660377358491	94.2070707070707	58.89646464646465	69.59343434343435	18.037037037037038	93.97058823529412	36.6153333333333333	1.0514773788221634	1.4233613372887122	35.31060606060605	1	1	1	1	0	0	4.3	0.9	7.26	20	0	7.2	97	21.9	143	1	1	0	1	0
30207195	12116333	28334323	64	1	41.8802777777777778	0	1	5	21	0	1	0	0	0	1	0	0	0	1	108.72222222222223	101.72727272727273	63.18181818181818	74.63636363636364	18.833333333333332	95.61111111111111	36.722	1.0687617912818985	1.4566923805657057	38.545454545454554	1	0	1	0	0	0		0.6		21	0	12.6	396	7.1	157	0	0	0	0	0
30207346	14736831	24123426	75	1	103.8530555555555556	0	0	0	10	1	0	0	1	0	1	1	1	0	3	80.40625	102.21212121212122	46.14393939393939	63.09090909090909	17.53125	99.23529411764706		0.7866606136970056	1.2744506484149856	56.06818181818183	0	1	1	0	0	0	4.7	1	7.32	29	0	8	129	8.3	129	1	1	0	1	0
30207372	16133115	24673862	66	1	32.8627777777777778	0	0	4	12	0	0	0	0	0	0	0	0	1	1	90.5	96.96551724137932	58.96551724137931	72.72413793103448	19.633333333333333	93.76666666666667	36.6985714285714286	0.9333214793741109	1.2444286391654813	38.00000000000001	0	1	1	1	0	0	1.7	2.5	7.3	25	0.36	7.2	224	8.6	116	0	0	1	1	1
30207735	14902020	26535506	41	1	71.2002777777777778	0	0	3	21	0	1	0	0	0	0	0	1	0	1	78.83333333333333	97.04166666666667	56.916666666666664	68.95833333333333	15.64	98.95833333333333	37.055	0.8123658222413052	1.143202416918429	40.12500000000001	0	1	1	0	0	0	1.5	6	7.42	22	0	7.5	57	26.7	104	0	0	1	0	0
30207861	11116316	21266774	74	0	300.2952777777777778	1	1	5	18	0	0	0	1	0	0	0	0	0	0	95.73770491803279	142.75409836065575	72.32786885245902	97.8360655737705	19.078125	99	34.7	0.6706476802939825	0.9785522788203753	70.42622950819673	1	0	0	0	0	1	10.8	2.8	6.84	9	0.3	6	26	9.6	295	1	1	1	1	1
30207901	12882005	20255497	85	1	202.9419444444444444	0	0	6	3	1	1	0	0	0	0	0	0	1	1	53.875	102.33333333333333	52.125	67.70833333333333	18.8	96.95833333333333	36.7316666666666667	0.5264657980456027	0.7956923076923077	50.20833333333333	0	1	1	0	0	0	1.7	0.7	7.33	29	0	11.6	163	6.5	135	0	0	0	1	0
30207916	15850120	24892488	92	0	73.4761111111111111	0	0	5	12	0	0	1	0	0	0	0	0	0	0	71.67647058823529	137.94117647058823	52.38235294117647	80.38235294117646	13.885714285714286	98	36.7857142857142857	0.5196162046908316	0.8916941090376875	85.55882352941177	0	1	1	0	0	0	1.5	0.5	7.47	25	0	12	148	10.7	131	0	0	0	0	0
30208556	18769784	25925451	67	0	73.5322222222222222	0	0	4	10	0	0	0	1	0	1	1	1	0	3	85.36842105263158	114.95121951219512	58.58536585365854	76.36585365853658	19.175	98.33333333333333		0.7426491116396975	1.1178873405167342	56.36585365853659	0	1	1	0	0	0	3.4	1.4	7.3	22	0	7.8	137	29.9		1	0	1	1	0
30208675	18978329	26526150	57	1	31.3166666666666667	0	0	4	14	0	0	0	1	0	1	0	0	1	2	84.46153846153847	115.1923076923077	72.15384615384616	85.61538461538461	13.636363636363637	98.07692307692308	36.4733333333333333	0.7332220367278799	0.986522911051213	43.03846153846153	0	0	0	0	0	0	1.9	0.9	7.31	20	0	9.9	112	17.1	151	0	0	0	1	0
30209103	11180969	26942752	67	1	130.5497222222222222	0	0	0	10	1	0	0	1	1	1	0	0	1	3	64.68	144.92	64.92	88.08	16.64	96.76	36.8066666666666667	0.4463152083908364	0.73433242506812	79.99999999999999	0	0	0	0	0	0		4.4		25	0.27	6.8	292	10.9	70	0	0	1	0	1
30209367	13278297	20908180	67	1	335.4730555555555556	0	1	5	18	0	0	0	0	0	0	0	0	0	0	65.8	117.7	67.3	83.75	16.15	96.8	36.4914285714285714	0.5590484282073067	0.7856716417910448	50.400000000000006	0	0	0	0	0	0	3.3	0.9	7.29	29	0	11	164	8	140	1	0	0	1	0
30209420	16826165	25764839	81	0	87.8072222222222222	0	1	3	23	0	1	0	0	0	1	0	0	0	1	63.416666666666664	124.625	61.708333333333336	80.08333333333333	19.270833333333332	91.79166666666667	36.7216666666666667	0.508859913072551	0.7918834547346514	62.916666666666664	0	0	0	1	0	0	1.1	1.2	7.46	28	0	11.4	234	14.5	131	0	0	0	0	0
30209440	15280647	27078734	83	1	47.2955555555555556	0	0	4	19	0	1	0	0	0	0	1	0	0	1	84.16129032258064	97.875	61.09375	72.53125	19.967741935483872	95.80645161290323	37.68625	0.859885469451654	1.1603452349515642	36.78125	0	1	1	0	1	0	0.9	2.2	7.41	20	0	8	124	13.3	110	0	0	1	0	0
30209446	10132116	29344900	62	0	334.8805555555555556	1	1	3	18	0	0	0	0	0	0	0	0	1	1	77.88	120.88	55.48	76.18	30.137931034482758	96.72	37.3342857142857143	0.6442753143613501	1.0223155683906535	65.4	0	0	1	1	0	0	2.1	3.3	7.26	17	0	9.8	198	56.6	223	1	0	1	1	0
30209929	13096912	20780403	68	1	71.9541666666666667	0	0	4	19	0	1	0	0	0	0	0	0	0	0	106.65384615384616	143.88	92.76	108.24	16.153846153846153	94.73076923076923	36.53	0.7412694339299845	0.9853459548581501	51.11999999999999	1	0	0	0	0	0	3.4	2	7.31	14	0	8	190	17.5	179	1	0	1	1	0
30209999	14043090	23674901	51	0	101.0125	0	0	6	14	1	0	1	0	0	0	0	0	0	0	123.23076923076923	105.47368421052632	80.21052631578948	86	20.576923076923077	94.96	36.476	1.168355596499309	1.4329159212880143	25.263157894736835	1	1	1	0	0	0		0.6		20	0	10.8	642	19.3	88	0	0	0	0	0
30210096	10933807	25367629	63	1	69.1561111111111111	0	0	0	1	1	1	0	0	0	0	0	0	0	0	116.76	96.66666666666667	61.94871794871795	72	21.92	97.70833333333333	36.7216666666666667	1.2078620689655173	1.6216666666666668	34.71794871794872	1	1	1	0	0	0	4.5	1.3	7.51	18	0	10.9	149	14.1	250	1	1	1	0	0
30210457	13664951	24629393	70	0	92.2111111111111111	0	0	3	22	0	1	1	0	0	0	0	0	0	0	104.03846153846153	101.25	64.1875	72	23.153846153846153	93.26923076923077	36.5183333333333333	1.0275403608736942	1.4449786324786325	37.0625	1	1	1	0	0	0		1		16	0.1	11.6	209	12.4	120	0	0	0	0	0
30210602	10192402	23507439	91	1	105.0530555555555556	0	1	6	9	1	0	0	0	0	1	0	0	1	2	75.29411764705883	121.64285714285714	64.17857142857143	76.57142857142857	17.61764705882353	97.08823529411765	36.4633333333333333	0.618976891989914	0.9833187006145743	57.46428571428571	0	0	1	1	0	0		1.1		21	0	11.6	135	8	227	0	0	0	0	0
30210711	14918161	26982264	66	0	92.3927777777777778	0	0	4	1	0	1	0	0	0	0	1	0	1	2	78.6086956521739	143.95652173913044	59.52173913043478	80.95652173913044	21.347826086956523	96.43478260869566	36.866	0.5460585925702204	0.9709989258861438	84.43478260869566	0	0	1	0	0	0	3.2	1.1	7.33	13	0	8.6	377	20	541	1	0	0	1	0
30210775	10220107	25349952	80	1	117.6091666666666667	0	0	5	17	0	0	0	1	0	0	1	0	0	1	64.66666666666667	131.55769230769232	66	94.17307692307692	18.28	96.95833333333333	36.61	0.49154607026263214	0.686678919066095	65.55769230769232	0	0	1	0	0	0	2.8	1.2	7.36	22	0.48	8.7	163	11.7	113	1	0	0	0	1
30211034	13537167	25296167	61	1	27.4222222222222222	0	1	5	18	0	0	0	1	0	1	1	1	0	3	69.625	82.04545454545455	69	74.78260869565217	15.217391304347826		37.022	0.8486149584487535	0.931031976744186	13.045454545454547	0	1	1	0	0	0		0.6	7.44	23	0	11.2	134	8.2	163	0	0	0	0	0
30211381	17295976	26220953	27	1	41.8136111111111111	0	0	1	2	0	1	0	0	0	0	0	0	0	0	77.47619047619048	146.8095238095238	75.42857142857143	97.95238095238095	17.681818181818183	99.23809523809524	36.6316666666666667	0.5277327278624717	0.7909577053962081	71.38095238095237	0	0	0	0	0	0	3.5	0.9	6.97	22	0.02	11.9	309	52.9	181	1	0	0	1	0
30211413	11602820	25377493	91	0	36.0136111111111111	0	1	1	2	0	1	0	0	0	0	0	0	0	0	87.16	168.75	81.25	104.875	16.04	95.36	37.356	0.5165037037037037	0.8310846245530393	87.5	0	0	0	0	0	0	0.7	0.9	7.27	32	0	8.3	373	8.3	89	0	0	0	1	0
30212189	11547745	29837616	91	1	129.4652777777777778	1	1	4	11	0	0	1	0	0	1	0	0	1	2	76.64516129032258	108.18518518518519	53.55555555555556	66.85185185185185	22.887096774193548	97.23333333333333	37.50125	0.7084626343165729	1.146492717362166	54.62962962962963	0	0	1	0	1	0		1	7.24	26	0	7.9	238	6.9	177	0	0	0	1	0
30212594	16365542	26020772	84	1	60.5836111111111111	0	1	0	5	1	1	0	0	0	1	0	0	1	2	93.29166666666667	107.12	52.56	69.04	23.52	95.88	37.465	0.8709080159322878	1.351269795287756	54.56	1	1	1	1	1	0		1.3		20	0	8.4	148	13.9	173	0	0	1	0	0
30212681	18689005	27218059	60	1	79.8569444444444444	0	0	5	10	0	0	0	1	0	1	0	0	0	1	69.625	112.95833333333333	58.291666666666664	72.91666666666667	15.021739130434783	97.125	36.7628571428571429	0.616377720398377	0.9548571428571428	54.666666666666664	0	1	1	0	0	0	2.1	1.6	7.19	20	0	12.4	128	19.6	109	1	0	1	1	0
30212921	19180828	22706419	75	1	164.0058333333333333	0	0	1	22	0	1	0	0	1	1	0	1	0	3	100.3076923076923	139.28	72.4	88.2	21.692307692307693	98.57692307692308	37.6411111111111111	0.7201873370741837	1.1372754229897086	66.88	1	0	1	0	1	0		1.7		29	0.12	13.3	387	13.2	310	0	0	1	0	1
30212938	11101614	23299340	77	0	567.1097222222222222	0	0	5	23	0	1	0	0	1	1	0	0	0	2	79.125	122.17391304347827	57.26086956521739	80.27272727272727	27.09259259259259	99.3913043478261	37.2016666666666667	0.6476423487544484	0.9857021517553795	64.91304347826087	0	0	0	0	0	0	1.3	0.7	7.43	19	0.07	8.8	454	33	213	0	0	0	0	0
30213599	10004606	29242151	64	0	123.9863888888888889	0	0	2	16	0	0	0	0	0	0	0	0	0	0	94.65217391304348	154.48	61.92	87.84	18.8	98.30434782608695	37.7	0.6127147456825704	1.077552070959056	92.55999999999999	1	0	0	0	0	0	1	1.3	7.44	20	0	12.5	166	15.7	228	0	0	1	0	0
30213832	19277038	20027438	64	0	44.4772222222222222	0	1	5	22	0	1	0	0	0	1	0	0	0	1	89.33333333333333	161.3181818181818	74.68181818181819	99.95454545454545	18.5	99.35	36.5733333333333333	0.5537710153094768	0.8937395785963317	86.63636363636363	1	0	0	0	0	0	1.9	2.9	7.07	4	0	8.8	245	18.3	976	0	0	1	1	0
30213880	11987714	24404247	97	1	55.5336111111111111	0	1	3	4	0	1	0	1	0	0	0	0	0	0	75.07407407407408	107.47058823529412	62.61764705882353	82.83333333333333	22.22222222222222	97.70370370370371	36.28	0.6985546027691621	0.9063268499888218	44.85294117647059	0	1	1	0	0	0		1.2		19	0.09	10.8	215	10	106	0	0	0	0	0
30214204	17513170	27270871	69	0	92.0191666666666667	0	0	4	20	0	1	0	0	0	0	0	0	0	0	75.78260869565217	128.2	69.26666666666667	82.8	19.395833333333332	99.69565217391305	36.8257142857142857	0.5911279929458049	0.9152488972904852	58.93333333333332	1	0	0	0	0	0	0.9	0.4	7.36	18	0	10.8	263	11.1	91	0	0	0	0	0
30214210	12458464	25160678	79	1	87.4602777777777778	0	1	6	7	1	0	0	0	0	0	1	0	0	1	75.83333333333333	126.58333333333333	74.25	89.625	22.916666666666668	90.625	36.815	0.5990783410138248	0.8461180846118084	52.33333333333333	0	0	1	1	0	0	1.7	1.4	7.3	22	0	9	226	22.5	116	0	0	1	1	0
30214264	16339310	24558413	34	0	141.2916666666666667	0	1	3	20	0	1	0	0	0	0	0	0	0	0	63.23076923076923	94.48	53.36	66.2	16.64814814814815	99	37.0833333333333333	0.6692503093857878	0.9551475714617709	41.120000000000005	0	1	1	0	0	0		1	7.4	20	0	11.1	235	16.3	130	0	0	0	0	0
30214417	14385971	23349521	89	0	44.3838888888888889	1	0	3	4	0	1	0	0	0	0	0	0	1	1	94	157.25	73.75	99.3125	18.863636363636363	95.375	37.36	0.5977742448330684	0.946507237256136	83.5	1	0	0	0	1	0		0.7		22	0	12.1	222	15.5	153	0	0	0	0	0
30214700	15904177	27673760	75	0	77.9927777777777778	0	0	1	11	0	0	0	1	0	0	1	0	0	1	78.68333333333334	105.87878787878789	52.866161616161605	69.97727272727273	14.591666666666667	96.46296296296296		0.743145392100744	1.1244126881021976	53.012626262626284	0	1	1	1	0	0	3.3	0.6	7.33	22	0	8.1	100	15	126	1	0	0	1	0
30215065	11992017	28740691	63	1	36.2930555555555556	0	0	6	4	1	1	0	1	1	0	1	0	0	2	90.72413793103448	113.25	66.67857142857143	80.82142857142857	15.89655172413793	98	36.6657142857142857	0.8010961406713861	1.122525789690219	46.57142857142857	1	0	1	0	0	0	4.4	0.8	7.35	23	1.53	9.2	193	14.1	146	1	1	0	0	1
30215114	17877210	23937337	88	1	185.7877777777777778	0	1	0	15	1	0	0	0	1	1	0	0	1	3	80.66666666666667	112.29729729729729	54.108108108108105	73	25.86111111111111	96.02777777777777	36.7033333333333333	0.7183313277176094	1.1050228310502284	58.189189189189186	1	1	1	1	0	0	1.4	0.7	7.43	18	0.22	7.4	161	15.1	142	0	0	0	0	1
30215297	13828194	21432620	47	0	25.7411111111111111	0	0	6	14	1	0	0	0	0	0	0	0	0	0	56.92	124.86206896551724	62	86.17857142857143	16.59259259259259	98.32	36.89	0.455863021264844	0.6604890178201409	62.86206896551724	0	1	1	0	0	0		0.7		25	0	11.1	179	7.5	97	0	0	0	0	0
30215305	19584206	25736669	38	1	92.9363888888888889	0	1	0	10	1	0	1	0	0	1	0	1	0	2	90.03703703703704	132.66666666666666	51.96666666666667	76.23333333333333	18.925925925925927	97.85185185185185	36.5766666666666667	0.6786711334450028	1.181071758247097	80.69999999999999	1	0	0	0	0	0		1.2	7.49	22	0	16	75	5.2	113	0	0	0	0	0
30215337	15506615	24976153	53	1	26.6080555555555556	0	0	3	16	0	0	0	0	0	0	0	0	1	1	74.04	107.33333333333333	65.66666666666667	77.66666666666667	15.72	96.24	37.195	0.6898136645962734	0.9533047210300429	41.66666666666666	1	0	1	0	0	0		2.7		23	0	7.6	25	2.3	248	0	0	1	0	0
30215646	17826680	25885258	71	0	88.0555555555555556	0	0	6	3	1	1	0	0	0	0	0	0	0	0	60.76	103.56	70.36	81.08	19.673076923076923	96.6	36.2142857142857143	0.5867130166087292	0.7493833251110015	33.2	0	1	1	0	0	1	1.5	6.9	7.47	18	0	7.8	292	27.6	136	0	0	1	0	0
30215972	16013042	23813880	59	1	50.4294444444444444	0	1	5	13	0	0	1	0	0	1	1	0	0	2	83.33333333333333	120.20833333333333	63.791666666666664	77	21.75	94.13793103448276	37.3885714285714286	0.6932409012131716	1.0822510822510822	56.416666666666664	1	0	1	0	1	0		2		19	2.15	11.3	295	12.3	393	0	0	1	0	1
30216171	16366110	29218457	85	1	33.5072222222222222	0	1	0	9	1	0	0	1	0	1	1	1	0	3	74.20588235294117	105.5	53.75	70.30555555555556	12.911764705882353	98.90625		0.7033732924449401	1.055476793641202	51.75	0	1	1	0	0	0	2.7	1	7.33	21	0	6.4	51	16.2	67	1	0	0	1	0
30216473	19869374	22690940	35	0	151.2741666666666667	0	1	4	13	0	0	1	0	0	1	0	0	0	1	79.56	116.82142857142857	73.32142857142857	87.39285714285714	16.24	95.88	36.04	0.6810394374808927	0.9103718839395178	43.5	0	0	0	0	0	1		2.9	7.38	20	0	11.7	163	3.9	135	0	0	1	0	0
30216541	12856906	25935472	42	1	34.2672222222222222	0	1	4	2	0	1	1	0	0	0	0	0	1	1	70.95833333333333	121.05	76.4	89.35	16.125	97.33333333333333	36.7066666666666667	0.5861902794988296	0.7941615370266741	44.64999999999999	0	0	0	0	0	0		0.9		22	0	12.3	239	12.9	113	0	0	0	0	0
30216876	13730554	26558813	75	0	31.1722222222222222	1	1	3	9	0	0	0	0	0	0	1	0	0	1	85.70833333333333	134	75.08695652173913	92.21739130434783	16.791666666666668	98.79166666666667	36.93	0.6396144278606964	0.9294161559013043	58.913043478260875	1	1	1	0	0	0	1.3	2.8	7.12	4	0	10.6	190	13.9	195	0	0	1	1	0
30216891	14949347	25812665	72	1	31.2583333333333333	0	0	0	15	1	0	0	1	0	0	1	1	0	2	92.5	124.66666666666667	53.388888888888886	72.81481481481481	17.53846153846154	96.16666666666667	37.1788235294117647	0.7419786096256684	1.2703458799593084	71.27777777777779	1	0	1	0	0	0	1.4	1.3	7.27	23	0	8.1	86	15.7	159	0	0	1	1	0
30217312	11679031	28207785	59	1	518.0441666666666667	1	0	5	23	0	1	0	0	0	0	0	0	1	1	94.57142857142857	112.11904761904762	68.83333333333333	83.5	23.568181818181817	92.92682926829268	35.3331818181818182	0.8434911870885538	1.1325919589392643	43.28571428571429	1	1	1	1	0	1	3.9	6.5	7.29	18	0.19	6.2	115	38.3	287	1	0	1	1	1
30217495	10930646	27571646	87	0	59.6413888888888889	0	0	5	12	0	0	1	0	0	1	1	0	1	3	82.16	118.72	42.96	61.72	20.6	95.76	36.3728571428571429	0.6920485175202156	1.3311730395333765	75.75999999999999	0	1	1	0	0	0		1.1		26	0	7.5	154	5.4	117	0	0	0	0	0
30218259	11369587	28211027	83	1	63.8688888888888889	0	1	5	21	0	1	1	0	0	1	1	1	0	3	64.57575757575758	135.91176470588235	55.294117647058826	74.72727272727273	22.12121212121212	95.84848484848484	36.7961538461538462	0.47513000596748706	0.8641524736415247	80.61764705882352	0	0	1	1	0	0		2.5		29	0.22	9.9	100	7.9	696	0	0	1	0	1
30218515	14514730	27259293	77	0	65.5925	0	0	0	6	1	1	1	0	0	1	1	1	0	3	82	122.64	75.12	90.47916666666667	14.961538461538462	99.45454545454545	36.564	0.6686236138290933	0.9062859774349528	47.519999999999996	1	1	1	0	0	0		1.2	7.34	22	0	9	210	9	103	0	0	0	1	0
30218544	10335328	29510723	70	1	26.4227777777777778	0	0	0	14	1	0	0	1	0	0	0	1	0	1	79.9375	104.27272727272727	64.84848484848484	77.24242424242425	16.78787878787879	97.0625	37.1432142857142857	0.7666194420226679	1.034891133777952	39.42424242424242	0	1	0	0	0	1	1.6	0.9	7.3	25	0	11.3	146	15.9	97	0	0	0	1	0
30218691	19445052	20283336	65	1	347.1008333333333333	0	0	1	5	0	1	0	1	0	1	1	0	1	3	63.36	114.16666666666667	50.05555555555556	65.4054054054054	17.03846153846154	96.64	36.725	0.5549781021897809	0.9687272727272728	64.11111111111111	0	1	1	0	0	0	1.2	2	7.26	31	0	8.4	229	11	136	0	0	1	1	0
30218836	19036089	22695791	39	1	67.5522222222222222	0	0	0	20	1	1	0	0	0	0	0	0	0	0	63	110.24	81.15	91.55102040816327	15.45	97.325	36.63	0.5714804063860668	0.6881408827463219	29.08999999999999	0	1	0	0	0	0		0.7		25	0	12.2	193	4.4	113	0	0	0	0	0
30219064	13159617	23917176	87	1	164.7988888888888889	1	0	2	18	0	0	1	0	0	1	1	1	0	3	73.38888888888889	108.18333333333332	55.29666666666666	78.02941176470588	20.58695652173913	97.0952380952381	36.666	0.6783751861551893	0.9405285421116555	52.88666666666666	0	1	1	0	0	0	2	2.5	7.32	18	0.07	10.4	94	15.6	143	0	0	1	1	0
30219535	17830970	26860050	78	0	213.7888888888888889	0	1	6	23	1	1	0	0	1	0	0	0	1	2	66.4074074074074	142.94827586206895	70.27586206896552	90.85714285714286	18.983333333333334	100	37.4533333333333333	0.46455549748276803	0.7308991381318425	72.67241379310343	0	0	0	0	0	0		0.7		23	0.25	12.2	175	13.7	105	0	0	0	0	1
30219644	12514289	20173644	93	1	34.4997222222222222	0	0	6	7	1	0	0	0	0	0	0	0	1	1	62.61538461538461	125.56521739130434	68.08695652173913	91.04347826086956	18.076923076923077	97.2	36.6683333333333333	0.49866822927764753	0.687752553082066	57.47826086956522	0	1	1	0	0	0	3.2	0.9	7.45	24	0	11.6	281	10.6	112	1	0	0	0	0
30219790	16668160	26694394	69	1	76.0233333333333333	0	1	0	18	1	0	1	0	1	0	1	1	0	3	79.925	101.41463414634147	48.0609756097561	65.01219512195122	22.0375	96.1	37.11125	0.7881012506012505	1.2293847308197334	53.35365853658537	1	1	1	0	0	0	1.5	0.9	7.24	23	2.3	8.9	148	8.2	184	0	0	0	1	1
30220211	13367998	20128810	67	0	165.5652777777777778	0	1	0	21	1	1	0	0	0	0	0	0	0	0	80.5	99.15625	49	66.9375	17.59375	94.875	36.76	0.8118499842420422	1.2026143790849673	50.15625	0	0	1	0	0	0	0.6	0.9	7.43	19	0	9.6	80	8.4	121	0	0	0	0	0
30220339	11980517	28990273	54	1	45.3397222222222222	0	0	4	21	0	1	0	0	0	0	0	0	0	0	85.75862068965517	119.88	64.88	77.52	21.137931034482758	97.82758620689656	37.1855555555555556	0.7153705429567498	1.1062773566776984	55	0	0	1	0	0	0		1.1		24	0	7.1	692	23.5	159	0	0	0	0	0
30220996	13503962	24940189	71	1	80.1125	0	0	1	10	0	0	0	1	0	0	1	0	0	1	70.2	118.8	50.93333333333333	71.06666666666666	15.304347826086957	98.83870967741936	36.6357142857142857	0.5909090909090909	0.9878048780487806	67.86666666666667	0	1	1	0	0	0	1	2.8	7.34	23	0	7	155	18.7	132	0	0	1	1	0
30221516	17787227	25259560	71	1	132.4422222222222222	0	1	1	1	0	1	0	0	0	0	0	0	0	0	68.4	118.5	66.525	84.725	13.6	97.4	36.52125	0.5772151898734178	0.8073177928592506	51.974999999999994	0	1	1	0	0	0		0.8		22	0	11.6	345	11.5	114	0	0	0	0	0
30221623	15596627	29463182	62	0	93.6611111111111111	0	0	3	21	0	1	0	0	0	1	1	0	0	2	74.95	135.5	66	84.28571428571429	18.8	97.9	36.7857142857142857	0.5531365313653137	0.8892372881355932	69.5	0	0	1	0	0	0		2.5		26	0	9.1	131	11.9	337	0	0	1	0	0
30221813	18382370	20917598	77	0	24.2291666666666667	0	0	5	10	0	0	0	1	1	0	1	0	0	2	86.48387096774194	114.4375	55.28125	75.21875	18.90909090909091	96.6	36.5	0.7557301668399077	1.1497647989064155	59.15625	1	0	1	0	0	1	3.8	0.8	7.39	21	0	7.4	84	13.2	142	1	0	0	0	0
30221937	17482988	24111118	81	0	63.2713888888888889	0	0	1	1	0	1	0	0	0	0	0	0	0	0	84.43478260869566	148.45454545454547	74.72727272727273	91.54545454545455	13.869565217391305	99.73913043478261	36.9816666666666667	0.5687584866476743	0.9223263244246794	73.72727272727273	0	0	0	0	0	0	1.8	3.4	7.33	16	0.08	11.1	224	15	300	0	0	1	1	0
30222172	18001760	29994129	58	1	100.1525	0	0	0	11	1	0	0	1	0	1	1	0	0	2	79.1304347826087	124.1923076923077	63.11538461538461	79.1923076923077	15.69047619047619	95.45454545454545	36.9631578947368421	0.6371605154375429	0.9992187005089006	61.07692307692308	0	0	0	0	0	1	2.4	1.6	7.33	23	0	7.1	114	17.6	215	1	0	1	1	0
30222351	11913898	20334142	74	1	73.7125	0	1	5	20	0	1	0	0	0	0	0	0	1	1	93.51724137931035	140.46428571428572	87.67857142857143	103.28571428571429	23.137931034482758	93.24137931034483	36.9575	0.66577237696941	0.9054228072685648	52.78571428571429	1	0	0	1	0	0		0.7	7.4	28	0	6.5	10	7.5	141	0	0	0	0	0
30222553	14617536	29206768	43	0	49.6830555555555556	0	0	3	9	0	0	0	1	0	0	1	0	0	1	87.76923076923077	111.30357142857143	61.625	77.76785714285714	18.673076923076923	96.96153846153847	36.82625	0.7885571832306952	1.12860549324384	49.67857142857143	1	1	1	0	0	0	1.8	0.4	7.2	23	0	10.7	173	21.7	126	0	0	0	1	0
30222758	19075045	27678639	72	1	36.2497222222222222	0	0	3	10	0	0	0	0	0	1	1	0	1	3	83.5925925925926	90.37037037037037	57.333333333333336	67.85185185185185	19.666666666666668	96.22222222222223	36.6866666666666667	0.925	1.231986899563319	33.03703703703703	1	1	1	0	0	0	2.5	8.6	7.34	17	0	9.6	134	5.2	150	1	0	1	1	0
30223320	15925315	27833368	53	0	206.1211111111111111	0	0	0	23	1	1	0	1	0	0	0	0	0	0	87.10526315789474	128.609756097561	58.926829268292686	80.8780487804878	20	99.10526315789474	36.38	0.6772834798926007	1.076995111421497	69.6829268292683	1	1	1	1	0	1	0.9	1.2	7.27	25	0	7.9	218	11.9	275	0	0	0	1	0
30223491	19419860	20327147	60	0	33.8188888888888889	0	1	5	2	0	1	0	0	0	0	0	0	0	0	109.29166666666667	119.83333333333333	78.5	91.375	23.166666666666668	92.45833333333333	37.1328571428571429	0.9120305980528512	1.196078431372549	41.33333333333333	1	0	0	1	1	0		0.7		24	0	11	176	10.4	125	0	0	0	0	0
30223578	14754178	25905487	88	1	173.9475	1	0	5	10	0	0	0	0	1	1	1	0	1	4	89.03846153846153	116.64285714285714	54	71.67857142857143	25.962962962962962	97.76923076923077	36.956	0.7633425973903623	1.2421907937603003	62.64285714285714	1	1	1	0	0	0	8.2	2	7.16	20	1.32	8.1	175	25.6	191	1	1	1	1	1
30223617	11023786	28224073	68	0	26.5294444444444444	0	0	5	11	0	0	0	0	0	1	1	0	0	2	80.12	132.92	67.76	85.52	24.076923076923077	97.88	37.0016666666666667	0.6027685826060789	0.9368568755846587	65.15999999999998	1	0	0	0	0	0	2.4	1.1	7.29	19	0	12.3	265	20.8	223	1	0	0	1	0
30223701	12793376	23285895	78	0	53.3513888888888889	0	1	1	13	0	0	1	0	1	0	1	1	0	3	76.57692307692308	112.51851851851852	64.70370370370371	80.66666666666667	20.384615384615383	95.42307692307692	36.5733333333333333	0.6805717324150504	0.9493006993006993	47.81481481481481	0	1	1	1	0	1	4.9	0.9	7.32	22	5.69	14.3	284	20.4	272	1	1	0	1	1
30224506	15064431	28905358	82	0	45.5111111111111111	0	1	2	19	0	1	1	0	1	1	0	1	0	3	96.44827586206897	117.8	76.52	85.88	19.653846153846153	92.92857142857143	36.6483333333333333	0.8187459750600082	1.1230586383566485	41.28	1	1	1	0	0	0		0.8		23	0	13.9	184	11.4	158	0	0	0	0	0
30224527	10430389	21655934	68	1	30.2011111111111111	0	0	0	11	1	0	0	1	0	0	1	0	1	2	73.1	101.38095238095238	64.23809523809524	76.0952380952381	15.4	96.45	36.3966666666666667	0.7210427430718647	0.9606382978723402	37.14285714285714	0	1	0	0	0	0	3.1	0.9	7.35	23	0	10.6	104	15.4	112	1	0	0	0	0
30224533	17858668	21407933	61	1	190.3577777777777778	1	1	4	20	0	1	0	0	0	0	0	1	1	2	60.56521739130435	108.86363636363636	82.22727272727273	91.68181818181819	21.229166666666668	99.80952380952381	35.5	0.5563402015067623	0.6606022719924123	26.636363636363626	0	1	0	0	0	1	8.8	1.7	6.9	17	0.65	6.9	192	31.6	193	1	1	1	1	1
30224571	10343848	26738210	91	1	98.4983333333333333	0	0	2	17	0	0	0	0	0	1	0	0	1	2	78.86206896551724	114.29629629629629	78.22222222222223	88.44444444444444	22.03448275862069	97.82758620689656	36.5171428571428571	0.6899792164837867	0.8916565586553457	36.07407407407406	0	0	0	0	0	0		1.4		23	0	13.2	175	8.5	103	0	0	1	0	0
30224598	10743107	22702786	77	0	69.1219444444444444	0	0	2	18	0	0	0	0	0	0	0	0	0	0	58.4	126.95833333333333	52.083333333333336	76.88461538461539	15.52	97.52	36.7966666666666667	0.4599934361667214	0.7595797898949475	74.875	0	0	1	0	0	0		0.5		22	0	11	177	8	148	0	0	0	0	0
30225490	11260469	24944580	85	1	51.6608333333333333	0	1	2	16	0	0	0	0	0	0	1	0	0	1	79.48	114.88	51.04	72.56	21.24	96.76	36.6914285714285714	0.6918523676880224	1.095369349503859	63.839999999999996	0	0	1	1	0	0	1.2	1	7.33	24	0	9.9	207	34.6	191	0	0	0	1	0
30225623	17096216	21512844	82	0	117.4813888888888889	0	0	5	17	0	0	1	0	0	0	1	0	0	1	95.58536585365853	117.46511627906976	56.5	77.05813953488372	14.341463414634147	95.2051282051282	36.378	0.8137340589402726	1.2404317886546905	60.96511627906976	1	1	1	0	0	1	3.3	2.3	7.18	13	1.17	7.7	125	29.4	309	1	0	1	1	1
30225843	10608802	22585845	90	0	47.7766666666666667	1	1	5	17	0	0	0	0	0	1	0	0	1	2	96.97297297297297	100.125	60.65625	74.34375	28.216216216216218	96.86486486486487	36.9928571428571429	0.9685190808786314	1.3043863535666813	39.46875	1	1	1	0	0	0	3.9	1	7.36	27	0.07	10	121	3.1	120	1	0	0	0	0
30225882	15353817	29633011	67	1	235.1875	1	0	0	3	1	1	0	0	0	0	0	0	1	1	95.54166666666667	101.64	45.52	62.24	26.208333333333332	93.70833333333333	36.8766666666666667	0.9400006559097469	1.5350524850042846	56.12	1	0	1	0	0	0	2.1	1.5	7.45	17	0	7.7	31	13.8	116	1	0	1	0	0
30226047	19263075	25644176	68	1	53.1205555555555556	0	0	2	17	0	0	1	0	1	1	1	0	1	4	91.11538461538461	111.03846153846153	55.34615384615385	74.88461538461539	23.692307692307693	95.96153846153847	37.6355555555555556	0.8205749913404918	1.216743708269132	55.692307692307686	1	0	0	0	1	0	1.7	1	7.4	14	1.92	9.9	236	6.6	192	0	0	0	0	1
30226166	14346575	20744563	50	1	31.1775	0	0	6	11	1	0	0	1	0	0	1	1	0	2	88.24324324324324	114.19736842105263	56.89473684210526	75.80263157894737	14.921052631578947	99.6	35.98	0.7727257156914952	1.164118466670107	57.30263157894737	1	1	1	0	0	1	1.4	0.8	7.28	22	0	8.1	128	14.1		0	0	0	1	0
30226405	16467233	21318997	85	1	30.5911111111111111	0	1	6	11	1	0	0	0	0	1	0	0	1	2	90.25	101.5	62.958333333333336	75.04166666666667	20.5	95.84	36.7483333333333333	0.8891625615763546	1.2026651860077733	38.541666666666664	1	0	1	0	0	0		0.8		24	0	12.2	168	13.7	137	0	0	0	0	0
30226594	12451682	21816794	66	1	25.9252777777777778	0	1	0	20	1	1	1	0	0	0	1	0	0	1	82.92307692307692	148.6	64.36	84.41666666666667	24.384615384615383	96.84615384615384	37.0471428571428571	0.5580287814473548	0.9823069329485913	84.24	0	0	0	0	0	0		1.1	7.41	13	0	14.3	161	14.6	266	0	0	0	0	0
30226618	11222383	27895919	70	1	215.8205555555555556	0	1	1	18	0	0	0	0	0	0	0	0	1	1	73.625	99.75	56.625	70.54166666666667	17.44	98.5	36.5016666666666667	0.7380952380952381	1.0437093916125222	43.125	0	1	1	0	0	0	2.7	1	7.34	23	0	9	45	14.7	178	1	0	0	1	0
30226920	10950185	20904994	62	1	34.9963888888888889	0	0	3	10	0	0	0	1	0	0	0	0	1	1	71.47619047619048	115.9047619047619	55.95238095238095	71.14285714285714	15.772727272727273	97.23809523809524	36.425	0.6166803615447823	1.0046854082998662	59.95238095238095	0	1	1	1	0	0	1.6	1	7.26	20	0	8.4	122	34.5	127	0	0	0	1	0
30227036	12724975	25873435	60	1	296.2069444444444444	0	0	6	7	1	0	0	0	0	0	0	0	0	0	81.52	105.4375	52.109375	69.78125	24.692307692307693	97.61538461538461	36.8182608695652174	0.7731594546532305	1.1682221227048812	53.328125	0	1	1	0	0	1	2.8	1.3	7.18	24	0.02	9	163	21	188	1	0	1	1	0
30227243	14513051	28988752	88	1	45.5588888888888889	1	1	5	21	0	1	0	1	0	1	0	1	0	2	70.09375	130.63636363636363	46.68181818181818	71.65151515151516	18.441176470588236	98.90625	35.8711111111111111	0.5365561934585943	0.9782591456967645	83.95454545454544	0	1	1	0	0	1	4.1	1.6	7.39	23	0	9.6	206	20.5	219	1	1	1	0	0
30227561	19387762	26224328	28	0	72.0147222222222222	0	0	5	17	0	0	0	0	0	0	0	0	0	0	75.15625	104.11764705882354	60.8235294117647	83.91176470588235	17.833333333333332	99.90625	36.665	0.7218396892655367	0.8956580792148616	43.29411764705883	1	1	0	0	0	0	0.7	0.5	7.34	17	0	10.5	166	9.1	113	0	0	0	1	0
30227758	10165522	25553910	64	1	100.3488888888888889	0	0	5	10	0	0	0	1	0	1	1	0	1	3	100.36	75.95833333333333	64.70833333333333	69.32	18.107142857142858	97		1.3212506856829402	1.4477784189267169	11.25	1	1	1	0	0	0	2.7	1.5	7.34	23	0	9.5	128	19.4	138	1	0	1	1	0
30227825	14996995	28442302	90	1	65.8841666666666667	0	0	6	23	1	1	0	0	0	1	0	0	1	2	61.4	138.84	66.36	87.36	20.52	97	36.4542857142857143	0.44223566695476807	0.7028388278388278	72.48	0	0	1	0	0	1		1		25	0	8.9	104	11.7	114	0	0	0	0	0
30228025	17546962	29892592	67	0	92.4608333333333333	0	0	5	15	0	0	0	0	0	0	0	0	1	1	105.53846153846153	116.05882352941177	63.088235294117645	81.61764705882354	20.5	97.88461538461539	37.075	0.90935319115755	1.2930838530838529	52.97058823529412	1	0	1	0	0	0		0.4		21	0	8.9	277	8.4	148	0	0	0	0	0
30228591	12155780	20253357	48	1	59.2925	0	1	5	9	0	0	0	1	1	1	1	1	0	4	110.65217391304348	107.91666666666667	66.72916666666667	79.27083333333333	15.045454545454545	99.43478260869566	36.5590909090909091	1.0253483296961559	1.3958749928583674	41.1875	1	0	0	0	0	1	8.1	1.5	7.22	20	0	8.2	125	26.2	128	1	1	1	1	0
30228689	13159542	21325573	79	0	147.185	1	1	1	21	0	1	0	0	1	0	0	0	1	2	96.41666666666667	91.91666666666667	65.08333333333333	74.20833333333333	27.875	97.66666666666667	37.39	1.0489573889392565	1.299270072992701	26.833333333333343	1	1	1	0	1	0	5.2	3.3	7.17	11	0.5	11.1	74	1.5	88	1	1	1	1	1
30228751	12953168	22225897	74	0	43.6725	0	0	2	17	0	0	0	0	0	0	0	0	0	0	87.12	145.76923076923077	59.38461538461539	85.8076923076923	17.12	97.6	36.8516666666666667	0.5976569920844327	1.015293590318243	86.38461538461539	1	0	1	1	0	0		0.9		20	0	8.7	278	25.7	233	0	0	0	0	0
30229137	11470603	21068850	71	0	82.9283333333333333	0	0	0	5	1	1	0	0	0	1	0	0	0	1	121	87.07142857142857	62.107142857142854	70.82142857142857	22.8	93.33333333333333	36.9	1.3896636587366695	1.708522440746344	24.964285714285715	1	1	1	0	0	0	2	0.7	7.34	21	0	11.2	228	13.8	164	0	0	0	1	0
30229287	19212984	22760213	63	1	25.9697222222222222	0	1	2	9	0	0	0	1	0	0	1	0	0	1	68.5	106.20588235294117	59.3235294117647	74.76470588235294	17.379310344827587	97.96666666666667	36.0523076923076923	0.6449736914981999	0.9162077104642014	46.88235294117647	0	1	1	0	0	1	3.1	0.9	7.32	23	0	11.6	133	11.8	125	1	0	0	1	0
30229290	17173411	25636287	37	1	26.8172222222222222	0	0	5	8	0	0	0	1	0	0	0	0	0	0	85.83333333333333	106.70833333333333	62.875	75.79166666666667	20.42	96.70833333333333	36.998	0.8043732916829364	1.1324903793293017	43.83333333333333	0	1	0	0	0	0	1.4	1	7.31	25	0	10.9	90	13.7	129	0	0	0	1	0
30229303	13556244	20235620	49	0	442.3275	1	0	2	0	0	1	1	0	1	0	0	1	1	3	52.11764705882353	123.02941176470588	66.97058823529412	79.91176470588235	17.764705882352942	99.73529411764706		0.4236194119053311	0.6521899153478101	56.05882352941177	0	0	0	0	0	0	2.9	4.5	7.34	14	0.99	11.4	150	18.3	237	1	0	1	1	1
30229438	10902637	27643883	47	0	42.3794444444444444	0	1	2	19	0	1	0	0	0	0	0	0	0	0	131.4090909090909	123.89473684210526	93.10526315789474	103.21052631578948	23.90909090909091	94.86363636363636	36.49	1.0606511160886691	1.2732140373649807	30.78947368421052	1	0	1	1	0	0	2.4	0.4	7.4	21	0	11	275	5.9	111	1	0	0	0	0
30229457	16727653	25288714	54	1	50.9319444444444444	0	0	0	14	1	0	0	0	0	0	0	0	0	0	87.92	151.88	94.24	110.52	15.6	98.84615384615384	37.234	0.5788780616276008	0.7955121245023525	57.64	1	0	0	0	1	0		2.2		20	0	9.7	230	11.9	144	0	0	1	0	0
30229520	18095375	21934990	64	1	91.4219444444444444	0	1	0	22	1	1	0	0	0	0	1	0	0	1	86.06896551724138	136.75	89.85714285714286	103.17857142857143	20.379310344827587	94.17241379310344	36.6116666666666667	0.6293891445502112	0.8341748129050739	46.89285714285714	0	0	0	0	0	0		0.9		33	0	15.5	315	8.8	103	0	0	0	0	0
30229992	10689318	23915003	63	1	40.3455555555555556	0	0	5	23	0	1	0	0	0	0	0	0	0	0	67.66666666666667	129.52173913043478	72.3913043478261	89.52173913043478	16.925925925925927	95.4074074074074	36.6225	0.5224348215284772	0.755868544600939	57.13043478260869	0	0	0	0	0	0		1.7	7.34	18	0	14.4	210	18	269	0	0	1	1	0
30230214	15418295	27787772	56	1	86.4988888888888889	0	1	0	6	1	1	0	0	1	0	0	0	0	1	74.88888888888889	132.70833333333334	90.44	103.64	18.037037037037038	99.11111111111111	37.065	0.5643118785975928	0.7225867318495647	42.268333333333345	0	0	0	0	0	0	3.2	2.7	7.26	15	0.07	8.7	169	22	132	1	0	1	1	0
30230470	16332068	25240695	87	1	63.5727777777777778	1	0	6	13	1	0	0	0	0	0	0	0	0	0	70.76	100.2258064516129	55.645161290322584	70.03225806451613	22.68	96.8	36.08	0.7060057933698102	1.0103915246430217	44.58064516129031	0	1	1	0	0	1	1.7	8.1	7.22	13	0	7.9	231	19.1	85	0	0	1	1	0
30230485	13859181	21025044	62	1	32.9194444444444444	0	1	5	14	0	0	1	0	0	1	1	1	0	3	103.8076923076923	106.96153846153847	69.34615384615384	80.76923076923077	17.844827586206897	96.96296296296296	36.825	0.9705142035239122	1.285238095238095	37.61538461538463	1	1	1	1	0	0	1	1	7.27	21	0	11.8	209	12.6	197	0	0	0	1	0
30230548	16913836	25000857	69	0	292.9822222222222222	1	0	1	16	0	0	0	0	0	0	0	0	0	0	77.88888888888889	118.43181818181819	59.04545454545455	77.68181818181819	16.910714285714285	98.92592592592592	37.519	0.657668607006546	1.0026656264222091	59.38636363636364	1	0	1	0	1	0	1.7	0.7	7.45	22	0	10.9	250	13.2	160	0	0	0	0	0
30230811	16674259	20569027	68	1	92.4580555555555556	0	1	6	18	1	0	0	0	0	1	0	0	0	1	83.28	98.88	52	62.28	18.44	94.92	37.1514285714285714	0.8422330097087379	1.3371868978805395	46.879999999999995	1	1	1	0	1	0	2.5	0.9	7.4	31	0	7.7	158	10.3	213	1	0	0	0	0
30230877	16581607	27559382	61	1	500.4736111111111111	1	0	3	20	0	1	0	0	0	0	0	1	1	2	108.04347826086956	120.73913043478261	71.73913043478261	89.95652173913044	34.08	95.30434782608695	37.46	0.8948505581562838	1.2010633156114063	49	1	1	0	1	1	0	5.2	4.8	7.13	16	0	13.5	244	34.7	424	1	1	1	1	0
30231022	13864414	21955243	91	1	44.0716666666666667	0	0	6	22	1	1	0	0	0	0	0	0	0	0	71.42307692307692	167.76190476190476	91.52380952380952	113.23809523809524	25.5	95.96153846153847	36.8	0.4257407366973078	0.6307336481852882	76.23809523809524	0	0	0	1	0	0		1.4		23	0.03	13.1	232	7	95	0	0	1	0	0
30231462	14050331	20744933	63	1	24.3738888888888889	0	0	0	15	1	0	0	0	0	0	0	0	0	0	115.54545454545455	136.33333333333334	76.23809523809524	93.9047619047619	21.045454545454547	95.27272727272727	37.0383333333333333	0.8475216714825516	1.230453623455652	60.0952380952381	1	0	0	0	0	0		1		21	0	7.5	493	17.7	132	0	0	0	0	0
30231560	17184679	24760492	85	1	50.4472222222222222	0	0	0	12	1	0	0	1	0	0	1	1	0	2	91.37037037037037	116.25925925925925	64.44444444444444	81.44444444444444	19.178571428571427	96.65384615384616	36.5926923076923077	0.7859190825103536	1.1218735788994998	51.81481481481481	1	1	1	0	0	0	2.9	1.6	7.32	21	0	7.6	356	13.1	127	1	0	1	1	0
30231678	15341255	29962466	74	1	82.3802777777777778	0	1	3	8	0	0	0	1	1	1	1	1	0	4	93.88679245283019	111.75	60.63461538461539	77.28846153846153	17.06	99.10416666666667	36.7275	0.8401502680342746	1.2147582004347277	51.11538461538461	1	1	1	0	0	0	2.4	1.5	7.24	21	0	8.4	114	12.8	142	1	0	1	1	0
30231831	10584670	22922451	87	0	52.4694444444444444	1	0	2	20	0	1	0	0	0	0	0	0	1	1	88.84	107.70833333333333	67.375	77.16666666666667	22.12	95.76	36.4128571428571429	0.8248201160541587	1.1512742980561554	40.33333333333333	1	1	1	1	0	0	2.7	0.9	7.38	16	0	11.4	198	8.8	244	1	0	0	0	0
30231846	19380370	29213495	79	0	34.4222222222222222	0	0	2	10	0	0	0	1	0	0	1	0	0	1	85.22222222222223	115.82758620689656	51.03448275862069	69.86206896551724	18.767857142857142	98.5925925925926		0.735767920346664	1.2198639903477022	64.79310344827587	0	1	1	0	0	0	2.9	1.4	7.25	21	0	7.3	113	13.8	148	1	0	1	1	0
30231894	18148920	27147782	58	0	62.4372222222222222	0	1	4	2	0	1	0	0	0	0	1	0	0	1	67.96153846153847	102.109375	53.046875	69.3125	19.14814814814815	98.07692307692308	37.1428571428571429	0.6655758931198871	0.9805091211763891	49.0625	0	1	1	0	0	0		1	7.37	21	0	9.7	79	6.8	147	0	0	0	0	0
30231949	12727696	28137475	46	1	44.3080555555555556	0	0	2	15	0	0	0	0	0	0	0	0	0	0	103.5	114.2	61.4	78.16	20.557692307692307	99.32	36.79	0.9063047285464098	1.3242067553735928	52.800000000000004	1	0	1	0	0	0	6.4	0.8	7.03	27	0	8.4	57	17.6	208	1	1	0	1	0
30232014	19286366	21213584	55	0	48.0691666666666667	0	0	0	14	1	0	0	1	0	0	1	0	0	1	78.0625	109.15625	55.96875	73.6875	14.40625	98.8125	36.1766666666666667	0.7151445748640137	1.0593723494486853	53.1875	0	0	1	0	0	1	2.7	0.8	7.33	21	0	6.9	165	18	125	1	0	0	1	0
30232099	17698633	25992408	72	1	43.0122222222222222	0	1	6	15	1	0	0	1	0	0	1	0	0	1	78.17241379310344	108.03448275862068	56.206896551724135	73.24137931034483	17.482758620689655	98.62068965517241	37.4377777777777778	0.7235876157037983	1.067325800376648	51.82758620689655	0	0	0	0	1	0	2.4	0.8	7.31	26	0	10.5	108	15.3	136	1	0	0	1	0
30232276	13425009	22691309	78	0	31.6436111111111111	0	1	0	14	1	0	0	0	0	0	0	0	1	1	89.30645161290323	102.75409836065573	61.9344262295082	74.49180327868852	16.153846153846153	98.96153846153847	36.6116666666666667	0.8691278794491221	1.198876221035893	40.819672131147534	1	1	1	0	0	0	2.1	0.8	7.43	19	0	7.6	104	11	93	1	0	0	0	0
30232500	13056450	23237255	64	1	70.9408333333333333	0	0	1	18	0	0	0	0	0	0	1	0	0	1	85.2	102	55.05555555555556	72.33333333333333	19.4	97.23333333333333	37.223	0.8352941176470589	1.1778801843317974	46.94444444444444	1	1	1	1	0	0	0.7	0.7	7.26	23	0	6.5	351	20.8	117	0	0	0	1	0
30232769	15816738	20370225	64	0	40.0205555555555556	1	1	2	23	0	1	0	0	1	1	0	0	1	3	94.96296296296296	95.08	62.2	72.04	26.296296296296298	94.81481481481481	36.7033333333333333	0.9987690677635986	1.3181977090916568	32.879999999999995	1	1	1	0	0	0	3.6	2.4	7.38	21	0.93	9.9	73	18.4	121	1	0	1	0	1
30233059	19327124	24876909	74	1	80.7194444444444444	0	0	2	9	0	0	0	1	0	0	1	0	0	1	94.07692307692308	108	51.65384615384615	69.07692307692308	18.52	97.84615384615384	36.98	0.8710826210826211	1.3619153674832962	56.34615384615385	1	0	1	0	0	0	2.7	0.8	7.35	23	0	7.5	100	11.1	93	1	0	0	0	0
30233529	17243484	21450055	62	1	44.6208333333333333	0	0	3	20	0	1	0	1	0	0	0	0	0	0	66.03846153846153	97.07692307692308	62.15384615384615	73	16.4	96.3913043478261	36.78	0.6802694136291599	0.9046364594309799	34.92307692307693	1	1	1	0	0	0		0.9		23	0	14	191	4.7	118	0	0	0	0	0
30233942	16229235	21163592	58	0	146.5869444444444444	0	1	3	8	0	0	0	1	1	1	1	0	1	4	102.76	79.44	71.04	74.4	21.88888888888889	95.92857142857143		1.2935548841893254	1.3811827956989247	8.399999999999991	1	1	1	0	0	0	5.7	1	7.36	22	0	7.2	72	11.3	142	1	1	0	0	0
30234139	17794716	26176878	80	0	56.2277777777777778	0	1	5	13	0	0	0	1	0	0	0	0	0	0	93.72	111.58333333333333	49.416666666666664	63.666666666666664	18.36	97.5	36.9371428571428571	0.8399103808812547	1.472041884816754	62.166666666666664	1	0	1	0	0	0		1.8		18	0.02	9	349	12.4	618	0	0	1	0	0
30234210	13230656	22516898	58	1	189.6075	0	1	0	19	1	1	1	0	0	1	0	0	0	1	100.53333333333333	101.86206896551724	71.82758620689656	78.72413793103448	28.8	95.13793103448276	36.7433333333333333	0.9869555405100429	1.2770331435246023	30.034482758620683	1	1	1	1	0	0	1.3	1.9	7.45	27	0	14	338	6.1	106	0	0	1	0	0
30234311	13457656	26028640	65	1	70.9938888888888889	0	0	0	17	1	0	0	0	0	0	1	0	0	1	98.47826086956522	114.37037037037037	59.592592592592595	75.70370370370371	17.666666666666668	99.54166666666667	36.6342857142857143	0.861046970038297	1.3008380838934739	54.77777777777777	1	0	1	0	0	0		0.8		18	0	7.8	413	23.4	113	0	0	0	0	0
30234409	16359591	27239124	92	1	53.8019444444444444	0	1	2	10	0	0	0	1	1	1	1	1	0	4	85.93333333333334	122.3	51.166666666666664	77.6	16.716666666666665	98.93333333333334	36.2906896551724138	0.7026437721449987	1.1073883161512028	71.13333333333333	1	0	1	0	0	1	4.1	2	7.36	22	0	7.4	63	9.8	258	1	1	1	0	0
30234446	18282463	20512535	73	1	69.2566666666666667	0	1	0	21	1	1	0	1	0	0	0	0	0	0	78.125	111.16666666666667	65.54166666666667	79.41666666666667	19.916666666666668	94.88461538461539	36.84	0.7027736131934033	0.9837355718782791	45.625	0	0	1	0	0	0		1.1		21	0	13.2	138	12	180	0	0	0	0	0
30234522	15656125	25487949	70	0	51.1466666666666667	0	1	4	10	0	0	0	1	1	0	1	0	0	2	87.52941176470588	107.20408163265306	67.53061224489795	80.48979591836735	15.045454545454545	96.53703703703704	36.7588888888888889	0.8164746195451339	1.0874597303424411	39.673469387755105	1	1	0	0	0	0	2.7	0.9	7.26	24	0	9.3	226	15.3	118	1	0	0	1	0
30234524	15594304	28730693	79	0	29.3316666666666667	0	0	0	12	1	0	1	0	0	1	1	0	0	2	81.16	129	67.78260869565217	85.3913043478261	18.04	94.64	36.7	0.6291472868217054	0.950448065173116	61.21739130434783	0	0	1	0	0	0		0.7		22	0	11.1	296	7.7	96	0	0	0	0	0
30235220	19020067	27057299	71	1	119.8772222222222222	0	0	0	21	1	1	0	0	0	1	1	0	0	2	67.96	148.2037037037037	56.851851851851855	81.4074074074074	16.24	97.17391304347827	37.0816666666666667	0.45855804073472445	0.8348134667879891	91.35185185185185	0	0	0	0	0	0		1		29	0	10.9	213	10.7	200	0	0	0	0	0
30235356	16751019	28591939	83	1	54.2597222222222222	0	1	1	15	0	0	1	0	0	1	0	1	0	2	89.11111111111111	103.62790697674419	64.27906976744185	73.97727272727273	18.40740740740741	98.22222222222223	36.6116666666666667	0.8599142230201476	1.204574159412869	39.34883720930233	1	1	1	0	0	0	4.8	8.1	7.21	14	0	9.3	147	15.5	163	1	1	1	1	0
30235962	10580201	22284386	63	0	30.1419444444444444	0	1	4	4	0	1	0	1	1	1	1	1	1	5	50.8	127.54166666666667	63.291666666666664	80.41666666666667	19.865384615384617	96.72	37.796	0.39830120875530867	0.6317098445595855	64.25	0	0	1	1	1	0	2.9	1.4	7.29	18	0.4	7.9	164	16.4	245	1	0	1	1	1
30235978	15243552	28563418	54	1	25.3405555555555556	0	1	0	12	1	0	0	1	0	0	1	1	0	2	71.91428571428571	128.79166666666666	74.59722222222223	89.58333333333333	19.680555555555557	98.62857142857143	36.589375	0.5583768544622637	0.8027641196013289	54.19444444444443	0	0	0	0	0	1	1.6	0.9	7.35	26	0	9.5	132	8.1	125	0	0	0	0	0
30236024	14276212	28978724	69	1	28.7752777777777778	0	0	3	9	0	0	0	1	0	0	1	1	0	2	81.77777777777777	124.75	53.892857142857146	75.78571428571429	13.11111111111111	96.96296296296296	36.5769230769230769	0.6555332887998219	1.0790658707718084	70.85714285714286	0	0	0	0	0	1	2.8	1.1	7.36	24	0	9.8	113	16.2	139	1	0	0	0	0
30236273	16311919	22174572	55	0	407.4547222222222222	0	0	5	16	0	0	0	0	0	0	0	0	0	0	101.08695652173913	147.71428571428572	90.76190476190476	106.66666666666667	26.3125	95.47826086956522	37.4925	0.6843410983096458	0.9476902173913042	56.95238095238096	1	0	0	0	0	0	1.3	0.6	7.49	24	0	10	204	15.6	111	0	0	0	0	0
30236332	12467745	23380451	79	0	55.5827777777777778	0	1	1	10	0	0	0	1	1	1	1	0	1	4	64.20833333333333	110.26086956521739	47.869565217391305	67.95652173913044	17.229166666666668	98.91304347826087	36.7825	0.5823310988433228	0.9448443164853912	62.391304347826086	0	0	1	0	0	0	2.5	1.2	7.39	22	0	7.3	122	19.2	95	1	0	0	0	0
30237063	18367567	21760238	82	0	41.4433333333333333	0	1	4	23	0	1	0	0	0	0	1	0	0	1	66.28	126.29166666666667	62.041666666666664	77.70833333333333	17.96	98.16	36.695	0.5248168921148135	0.8529329758713138	64.25	0	0	1	0	0	0		1.1		24	0	7.3	286	8.1	144	0	0	0	0	0
30237691	14948594	21228599	71	1	33.4061111111111111	0	0	1	11	0	0	0	1	0	0	1	0	0	1	77.55	114.3076923076923	52.15384615384615	69.84615384615384	15.7	96.6	36.4725	0.6784320323014804	1.110297356828194	62.15384615384615	0	0	1	0	0	0	2.7	1	7.34	24	0	10.3	128	17.5	97	1	0	0	1	0
30237710	13278241	21943672	74	1	36.5519444444444444	0	0	1	3	0	1	1	0	0	1	1	0	0	2	77.41666666666667	136.17391304347825	68.34782608695652	89.3913043478261	15.916666666666666	86.04166666666667	37.1342857142857143	0.5685131971051512	0.866042477302205	67.82608695652173	0	0	0	1	0	0	0.7	4.4	7.43	23	0	7.4	267	9.9	118	0	0	1	0	0
30238324	18885218	28181206	32	1	164.4755555555555556	1	0	3	22	0	1	0	0	0	0	0	0	0	0	106.66666666666667	111.44444444444444	58.592592592592595	73.51851851851852	31.22222222222222	92.11538461538461	36.955	0.9571286141575275	1.4508816120906802	52.85185185185185	1	0	1	1	0	0	2	12.5	7.28	13	0	9.8	326	34.4	169	0	0	1	1	0
30239029	18329507	29047609	85	0	28.1252777777777778	0	1	1	18	0	0	0	0	0	0	0	0	1	1	73.88	131	52.19230769230769	84.1923076923077	19.44	96.52	36.956	0.563969465648855	0.877514846962083	78.8076923076923	0	0	1	0	0	0		2.1		17	0	7.5	253	10.5	133	0	0	1	0	0
30239744	12972444	26536974	69	1	147.0875	0	0	3	15	0	0	1	0	1	1	1	0	1	4	62.96	111.38461538461539	58.59615384615385	82.71153846153847	14.722222222222221	99.36	36.78	0.5652486187845304	0.7611997209951173	52.78846153846154	0	0	0	0	0	0	1.8	1.2	7.26	17	1.25	13.1	101	11.7	147	0	0	0	1	1
30239763	15072598	23423210	88	1	52.2627777777777778	0	1	0	10	1	0	0	1	0	1	1	0	0	2	80.12121212121212	117.23809523809524	48.88095238095238	69.23809523809524	16.186046511627907	97.37142857142857		0.683405952293036	1.1571839439789922	68.35714285714286	0	1	1	0	0	0	1.8	1.1	7.35	23	0	7.4	117	11	96	0	0	0	0	0
30239857	19735459	29272300	84	1	403.8952777777777778	0	1	5	21	0	1	0	0	0	1	0	0	1	2	82.97368421052632	142.32142857142858	49.32142857142857	72.32142857142857	21.974358974358974	95.1842105263158	37	0.5830020471504985	1.14729044834308	93.00000000000001	0	0	1	1	0	0		6.9		29	0	5.3	122	7.8	144	0	0	1	0	0
30240114	19148044	25661143	34	1	627.8894444444444444	0	0	4	8	0	0	0	0	0	0	0	0	0	0	80.47826086956522	122.94444444444444	84.72222222222223	95.83333333333333	15.588235294117647	95.73913043478261	36.9685714285714286	0.6545904634668658	0.839773156899811	38.222222222222214	0	0	0	0	0	0		0.8		25	0	11.2	764	16.1	104	0	0	0	0	0
30240214	18367305	27601111	76	1	31.7002777777777778	0	0	1	9	0	0	0	1	1	0	1	1	0	3	103.22727272727273	128.34782608695653	61.608695652173914	78.91304347826087	13.425	96.36363636363636		0.8042775314116778	1.308114199849737	66.73913043478262	1	0	0	0	0	0	1.9	0.6	7.32	23	0	10.7	138	12.2	132	0	0	0	1	0
30240934	19650793	22883696	94	1	60.0944444444444444	1	1	5	1	0	1	0	0	0	1	1	0	1	3	104.72	110.32	53.16	70.24	29	95.16	36.6657142857142857	0.9492385786802031	1.4908883826879271	57.16	1	1	1	1	0	0	7.4	1.7	7.27	18	0.06	9.3	267	42.5	158	1	1	1	1	0
30241191	11219036	28099682	80	1	29.72	0	0	6	11	1	0	1	0	0	1	0	0	1	2	86.25925925925925	133.52	97.52	109.16	24.037037037037038	94.4074074074074	36.698	0.6460399884605995	0.7902094105831738	36.000000000000014	1	0	0	0	0	0		1		25	0.03	11.6	178	9.4	122	0	0	0	0	0
30241387	15206519	24805414	90	1	70.5891666666666667	0	1	0	16	1	0	1	0	0	0	1	0	1	2	82.3076923076923	94.38461538461539	49.11538461538461	63.03846153846154	26.16	95.88461538461539	37.3557142857142857	0.8720456397718012	1.305674191580232	45.269230769230774	0	1	1	0	1	0	7.7	1.9	7.3	16	0.15	10.8	138	35	129	1	1	1	1	1
30241543	16740290	22871986	85	0	25.1725	0	1	6	8	1	0	1	0	1	0	1	0	0	2	80.625	121.79166666666667	66.6875	81.52083333333333	21	94.5	36.0866666666666667	0.6619911050290797	0.989010989010989	55.10416666666667	0	0	1	0	0	1		0.9		22	4.16	11.5	197	8.1	166	0	0	0	0	1
30241685	19623767	20788277	84	0	26.2836111111111111	0	1	6	12	1	0	0	0	0	0	0	0	0	0	58.16	161.76	63.16	89.2	22.28	95.88	36.8414285714285714	0.35954500494559843	0.6520179372197309	98.6	0	0	0	0	0	0		1.1		21	0	8.9	283	13.8	102	0	0	0	0	0
30241837	13648955	21986343	49	1	1650.0508333333333333	0	0	3	23	0	1	0	0	0	1	0	0	1	2	106.96551724137932	100.03448275862068	50.37931034482759	68.48275862068965	15.6	97	36.9457142857142857	1.0692864529472597	1.5619335347432026	49.655172413793096	1	1	1	0	0	0	11	2.8	7.31	21	0	7.8	222	53.8	178	1	1	1	1	0
30242129	10942672	21008848	21	0	34.3075	0	1	3	6	0	1	0	0	0	0	0	0	0	0	70.61538461538461	101.6	61.64	73.56	14.923076923076923	97.42307692307692	36.84	0.6950333131435494	0.9599698832977789	39.959999999999994	1	1	1	0	0	0		0.7		25	0	11.7	291	5.1	91	0	0	0	0	0
30242273	13824395	29774162	42	1	42.8675	0	1	6	2	1	1	0	0	0	0	0	0	0	0	106.56521739130434	102.17391304347827	65.17391304347827	75.95652173913044	31.565217391304348	94.08695652173913	37.6642857142857143	1.0429787234042553	1.4029765311963365	37	1	1	1	0	1	0	4.6	0.7	7.34	19	0	10.5	100	14.1	182	1	1	0	1	0
30242414	17076680	29843313	92	1	359.8605555555555556	1	1	4	21	0	1	0	0	0	1	1	0	1	3	88.74074074074075	108.65625	64.1875	80.06451612903226	18.410714285714285	97.70370370370371	36.35375	0.8167108725060983	1.1083654161816936	44.46875	1	1	1	1	0	0	3.4	1.9	7.05	22	0.08	11.1	115	12.7	150	1	0	1	1	0
30242588	12886804	20554695	57	1	278.1119444444444444	1	0	0	17	1	0	0	0	0	1	1	0	1	3	125.75	91	62.53846153846154	74.82051282051282	24.84375	93.13333333333334	37.8014285714285714	1.3818681318681318	1.6806888279643593	28.46153846153846	1	1	1	1	1	0	7.6	1.9	7.19	27	0	12.1	528	36.9	191	1	1	1	1	0
30242598	18809506	25963140	91	0	143.7719444444444444	1	0	1	21	0	1	1	0	0	1	0	0	1	2	105.24324324324324	87.82352941176471	59.14705882352941	69.02857142857142	26.324324324324323	96.86486486486487	36.4214285714285714	1.1983490523343168	1.5246330767853948	28.676470588235297	1	1	1	0	0	0		2.5		19	0	10	229	14.9	224	0	0	1	0	0
30242610	16951355	22520325	65	0	167.9116666666666667	0	1	1	18	0	0	0	0	0	0	0	0	0	0	73.81481481481481	107.92	60.16	73.44	16.64814814814815	100	37.1842857142857143	0.6839771572907228	1.0051036875655612	47.760000000000005	0	0	1	0	0	0	2.7	1.2	7.37	18	0	10.2	97	8.7	198	1	0	0	0	0
30242772	15573287	28495065	88	0	24.3363888888888889	0	1	3	18	0	0	0	0	0	0	0	0	0	0	72.71875	131.89285714285714	68.67857142857143	83.60714285714286	17.03125	98.3125	36.55	0.5513471432439752	0.8697671935070482	63.21428571428571	0	0	1	0	0	0		0.7		28	0	6.4	178	11.5	97	0	0	0	0	0
30242774	18560132	29479073	88	1	53.9716666666666667	0	1	2	17	0	0	0	0	0	1	1	0	1	3	96.86666666666666	99.75862068965517	59.37931034482759	71.48275862068965	20.8	95.83333333333333	36.5083333333333333	0.9710104850789261	1.3551053223990994	40.37931034482759	1	1	1	0	0	0	1.8	1.4	7.37	23	0.01	13.5	141	22	141	0	0	1	0	0
30242822	14865887	28880418	61	1	93.915	0	1	5	15	0	0	1	0	0	1	0	1	0	2	92.07407407407408	116.10714285714286	71.60714285714286	83.82142857142857	18.944444444444443	99.85185185185185	37.0654545454545455	0.793009558312542	1.0984550805598952	44.5	1	0	1	0	0	0	3.1	1.9	7.36	22	0	9.1	135	16.4	291	1	0	1	0	0
30243071	10984108	28503629	70	1	119.975	0	1	5	17	0	0	1	0	0	1	1	0	1	3	76.41935483870968	146.72413793103448	93.65517241379311	113.06896551724138	24.53030303030303	96.43333333333334		0.5208369659982564	0.6758649863746815	53.06896551724137	0	1	0	1	0	0	2.5	1	7.26	22	0.47	12.1	176	18.7	119	1	0	0	1	1
30243090	13081842	25960875	66	1	92.5977777777777778	0	0	6	21	1	1	0	0	0	1	1	0	1	3	69.01818181818182	99.03636363636363	45.54545454545455	63.872727272727275	14.672727272727272	99.41818181818182	37.0025	0.6968973747016707	1.0805579276971249	53.490909090909085	0	1	1	0	0	0		1.9		17	0	7.4	67	7.9	94	0	0	1	0	0
30243230	10581271	20037205	47	0	74.5619444444444444	0	1	4	19	0	1	0	1	0	0	0	0	0	0	107.75	93.86666666666666	62.166666666666664	69.3	20.96875	94.8	36.89	1.1479048295454546	1.554834054834055	31.699999999999996	1	1	1	1	0	0	1	0.7	7.43	21	0.7	11.8	410	18.7	129	0	0	0	0	1
30243363	10264980	23710337	64	1	26.2861111111111111	0	0	0	14	1	0	0	1	0	0	1	0	0	1	75.29166666666667	117.68	61.72	77.44	16.520833333333332	96.625	36.6388235294117647	0.6398000226603218	0.9722580922865015	55.96000000000001	0	0	0	0	0	0	2.5	1.1	7.31	22	0	9.3	90	13.6	129	1	0	0	1	0
30243468	12881289	21629891	57	1	100.2333333333333333	0	1	2	10	0	0	1	0	0	1	1	1	0	3	80.92	115.17391304347827	67.65217391304348	78.52173913043478	13.8	93.58333333333333	36.7233333333333333	0.7025896564741412	1.0305426356589147	47.52173913043478	0	0	1	0	0	0		2.2		23	0	13.3	183	9.4	263	0	0	1	0	0
30243589	14344016	27465083	65	1	29.8483333333333333	0	0	1	11	0	0	0	0	0	0	1	0	1	2	68.10714285714286	132.96875	49.1875	75.71875	13.571428571428571	95.5925925925926	36.8783333333333333	0.5122041295954339	0.8994752667885149	83.78125	0	0	1	0	0	0		0.9		23	0	11.8	167	10	107	0	0	0	0	0
30243736	19986552	20828135	70	0	30.16	0	1	6	15	1	0	1	0	0	0	1	0	1	2	69.87878787878788	136	74.7	92.66666666666667	19.12121212121212	93.87878787878788	36.1316666666666667	0.5138146167557932	0.7540876389797252	61.3	0	0	0	0	0	1		0.7		21	0	13.8	223	6.1	96	0	0	0	0	0
30243845	19871483	26268078	87	0	72.9683333333333333	0	0	2	17	0	0	0	1	1	0	1	0	0	2	78.92	141.5	59.875	78.66666666666667	21	95.16	36.914	0.55773851590106	1.0032203389830507	81.625	0	0	0	0	0	0		0.9		26	0	11	302	9.7	122	0	0	0	0	0
30243984	18623405	27202287	80	1	35.8625	0	0	0	9	1	0	0	1	0	0	1	1	0	2	71.68	113.92	54.2	75.2	16.634615384615383	99.96	36.5125	0.6292134831460675	0.9531914893617022	59.72	0	1	1	0	0	1	2.9	0.8	7.37	24	0	9.1	101	8.9	104	1	0	0	0	0
30244025	15881835	21425795	66	1	108.9277777777777778	0	0	4	23	0	1	1	0	0	1	1	0	1	3	82.0204081632653	89.43478260869566	61.43478260869565	70.91304347826087	17.72093023255814	95.25581395348837	36.5121951219512195	0.9170974174793883	1.1566335915114052	28.000000000000007	0	1	1	0	0	1	1.7	2.9	7.49	27	0	11	123	7.6	156	0	0	1	0	0
30244374	12361893	22312670	80	1	135.1472222222222222	0	1	3	17	0	0	0	0	0	1	1	0	1	3	85.5	119.08	72.6	85.88	16.5	95.51851851851852	36.8728571428571429	0.7180047027208599	0.9955752212389382	46.480000000000004	1	0	0	0	0	0	2	1.2	7.37	20	0	14.1	236	19.2	177	0	0	0	0	0
30244643	14665098	23701341	56	0	305.1594444444444444	1	0	3	9	0	0	0	0	0	0	0	0	0	0	89.88888888888889	114.22222222222223	65.66666666666667	79.66666666666667	30.321428571428573	95.5	36.93	0.7869649805447471	1.1283124128312412	48.55555555555556	1	1	1	0	0	0	1.5	2.5	7.1	18	0	8.5	88	12.6	241	0	0	1	1	0
30244730	14516190	29309201	87	1	96.2844444444444444	0	0	4	10	0	0	0	1	0	0	1	1	0	2	70.6875	114.36363636363636	49.72727272727273	68	13.903225806451612	99.18181818181819	37.028125	0.6180941971383148	1.0395220588235294	64.63636363636363	0	1	1	0	0	1	2.1	1	7.29	24	0	8.5	121	10.2	132	1	0	0	1	0
30244875	10285349	29359261	75	1	76.3569444444444444	0	1	5	11	0	0	0	1	0	0	1	0	0	1	90.38888888888889	108.05555555555556	59.55555555555556	75.33333333333333	20.544117647058822	96.03030303030303	36.9271428571428571	0.8365038560411311	1.1998525073746313	48.5	1	1	1	0	0	0	2.2	1.8	7.31	22	0	10.1	176	16.8	91	1	0	1	1	0
30244977	17945746	23547135	83	0	475.7075	0	1	6	20	1	1	0	0	0	1	0	0	0	1	91.67857142857143	127.74074074074075	80.14814814814815	91.62962962962963	18.603448275862068	100	36.8	0.7176924988609534	1.0005341263425338	47.592592592592595	1	0	0	0	0	0	2.4	0.8	7.39	24	0.03	6.7	187	7.8	115	1	0	0	0	0
30245054	15942934	23941076	75	0	25.5475	0	0	0	15	1	0	0	0	0	0	1	0	0	1	88.84615384615384	160.92857142857142	82.42857142857143	100.15384615384616	19.76923076923077	97.15384615384616	37.4128571428571429	0.5520844002867971	0.8870967741935483	78.49999999999999	1	0	0	0	0	0	1	1.1	7.26	12	0.06	8	156	8.8	135	0	0	0	1	0
30245118	15089660	20090387	58	0	118.0561111111111111	1	1	3	0	0	1	0	0	0	0	1	0	0	1	89.61538461538461	109.96551724137932	63	78.27586206896552	21.11111111111111	99.96153846153847	36.593	0.8149407820150999	1.1448661470687902	46.96551724137932	1	0	0	0	0	0	8.4	1.6	7.13	18	0	6.6	255	17.8	298	1	1	1	1	0
30245506	10174039	29858513	70	1	44.0455555555555556	0	1	6	17	1	0	0	0	0	0	1	0	0	1	76.57142857142857	113.42307692307692	70.96153846153847	83.88461538461539	18.794117647058822	97.57575757575758	37.066	0.6750956740783801	0.9128184974127203	42.46153846153845	1	1	1	0	1	1	7.3	2.4	7.3	17	0	10.7	105	11.5	1051	1	1	1	1	0
30245962	10879112	22434248	65	1	33.1311111111111111	0	1	2	8	0	0	0	1	0	0	0	0	1	1	96.2	120.72	80.16	89.24	19.2	97.68	36.7316666666666667	0.7968853545394301	1.0779919318691171	40.56	1	1	0	0	0	0		0.9		23	0	8.6	112	16.8	139	0	0	0	0	0
30246038	17608878	23122277	65	0	94.5377777777777778	0	0	1	19	0	1	0	0	0	0	0	0	0	0	62.214285714285715	108.25	48.642857142857146	69	15.571428571428571	92.78571428571429	37.1	0.5747278126031014	0.901656314699793	59.607142857142854	0	1	1	1	0	0	2.4	1.1	7.36	23	0	7.2	64	28	138	1	0	0	0	0
30246159	17804858	21920771	87	1	102.4688888888888889	0	0	0	10	1	0	0	0	0	0	0	0	0	0	89.17647058823529	123.8529411764706	61.94117647058823	82.05882352941177	17.625	98.26666666666667	37.0083333333333333	0.7200189978627404	1.0867383512544802	61.91176470588236	0	0	0	0	0	0		0.6		23	0	13.4	170	10.9	146	0	0	0	0	0
30246944	16970448	29760338	69	1	29.3308333333333333	0	0	2	10	0	0	0	1	0	0	1	1	0	2	89.37837837837837	116.92105263157895	65.94736842105263	81.21052631578948	14.23076923076923	98.45945945945945	36.9138888888888889	0.7644335760473505	1.100576272967718	50.973684210526315	1	1	1	0	0	1	1.2	1.4	7.36	23	0	11.8	174	15.6	105	0	0	1	0	0
30247047	18341496	28249638	81	1	95.0272222222222222	0	1	5	18	0	0	1	0	0	0	0	0	0	0	90.58333333333333	114.33333333333333	69.83333333333333	79.5	21.833333333333332	93.08333333333333	36.5	0.7922740524781341	1.1394129979035639	44.5	1	1	1	1	0	1	0.9	1.4	7.38	22	0	12.4	97	15.1	92	0	0	1	0	0
30247197	11123887	25222193	32	0	45.5422222222222222	0	1	5	13	0	0	0	1	0	0	0	0	0	0	113.55555555555556	104.4074074074074	68.22222222222223	80.07407407407408	17.964285714285715	97.55555555555556	36.7476923076923077	1.0876197233061369	1.418131359851989	36.185185185185176	1	1	0	0	0	0	10.1	1.8	7.12	19	0.25	9.1	61	12	200	1	1	1	1	1
30247231	18069196	29992506	67	0	38.6619444444444444	0	0	2	5	0	1	0	0	0	0	0	0	1	1	76.25	121.78787878787878	48.90909090909091	70.54545454545455	13.15625	97.96875	36.5642857142857143	0.6260885792485693	1.0808634020618557	72.87878787878788	0	1	1	0	0	0		1.6		22	0	7.5	53	9.8	112	0	0	1	0	0
30247496	15618941	24637433	44	0	35.1652777777777778	0	0	4	10	0	0	0	0	0	0	0	0	0	0	107.03846153846153	112.82608695652173	71.52173913043478	80.78260869565217	18.26923076923077	98.42307692307692	36.9214285714285714	0.948703127315844	1.325018630454583	41.30434782608695	1	0	0	0	0	0		0.8		24	0.02	10.1	195	11.4	119	0	0	0	0	0
30247538	13457864	21321991	58	0	35.3119444444444444	0	0	0	12	1	0	0	1	0	1	0	0	1	2	98.80645161290323	110.22222222222223	76.14814814814815	83.92592592592592	23.548387096774192	95.38709677419355	36.8171428571428571	0.8964295005202914	1.177305469350568	34.074074074074076	1	1	0	0	0	0		0.7		28	0	7.5	298	15	121	0	0	0	0	0
30247609	18402020	27205152	79	0	135.4847222222222222	0	0	6	23	1	1	0	1	0	0	0	0	1	1	76.29411764705883	106.3157894736842	62.21052631578947	76.55263157894737	15.942857142857143	95.73529411764706		0.7176179382644148	0.9966230562352133	44.10526315789473	0	1	1	0	0	0	3.1	1.2	7.43	26	0	9.8	85	13.1	106	1	0	0	0	0
30247637	18447158	23578152	46	0	140.5863888888888889	0	0	1	21	0	1	0	0	0	0	0	0	0	0	129.23529411764707	105.65306122448979	71.22448979591837	81.81632653061224	20.863636363636363	96.07142857142857	37.6233333333333333	1.2232044449999433	1.5795783017622116	34.428571428571416	1	1	1	0	1	0	1.5	1.1	7.13	21	0	13.1	334	23	189	0	0	0	1	0
30247984	12104118	29162170	77	0	97.5747222222222222	0	1	1	11	0	0	1	0	0	0	0	1	0	1	84.62162162162163	126.33333333333333	72.91666666666667	89.91666666666667	19.605263157894736	97	36.6316666666666667	0.6698281394851316	0.9411116399068207	53.41666666666666	0	1	1	0	0	0	1.9	1.5	7.38	17	0.02	12.4	379	15	246	0	0	1	0	0
30248219	17002564	21147449	72	1	117.6883333333333333	1	0	6	10	1	0	0	0	0	0	0	0	1	1	72.5925925925926	100.88461538461539	50.34615384615385	66.76923076923077	27.285714285714285	97.85185185185185	36.508695652173913	0.7195605823131557	1.087216248506571	50.53846153846154	0	1	1	0	0	1	2.6	4.1	7.25	19	0	6.8	46	11.3	149	1	0	1	1	0
30248317	15416363	27662447	72	1	39.4416666666666667	0	1	6	16	1	0	1	0	1	1	1	0	1	4	74.92307692307692	131.8846153846154	59.48076923076923	95.71153846153847	18.076923076923077	93.51923076923077	36.4617021276595745	0.5680956547098279	0.7828008840667068	72.40384615384616	0	0	0	1	0	0	1.5	2.1	7.43	19	1.64	10.8	172	13.6	164	0	0	1	0	1
30248366	10227947	29485624	52	1	50.5302777777777778	0	1	3	18	0	0	1	0	1	1	1	0	0	3	73.24	147.24	92.24	105.24	25.48	95.84	37.1225	0.49741917957076875	0.6959331052831623	55.000000000000014	0	0	0	0	0	0		1.1		24	10.96	12.6	115	13	182	0	0	0	0	1
30248516	14358282	29784574	35	1	123.6147222222222222	0	1	6	13	1	0	1	0	0	1	1	1	0	3	56.11764705882353	96.9	63.266666666666666	73.59375	17.5	95.48484848484848	36.740625	0.5791294846111819	0.7625327838141626	33.63333333333334	0	1	1	1	0	0		1.2	7.39	26	0	11.5	137	7.5	121	0	0	0	0	0
30249160	19415269	23217622	62	1	468.9591666666666667	0	1	4	0	0	1	0	0	0	0	0	1	1	2	65.52	154.19230769230768	64.42307692307692	89.07692307692308	21.903846153846153	99.04	38.5130769230769231	0.42492392117735095	0.7355440414507771	89.76923076923076	0	0	0	0	1	0	1.9	0.9	7.34	21	0	13.4	168	18.6	160	0	0	0	1	0
30249453	14303994	25450161	57	1	211.0613888888888889	0	0	4	3	0	1	0	0	0	0	0	0	0	0	82.16666666666667	145.14285714285714	78.34285714285714	96.82857142857142	16.291666666666668	95.95833333333333	36.8766666666666667	0.5661089238845145	0.8485787351234387	66.8	0	0	0	0	0	0		0.7		19	0	17	283	15.4	185	0	0	0	0	0
30249802	18380416	24554712	39	0	100.1138888888888889	0	0	1	17	0	0	0	0	0	0	0	0	0	0	94.25	140.36363636363637	87.18181818181819	102.45454545454545	23.75	97.16666666666667	36.93	0.671470207253886	0.9199201419698314	53.18181818181819	1	0	0	0	0	0		0.9		24	0	12.8	271	6.2	111	0	0	0	0	0
30249993	15115186	25760265	83	0	151.2363888888888889	0	1	2	10	0	0	0	1	1	0	1	1	0	3	85.59183673469387	121.51063829787235	51.91489361702128	75.54347826086956	16.336734693877553	97.34210526315789		0.7043978859272653	1.13301424166789	69.59574468085107	0	1	1	1	0	0	3.4	0.8	7.33	22	0	9	153	11.2	129	1	0	0	1	0
30250318	17073597	22706478	33	1	140.7105555555555556	1	0	1	18	0	0	0	0	0	0	0	0	0	0	98.625	153.55769230769232	72.28846153846153	92.28846153846153	32.375	97.875	37.9088888888888889	0.6422667501565434	1.068660137528652	81.26923076923079	1	0	1	0	1	0		0.5		25	0	9.6	638	10.6	149	0	0	0	0	0
30250406	15422245	27632681	79	1	123.175	0	0	6	9	1	0	0	1	0	0	1	0	1	2	80.73333333333333	121.1	53.63333333333333	73.36666666666666	17.2	96.6		0.6666666666666667	1.1004089050431622	67.46666666666667	0	1	1	0	0	0	4.4	0.9	7.34	27	0	9.1	222	20.7	118	1	1	0	1	0
30250560	17442075	23599697	69	0	28.4111111111111111	0	0	3	18	0	0	0	0	0	0	0	0	0	0	92.32432432432432	137.27777777777777	76.69444444444444	92.66666666666667	19.185185185185187	98.44827586206897	36.9854545454545455	0.6725365592221116	0.9963056581761617	60.58333333333333	1	1	1	0	0	1		0.7		23	0	11.4	215	6.2	169	0	0	0	0	0
30250677	16464251	23300722	21	0	92.6958333333333333	1	1	2	12	0	0	0	0	0	0	0	1	0	1	127.94594594594595	104.66666666666667	66.97777777777777	79.97777777777777	22.486486486486488	99.17142857142858	38.89	1.2224134962988467	1.5997687045200244	37.6888888888889	1	1	1	0	1	1	7.1	2.1	7.12	11	0	7.3	91	26.2	239	1	1	1	1	0
30251146	13717533	21000652	51	0	85.1291666666666667	0	1	1	8	0	0	0	0	0	0	0	0	0	0	73.125	95.92307692307692	47.743589743589745	61.06410256410256	15.041666666666666	94.66666666666667	36.8157142857142857	0.7623295910184443	1.1975120722233887	48.179487179487175	0	1	1	1	0	0		1.1		19	0	8.1	286	19.7	265	0	0	0	0	0
30251210	19154618	26877161	65	1	35.7030555555555556	0	1	0	5	1	1	0	0	0	0	1	0	0	1	75.76	111.28	56.8	68.95833333333333	18.32	96.29166666666667	36.9166666666666667	0.680805176132279	1.0986344410876134	54.480000000000004	0	0	1	0	0	0		1.1	7.37	18	0	10.3	222	14.5	324	0	0	0	0	0
30252266	13332955	25327224	77	0	92.4552777777777778	1	1	5	20	0	1	1	0	1	1	1	0	0	3	79.6923076923077	108.15384615384616	52.30769230769231	65.23076923076923	22.03846153846154	96.61538461538461	36.724	0.7368421052631579	1.2216981132075473	55.846153846153854	0	0	1	1	0	0	1.4	2.1	7.39	22	0	6.6	382	34.2	124	0	0	1	0	0
30252361	12738850	20579095	64	1	73.0188888888888889	0	1	4	11	0	0	0	1	0	1	0	0	1	2	79.16216216216216	114.24324324324324	48.08108108108108	65.54054054054055	19.694444444444443	99.94444444444444	36.7055555555555556	0.692926425360776	1.2078350515463916	66.16216216216216	1	0	1	0	0	0	3.1	1	7.26	22	0	7.7	126	22.6	110	1	0	0	1	0
30252426	13560498	24685940	92	0	64.6777777777777778	0	0	1	23	0	1	0	0	0	1	0	0	1	2	95.56	106.20833333333333	76.29166666666667	86.08333333333333	25.56	92.16	36.5666666666666667	0.8997410749313457	1.1100871248789934	29.916666666666657	1	1	0	1	0	0	2.2	1.2	7.35	27	0	13	204	9.5	149	1	0	0	0	0
30252876	11213912	22721173	80	1	270.4311111111111111	0	1	3	5	0	1	1	0	1	1	1	1	0	4	96.35483870967742	95.61290322580645	63.806451612903224	72.25806451612904	15.016129032258064	98.54838709677419	36.5425	1.0077597840755737	1.3334821428571428	31.806451612903224	1	1	1	0	0	0	2	1.1	7.4	22	0	10.4	197	18.1	243	0	0	0	0	0
30252998	18147334	23357477	78	0	42.9363888888888889	0	0	1	19	0	1	0	1	0	0	1	0	1	2	93.54166666666667	122.83333333333333	75.45833333333333	89.625	21.75	94.83333333333333	37.1342857142857143	0.7615332428765266	1.0437006043700605	47.375	1	0	0	1	0	0		0.7		25	0	8.4	176	10.3	170	0	0	0	0	0
30253052	17540007	25249274	60	1	322.39	0	0	3	8	0	0	0	0	1	0	0	0	0	1	111.28125	121.61290322580645	66.16129032258064	78.45161290322581	22.5625	95.48387096774194	36.701304347826087	0.9150447612732096	1.418469880756579	55.45161290322581	1	0	1	1	0	1		1.8	7.27	20	0.23	5.5	37	86.8	473	0	0	1	1	1
30253197	15471505	21154875	55	1	24.6802777777777778	0	0	1	10	0	0	0	1	0	0	1	0	0	1	72.0909090909091	113.6	54.77142857142857	71.8	14.666666666666666	99.51515151515152	35.8108333333333333	0.6346030729833547	1.004051658647759	58.82857142857142	0	1	1	0	0	1	2.3	0.8	7.27	23	0	11.7	159	16.6	134	1	0	0	1	0
30253379	11380368	21678815	92	1	44.9677777777777778	0	1	0	20	1	1	1	0	0	1	0	0	0	1	89	94.92	49.24	60.12	21.423076923076923	95.8	36.69	0.9376316898440792	1.4803725881570193	45.68	0	1	1	0	0	0		0.8		36	0	9.9	140	4.8	94	0	0	0	0	0
30253619	12850956	28184636	67	1	135.55	1	1	6	20	1	1	0	0	0	0	0	0	0	0	86.25531914893617	93.51639344262296	59.540983606557376	72.5	20.73	98.90697674418605	37.114	0.9223550649636437	1.1897285399853263	33.97540983606558	1	1	1	0	0	1	7.8	1	7.09	17	0	3.4	117	54.4	220	1	1	0	1	0
30253870	13639034	24277934	52	1	25.7261111111111111	0	0	2	15	0	0	0	0	1	1	1	1	1	5	82.34615384615384	110.33333333333333	75.9047619047619	83.33333333333333	20.56	96.16	36.7783333333333333	0.7463397629560772	0.9881538461538462	34.42857142857143	1	0	0	0	0	0	1.7	1.6	7.29	24	0	12.9	211	8.6	263	0	0	1	1	0
30253946	10486056	26777411	83	0	71.6836111111111111	0	1	0	20	1	1	1	0	1	1	0	0	1	3	77.875	141.69565217391303	54.69565217391305	80.08695652173913	19.958333333333332	96.66666666666667	36.7416666666666667	0.5495934335685794	0.9723805646036917	86.99999999999999	0	0	0	0	0	0		0.7	7.41	35	0	8	351	9.4	163	0	0	0	0	0
30253983	12270760	23606314	78	1	240.9916666666666667	1	1	3	22	0	1	0	0	1	1	1	0	1	4	67.08333333333333	117.33333333333333	68.04166666666667	79.04166666666667	17.21875	97.83333333333333	36.9516666666666667	0.5717329545454545	0.8487084870848708	49.29166666666666	0	1	1	0	0	0	1.6	1.4	7.4	29	0.06	11	155	11.9	335	0	0	1	0	0
30254436	13975682	27977951	81	0	78.1852777777777778	0	1	2	16	0	0	1	0	0	1	1	0	1	3	113.93478260869566	100.23913043478261	61.108695652173914	70.06521739130434	18.5	97.82608695652173	36.3466666666666667	1.136629798308393	1.6261247285138072	39.130434782608695	1	1	1	0	0	0	2	2.6	7.26	23	0.09	10.3	185	10.9	286	0	0	1	1	0
30254443	11896216	21954475	91	0	44.6577777777777778	0	1	6	4	1	1	0	0	0	1	0	0	1	2	88.0952380952381	127.47619047619048	69.0952380952381	85.9047619047619	24	95.52380952380952	36.5714285714285714	0.691072095629436	1.02549889135255	58.38095238095238	1	0	0	0	0	0		0.7		26	0	10.4	131	8.7	87	0	0	0	0	0
30254556	16417748	29716543	78	0	78.5655555555555556	0	1	5	11	0	0	0	1	0	1	1	1	0	3	112.3913043478261	99.23809523809524	57.285714285714285	66.47619047619048	22.73913043478261	96.78260869565217	37.555	1.1325419344070766	1.6907001370374983	41.952380952380956	1	1	1	0	1	0		0.8		27	0.1	8.6	297	9.1	214	0	0	0	0	0
30254621	17414351	23018977	37	1	811.8697222222222222	0	0	2	0	0	1	0	0	0	0	0	0	0	0	80.95652173913044	101.95833333333333	52.4375	67.54166666666667	20	95.25	36.1321428571428571	0.7940157424352802	1.1986159912024246	49.52083333333333	0	1	1	0	0	1	2.5	10.5	7.34	15	0.22	9.9	185	31.1	228	1	0	1	1	1
30254655	17775483	21984313	88	0	59.7244444444444444	0	1	6	4	1	1	0	0	0	0	0	0	1	1	80.25	138.42857142857142	74.57142857142857	91.92857142857143	13.375	100	36.7075	0.5797213622291022	0.872960372960373	63.85714285714285	1	0	0	0	0	0		0.6		17	0	11.8	127	8.1	111	0	0	0	0	0
30255211	14902819	28550127	64	0	43.3186111111111111	0	1	5	17	0	0	0	0	0	0	0	0	0	0	103.27083333333333	102.72340425531915	64.53191489361703	76.08510638297872	16.193877551020407	97.125	37.53	1.0053291563104114	1.3573068139448172	38.191489361702125	1	1	1	1	1	0	1.9	1.7	7.12	18	0.05	8.6	5	5.8	428	0	0	1	1	0
30255292	15768454	20752672	75	1	24.9183333333333333	0	0	4	13	0	0	0	1	0	0	1	0	0	1	63.61538461538461	118.31914893617021	50.95744680851064	68.29787234042553	17.25	95.71794871794872	36.0866666666666667	0.5376592477833262	0.9314402108794633	67.36170212765957	0	1	1	0	0	1	2.4	0.9	7.33	18	0	8.5	82	12.3	122	1	0	0	1	0
30255689	19113511	28293440	70	1	25.8747222222222222	0	0	0	9	1	0	0	1	1	0	1	0	0	2	87.75	102.76	47.14	66.33333333333333	14.652173913043478	99.625	36.7314285714285714	0.8539314908524718	1.3228643216080402	55.620000000000005	0	1	1	0	0	0	3.5	1	7.3	20	0	8.8	117	18.6	107	1	0	0	1	0
30255866	14347468	26368410	54	1	29.2983333333333333	0	0	3	9	0	0	0	1	0	0	0	1	0	1	78.89285714285714	109.71428571428571	57.964285714285715	73.28571428571429	18.862068965517242	97.92857142857143	37.334	0.7190755208333334	1.0765107212475633	51.74999999999999	0	0	1	0	1	0	3.9	1	7.35	23	0	9	91	9	124	1	0	0	0	0
30256270	14294356	22554077	61	1	68.8836111111111111	0	1	4	19	0	1	1	0	0	1	1	0	1	3	68.72413793103448	104.88461538461539	68.12	76.07407407407408	16.82758620689655	98.63333333333334	36.8172413793103448	0.6552356385063793	0.9033844810798105	36.76461538461538	0	0	0	0	0	1	1.1	1.3	7.41	23	0	11.3	118	4	113	0	0	1	0	0
30256321	10828900	24951394	67	0	30.6694444444444444	0	0	5	15	0	0	0	1	1	1	1	0	0	3	58.44444444444444	110.3061224489796	67.24489795918367	80.22448979591837	16.72222222222222	93.26415094339623	36.866	0.5298386267858978	0.7285112637440289	43.06122448979592	0	1	1	0	0	0		0.5		31	0.14	12.4	273	11.7	81	0	0	0	0	1
30256389	16049244	27924141	67	1	27.41	0	0	1	15	0	0	0	1	0	0	1	0	1	2	87.45454545454545	109.47222222222223	53.75	72.58333333333333	16.454545454545453	97.82857142857142	36.666	0.7988743050910013	1.2048846675712348	55.72222222222223	0	1	1	0	0	0	4	0.7	7.23	20	0	11.1	128	15.8	129	1	0	0	1	0
30256612	12754871	29291425	69	1	46.7930555555555556	0	0	5	19	0	1	0	0	0	1	0	0	1	2	79.72	106.875	62.375	73.66666666666667	17.5	94.5925925925926	37.39	0.7459181286549708	1.0821719457013574	44.5	1	1	1	1	0	0	2.1	1.3	7.25	24	0.16	10.4	133	21.2	189	1	0	1	1	1
30256671	12656796	24141706	71	1	139.4122222222222222	0	0	4	2	0	1	1	0	1	1	1	0	1	4	123.42307692307692	116.5	67.03846153846153	77.76923076923077	19.384615384615383	93.5	36.4575	1.0594255529877847	1.5870425321463897	49.46153846153847	1	0	0	0	0	0	1.6	4	7.15	20	0	9.8	109	8	319	0	0	1	1	0
30257236	18554724	20294477	70	1	360.3388888888888889	0	0	1	18	0	0	0	0	0	0	1	0	0	1	101.8076923076923	143.125	89.70833333333333	104.52	27.23076923076923	94.11538461538461	37.2528571428571429	0.7113201209271078	0.9740498689982042	53.41666666666667	1	0	0	1	1	0		1.3		19	0.01	12.5	202	9.5	183	0	0	1	0	0
30257292	15021968	25824374	76	0	66.6341666666666667	0	1	4	5	0	1	0	0	0	1	1	1	0	3	95.19354838709677	107.61290322580645	62.806451612903224	76.80645161290323	18.103448275862068	97.86666666666666	36.9757142857142857	0.8845923261390887	1.2393952120957579	44.806451612903224	1	1	1	0	0	0	2.5	2.9	7.34	26	0	7	143	7.2	176	1	0	1	1	0
30257449	13303444	28944211	67	1	81.3983333333333333	1	0	2	7	0	0	0	0	0	0	0	0	1	1	80.2	104.17647058823529	54.30882352941177	80.91666666666667	18.9	98.02857142857142	36.9725	0.7698475437605873	0.9911431513903193	49.86764705882352	1	1	1	0	0	0	2.2	0.8	7.35	22	0	7.8	50	0.2	211	1	0	0	0	0
30257748	12604664	27591805	78	1	25.0230555555555556	0	0	3	9	0	0	0	1	0	0	1	0	0	1	65.41935483870968	112.51515151515152	48.57575757575758	69.33333333333333	18.15625	96.93548387096774	36.93	0.5814270696680365	0.9435483870967742	63.93939393939394	0	1	1	0	0	0	1.4	1.4	7.32	22	0	7.8	89	3.8	132	0	0	1	1	0
30257878	18683964	20340673	79	0	35.2880555555555556	0	1	6	3	1	1	0	0	0	1	0	0	0	1	82.55555555555556	146.76	74.04	90.68	25.14814814814815	97.37037037037037	36.6283333333333333	0.5625208200841889	0.9104053325491349	72.71999999999998	0	0	0	1	0	0		0.9	7.26	43	0	6.9	246	4.4	114	0	0	0	1	0
30258173	14490374	29913208	77	0	487.8180555555555556	0	1	2	10	0	0	0	1	0	0	0	0	0	0	82.8	148.98648648648648	66.63513513513513	92.51388888888889	19.180555555555557	98	37.0244444444444444	0.5557551020408164	0.8950007506380423	82.35135135135135	1	0	0	0	0	0	1	0.6	7.32	23	0	9.3	267	10.1	175	0	0	0	1	0
30258557	11805066	25941781	68	0	326.1230555555555556	1	0	5	13	0	0	0	0	0	0	0	0	0	0	97.875	124.21739130434783	70.04347826086956	82.3913043478261	23.395833333333332	96.30434782608695	36.8657142857142857	0.7879331466573328	1.187928759894459	54.173913043478265	1	0	0	0	0	0	2.2	0.6	7.38	24	0	9.1	346	70.6	127	1	0	0	0	0
30258685	17831906	24710099	86	0	25.7797222222222222	0	0	3	20	0	1	0	0	0	0	1	0	1	2	60.54545454545455	129.76190476190476	50.666666666666664	69.76190476190476	18.681818181818183	94.04761904761905	36.6966666666666667	0.4665888240200167	0.8678870617437171	79.0952380952381	0	0	1	0	0	0		0.7		24	0	9.8	188	11.7	113	0	0	0	0	0
30258886	12213317	24790537	46	0	28.8166666666666667	0	1	1	13	0	0	0	0	0	0	0	0	0	0	74.08823529411765	106.82352941176471	66.47058823529412	79.67647058823529	15.705882352941176	96.1470588235294	36.81	0.693557268722467	0.9298634182355113	40.352941176470594	0	1	1	0	0	0		1.2		22	0	6.7	138	14	319	0	0	0	0	0
30259002	19049931	21831426	68	1	66.3080555555555556	0	0	6	3	1	1	1	0	0	0	0	0	0	0	104.84	94.76	67.32	76.76	31.52	97.84	37.02	1.1063739974672857	1.3658155289213132	27.440000000000012	1	1	1	0	0	0	1.9	0.3	7.44	23	0	10.5	241	17.5	103	0	0	0	0	0
30259048	17587573	20290742	83	1	295.4147222222222222	0	0	6	9	1	0	0	1	0	0	1	1	0	2	82.06060606060606	111.76923076923077	64.28205128205128	78.92307692307692	18.112903225806452	98.42424242424242	36.7612903225806452	0.7341967507143006	1.0397542678244434	47.48717948717949	0	1	1	0	0	1	2.9	1.4	7.31	23	0	8.6	143	15.7	109	1	0	1	1	0
30259166	14928901	21212667	51	1	28.1972222222222222	0	0	4	16	0	0	0	0	0	0	0	0	0	0	93.06896551724138	112.23333333333333	52.03333333333333	70.86666666666666	14.827586206896552	96.37931034482759	37.0085714285714286	0.8292453120039327	1.3132967852856263	60.2	1	0	1	0	0	0	1.5	0.7	7.43	31	0	8.3	85	8.8	139	0	0	0	0	0
30259309	13762178	25485318	54	1	76.6608333333333333	0	1	0	8	1	0	0	0	0	1	0	0	0	1	106.92	109.75	61	71.125	21.8	93.64	37.2471428571428571	0.9742141230068337	1.503268892794376	48.75	1	1	1	1	0	0	1	0.9	7.42	24	0	8.4	339	13.8	255	0	0	0	0	0
30259491	18989468	23832577	69	1	89.5622222222222222	0	1	0	20	1	1	0	0	0	0	0	0	1	1	68.0909090909091	138.66666666666666	83.19047619047619	100.04761904761905	18.545454545454547	96.54545454545455	36.845	0.49104020979020985	0.6805850028125136	55.47619047619047	0	0	0	0	0	0		0.8		21	0	12.8	154	11.7	165	0	0	0	0	0
30259518	18928425	24798061	82	1	103.96	0	0	6	16	1	0	0	0	0	0	0	0	1	1	96.18518518518519	102.16666666666667	62.96666666666667	75.9	16.314814814814813	98.72	36.08	0.9414536885988762	1.267261991899673	39.2	1	1	1	0	0	1		2.2	7.35	18	0	7.4	219	24.6	143	0	0	1	0	0
30259662	14374733	26158490	67	1	158.0819444444444444	0	1	4	11	0	0	0	0	0	0	0	0	1	1	105.46875	131.06451612903226	67.64516129032258	85.10344827586206	19.5	95.4375	37.365	0.804708651242924	1.2393005470016207	63.41935483870968	1	0	0	0	1	0		0.8		20	0.04	6.8	94	17.1	136	0	0	0	0	0
30259797	19957675	21799993	78	1	323.5219444444444444	0	0	0	9	1	0	0	0	0	0	0	0	1	1	100.47368421052632	109.84210526315789	49.1578947368421	67.13157894736842	20.96153846153846	97.25641025641026	37.2588888888888889	0.9147101102060374	1.4966679733437867	60.68421052631579	1	1	1	1	1	0	3.1	1.8	7.34	18	0	7	11	1.8	153	1	0	1	1	0
30259941	13762777	24476325	82	1	32.9997222222222222	0	1	1	9	0	0	0	1	0	0	1	0	0	1	80.06060606060606	113.70588235294117	50.970588235294116	69.73529411764706	15.515151515151516	96.57575757575758	35.6433333333333333	0.7041025882205396	1.148064363585241	62.73529411764706	0	0	1	0	0	1	3.2	1	7.34	24	0	8.8	111	12.7	99	1	0	0	1	0
30260317	13310560	20500300	85	1	37.9780555555555556	0	1	5	3	0	1	0	1	0	0	0	0	1	1	81.15384615384616	117.20833333333333	54.75	73.29166666666667	21.192307692307693	98.16	36.902	0.6923897290054418	1.1072724887392311	62.45833333333333	0	0	1	0	0	0	2.2	1.6	7.31	17	0	6.7	69	6.7	129	1	0	1	1	0
30260846	17759799	25979133	74	1	108.7797222222222222	0	1	0	2	1	1	0	0	0	0	0	0	0	0	71.08	131.12	79.24	95.16	21.56	96.56	36.9166666666666667	0.5420988407565589	0.7469525010508618	51.88000000000001	0	0	0	0	0	0	7	0.8	7.42	19	0	10.4	284	10.7	106	1	1	0	0	0
30261200	10903792	24903719	92	1	126.2275	0	0	3	12	0	0	1	0	0	1	1	1	0	3	78.40625	152.57575757575756	45.09090909090909	77.18181818181819	23.140625	99.3125	36.69	0.5138840615690169	1.0158642520612484	107.48484848484847	0	0	1	0	0	1	1.9	1.6	7.28	19	0	8.7	268	19.2	163	0	0	1	1	0
30261300	10772120	27965588	76	1	50.6669444444444444	0	0	0	10	1	0	0	1	0	0	1	0	1	2	76.57142857142857	111.38095238095238	55.76190476190476	71	19.285714285714285	96.94736842105263	36.842	0.6874732791791364	1.0784708249496981	55.61904761904762	0	1	1	0	0	0	2.2	1	7.32	22	0	11.4	144	19.6	123	1	0	0	1	0
30261457	15152579	26248295	96	1	404.6880555555555556	1	0	2	23	0	1	0	0	0	0	0	0	1	1	73.1923076923077	107.48	58.6	72.48	21.814814814814813	95.61538461538461	37.185	0.6809853711602875	1.0098276447614196	48.88	1	0	1	1	1	0	3.4	1.6	6.9	28	0.29	11.3	233	16.1	160	1	0	1	1	1
30262537	16788588	27179048	58	1	43.7725	0	1	5	17	0	0	1	0	0	0	1	0	0	1	66	117.65217391304348	67.43478260869566	78.82608695652173	18.652173913043477	96.52173913043478	36.8433333333333333	0.5609756097560975	0.8372862658576945	50.21739130434783	0	0	0	0	0	0		0.9		23	0.18	14.7	200	7.6	95	0	0	0	0	1
30262632	18418809	24302767	74	0	33.6388888888888889	0	0	4	9	0	0	0	1	0	0	1	0	0	1	74.27272727272727	117.66666666666667	53.45454545454545	74.45454545454545	15.484848484848484	96.57575757575758	36.44	0.631212979654906	0.9975579975579975	64.21212121212122	0	1	1	0	0	1	1.9	0.5	7.32	21	0	9.1	189	24.8	99	0	0	0	1	0
30263463	19478458	22512467	85	1	37.6661111111111111	0	0	0	2	1	1	0	0	0	0	0	0	1	1	67.8	145.05882352941177	63.76470588235294	86.94117647058823	19	93.55	36.82	0.4673965936739659	0.7798376184032476	81.29411764705883	0	0	1	1	0	0		1.3		21	0	12	216	7.7	96	0	0	1	0	0
30263524	12468016	22413196	60	1	71.4275	0	1	2	1	0	1	0	0	1	1	0	0	1	3	75.4074074074074	112.73076923076923	58.76923076923077	75.15384615384616	18.185185185185187	97.74074074074075	36.8957142857142857	0.6689159306013622	1.003373895902043	53.96153846153846	1	1	1	0	0	0	1	4.6	7.2	16	0.3	9.4	681	14.4	150	0	0	1	1	1
30263650	12285047	20099582	64	1	35.9936111111111111	0	0	4	3	0	1	0	0	0	0	1	0	0	1	72.5	134.42105263157896	82.15789473684211	97.15789473684211	22.166666666666668	93.125	36.656	0.5393500391542677	0.7462080173347778	52.26315789473685	0	0	0	1	0	0		0.8		25	0	15.7	241	11.2	151	0	0	0	0	0
30264020	19869226	21111937	24	0	667.7663888888888889	0	0	6	22	1	1	0	0	0	0	0	0	0	0	101.17857142857143	145.3448275862069	103.55172413793103	114.24137931034483	24.5	97.5	36.6428571428571429	0.6961277749533977	0.8856560734767798	41.79310344827586	1	0	1	1	0	0	1.6	0.6	7.33	26	0	12.8	228	16.2	115	0	0	0	1	0
30264363	18845236	23810069	51	0	67.4105555555555556	1	0	4	12	0	0	1	0	1	1	1	1	0	4	79.825	87.90243902439025	57.853658536585364	66.7560975609756	20.82051282051282	98.2	36.612	0.9081090455049945	1.1957709170624773	30.048780487804883	1	1	1	0	0	0	3.4	5.9	7.3	20	0.53	9.5	262	11.5	288	1	0	1	1	1
30264635	16055484	24734944	84	0	132.8188888888888889	0	0	5	10	0	0	0	1	0	1	1	0	0	2	69.03846153846153	115.07142857142857	55.214285714285715	76.35714285714286	14.634615384615385	99.24	36.3516666666666667	0.5999618010791195	0.904151975246456	59.857142857142854	0	0	1	0	0	0	2.4	1.1	7.22	17	0	7.5	143	14.7	138	1	0	0	1	0
30265186	11056424	22268750	61	1	69.8713888888888889	0	0	0	18	1	0	0	0	0	0	0	0	0	0	77.35714285714286	143.70967741935485	90.29032258064517	105.25925925925925	12.607142857142858	97.6923076923077	37.1325	0.5382876382876383	0.7349200764049463	53.41935483870968	0	0	0	0	0	0		0.8		26	0	10.6	188	7.3	149	0	0	0	0	0
30265210	19250925	27741129	80	1	123.5875	1	1	1	14	0	0	1	0	1	1	1	0	1	4	65.33333333333333	126.9090909090909	56.333333333333336	76	19.678571428571427	98.66666666666667		0.5148042024832855	0.8596491228070174	70.57575757575756	0	1	1	0	0	0	4.2	5.5	7.29	17	0.66	9.1	165	13.2	325	1	1	1	1	1
30266207	12807885	29512029	33	1	31.2336111111111111	0	0	4	9	0	0	0	1	0	0	0	0	0	0	103.94117647058823	112.8529411764706	61.529411764705884	74.92156862745098	15.455882352941176	98.38235294117646	36.8911764705882353	0.9210320562939796	1.3873331588589375	51.32352941176471	1	1	1	0	0	1	1.2	0.7	7.33	18	0	9.1	144	13	105	0	0	0	1	0
30266332	14740322	24486361	68	1	96.215	0	0	4	16	0	0	0	0	0	1	1	0	0	2	85.64516129032258	125.66666666666667	68.63333333333334	81.62068965517241	17.75	99.34482758620689	36.8271428571428571	0.68152648241636	1.049307003556973	57.03333333333333	1	1	1	0	0	0	1.4	1.2	7.39	19	0	12.1	157	12.6	92	0	0	0	0	0
30266548	18517345	26905868	46	1	71.0141666666666667	0	1	1	14	0	0	1	0	0	1	1	0	1	3	97.38461538461539	102.03846153846153	73.96153846153847	83.61538461538461	16.44	96.1923076923077	36.1757142857142857	0.954391255182812	1.1646734130634775	28.076923076923066	1	1	1	0	0	1	1.9	4.6	7.32	22	0	9.7	233	9	225	0	0	1	1	0
30266712	12905401	28129273	70	0	56.5527777777777778	0	0	3	6	0	1	0	0	0	0	0	0	0	0	78.09756097560975	123.76923076923077	58.30769230769231	78.07692307692308	20.210526315789473	93.41025641025641	36.6585714285714286	0.6309933453591838	1.0002643277664303	65.46153846153847	0	0	1	1	0	0		1		21	0	12.3	153	11.1	156	0	0	0	0	0
30266748	13406560	20205059	37	0	29.0297222222222222	0	1	6	10	1	0	0	1	0	0	0	0	0	0	71.68	102.53571428571429	67.57142857142857	82.77777777777777	17.2	98.32	36.5511111111111111	0.6990734935562523	0.8659328859060405	34.96428571428572	0	1	1	0	0	1	1.5	0.5	7.36	22	0	9	133	22.9	91	0	0	0	0	0
30267379	15653634	27142585	60	1	49.3233333333333333	0	0	6	10	1	0	0	1	0	0	1	0	0	1	100.11111111111111	109.88888888888889	64.46296296296296	77.83333333333333	22.51851851851852	95.76190476190476		0.9110212335692619	1.286224125624554	45.425925925925924	1	1	1	0	0	0	3.5	1.2	7.28	19	0	8.4	84	13.1	115	1	0	0	1	0
30267551	18082719	29350118	67	1	37.8569444444444444	0	0	3	21	0	1	0	0	0	0	0	0	0	0	77.39622641509433	110.06923076923077	55.292307692307695	75.46153846153847	22.547169811320753	96.33962264150944	37.855	0.7031595103754464	1.0256380666628198	54.776923076923076	0	1	1	0	1	0	4	1.3	7.44	15	0.1	7.8	182	23.1	391	1	0	1	0	0
30267764	13900768	22616277	91	1	36.9580555555555556	1	0	6	22	1	1	0	0	0	0	0	0	0	0	82.25	139.8095238095238	75.14285714285714	92.9047619047619	23.92	91.12	36.2033333333333333	0.5883004087193461	0.8853152229625834	64.66666666666666	0	0	0	1	0	0	2.5	1.4	7.34	21	0.03	11.6	188	10.7	214	1	0	1	1	0
30267953	14526571	25279984	79	0	44.7436111111111111	0	0	6	1	1	1	0	0	0	0	0	0	0	0	101.13157894736842	124.71794871794872	73.94871794871794	97.05128205128206	18.44736842105263	98.48648648648648	36.61	0.8108823147506926	1.0420426892859627	50.769230769230774	1	0	0	0	0	0	2.3	0.8	7.4	19	0	7.9	158	27.2	153	1	0	0	0	0
30267989	12965322	22868131	58	1	69.5877777777777778	0	0	0	18	1	0	0	1	1	0	1	0	0	2	83.44827586206897	112.8	66.8	80.03333333333333	17.14814814814815	96.21428571428571	36.8857142857142857	0.739789679628271	1.0426690028580046	46	0	1	1	0	0	0	2.4	1	7.36	22	0	10.5	131	13.6	191	1	0	0	0	0
30268179	19779215	24286397	86	0	96.945	0	0	4	10	0	0	0	1	0	0	1	0	1	2	69.17948717948718	118.64102564102564	51.35897435897436	71.58974358974359	16.9375	98.78378378378379	35.6846153846153846	0.5830992003457964	0.9663323782234957	67.28205128205127	0	1	1	0	0	1	4.8	1.2	7.17	18	0	7.1	70	19.2	98	1	1	0	1	0
30268217	12862386	25183379	61	1	316.8730555555555556	0	1	4	11	0	0	0	0	0	1	0	0	0	1	72.3076923076923	97.88461538461539	59.84615384615385	71.6923076923077	18.807692307692307	96.38461538461539	36.2588888888888889	0.7387033398821218	1.0085836909871244	38.03846153846154	0	1	1	0	0	1	0.9	2	7.36	19	0	7.1	58	1.4	120	0	0	1	0	0
30268253	12299777	20675872	55	1	155.9447222222222222	1	1	5	6	0	1	0	0	0	0	1	0	0	1	74.07407407407408	111.22222222222223	71.29629629629629	83.85185185185185	17.962962962962962	96.55555555555556	36.8766666666666667	0.666000666000666	0.88339222614841	39.92592592592594	1	1	0	0	0	0		0.8		17	0	10.8	179	12.5	385	0	0	0	0	0
30268293	19311178	22304647	59	1	44.0869444444444444	0	0	5	22	0	1	0	0	0	0	0	0	0	0	56.86666666666667	139.1851851851852	79.03703703703704	93.18518518518519	16.29032258064516	95.2258064516129	36.4285714285714286	0.4085683874401277	0.6102543720190778	60.14814814814815	0	0	1	0	0	0		0.9		23	0	17	202	11.1	123	0	0	0	0	0
30268314	19087971	26719664	63	0	146.8322222222222222	1	1	5	19	0	1	0	0	0	0	0	0	0	0	89.5	110.45454545454545	56.24242424242424	75.5909090909091	13.25	96.71875	37.5475	0.8102880658436215	1.1840048105832832	54.21212121212121	1	1	1	0	1	0	2.1	0.6	7.4	19	0.02	6.6	59	14.1	118	1	0	0	0	0
30268455	15623906	26566171	60	1	95.305	0	0	5	14	0	0	1	0	0	1	0	0	1	2	83.5				19.083333333333332	94.1304347826087	37.12				1	0	0	0	0	0		0.7		28	0	8	399	8	128	0	0	0	0	0
30268731	10820044	24845951	74	0	49.2413888888888889	0	1	1	19	0	1	0	0	1	1	1	0	1	4	88.19200000000001	112.20833333333333	67.66666666666667	81.66666666666667	17	98.33333333333333	36.783	0.78596658002228	1.0799020408163265	44.54166666666666	1	0	1	1	0	0	2.1	0.9	7.41	24	0.02	6.6	192	13.5	104	1	0	0	0	0
30268845	10923555	20732458	55	1	50.4330555555555556	0	1	2	14	0	0	0	0	0	0	0	0	0	0	79.72	116.75	64.79166666666667	76.58333333333333	16.36	99.12	36.945	0.6828265524625268	1.0409575625680088	51.95833333333333	1	0	1	0	0	0	4.4	3.6	7.52	15	0	6.8	41	9.3	197	1	1	1	0	0
30268862	10148115	20248274	33	1	32.2455555555555556	0	0	0	11	1	0	0	1	0	0	0	0	0	0	88.03571428571429	129.05	64.05	82.01666666666667	22.017857142857142	96.39285714285714	36.9916666666666667	0.6821829855537721	1.0733881034632915	65.00000000000001	1	0	0	0	0	0	1.7	1.4	7.35	26	0	9.3	175	14.7	120	0	0	1	0	0
30269184	18363524	26794552	67	1	25.59	0	0	0	9	1	0	0	1	0	0	1	0	0	1	77.83870967741936	119.78787878787878	44.39393939393939	64.51515151515152	18.560606060606062	98.58620689655173	36.915	0.6498045583999087	1.2065182805800088	75.39393939393939	0	0	1	0	0	0	1.4	0.7	7.33	20	0	9.2	188	9.6	105	0	0	0	1	0
30269315	13104650	20405255	94	0	55.5047222222222222	0	0	5	12	0	0	0	1	0	1	0	0	1	2	94.8076923076923	91	58.28	69.08	21.76923076923077	98.23076923076923	36.4528571428571429	1.0418427726120034	1.3724332991848915	32.72	1	1	1	0	0	1	2.3	2.1	7.36	33	0	10.9	216	8.8	78	1	0	1	0	0
30269422	19878500	20811888	59	0	46.66	0	0	0	19	1	1	0	0	0	0	0	0	0	0	73.36842105263158	126.9	66.1	83.8	16.833333333333332	95.9047619047619	36.76	0.5781593463564347	0.875518150986057	60.80000000000001	0	0	1	0	0	0		0.6		21	0	12	218	8.3	80	0	0	0	0	0
30269732	10874048	21854563	87	1	117.0938888888888889	0	1	3	23	0	1	0	0	0	0	0	0	0	0	76.87878787878788	145.03125	87.6875	104.09375	20.21875	95.4375	36.8133333333333333	0.5300842947901772	0.738553350982051	57.34375	0	0	0	0	0	0		1.6		24	0	11.8	190	8.7	111	0	0	1	0	0
30269851	19195493	25180225	77	1	76.53	0	0	5	11	0	0	0	1	1	0	1	0	1	3	88.13793103448276	103.76666666666667	47.93333333333333	64.5	16.79310344827586	98.57142857142857	37.1926315789473684	0.8493857793236372	1.3664795509222134	55.833333333333336	1	1	1	0	1	0	1.5	0.9	7.3	19	0	7.4	115	8.9	129	0	0	0	1	0
30269879	15799409	26411796	81	1	86.9111111111111111	0	0	2	3	0	1	0	0	0	0	0	0	0	0	79.31481481481481	143.28301886792454	63.113207547169814	86.41509433962264	21.296296296296298	96.42592592592592	37.5314285714285714	0.5535534876461924	0.9178351932718745	80.16981132075472	1	0	0	0	1	0		1		25	0	9.8	266	9.2	107	0	0	0	0	0
30270494	15264815	23952466	67	1	26.3763888888888889	0	0	4	11	0	0	0	1	0	0	1	0	0	1	77.72727272727273	103.12	54.52	67.44	18.02173913043478	99.22727272727273	36.705	0.7537555539882925	1.1525396311873182	48.6	0	1	1	0	0	0	2.6	1.1	7.3	21	0	8.7	134	15.9	129	1	0	0	1	0
30270512	13572640	23970629	82	0	54.7836111111111111	0	1	4	17	0	0	1	0	0	1	0	1	0	2	91.75	112.375	55.75	69.58333333333333	23.625	97.79166666666667	36.26375	0.8164627363737486	1.318562874251497	56.625	1	0	1	0	0	1		0.7		29	0	7.6	540	7	107	0	0	0	0	0
30271151	12190096	24347835	91	0	402.8036111111111111	1	1	1	2	0	1	0	0	0	1	0	0	1	2	64.53846153846153	113.68	58.6	72.44	17.307692307692307	92.65384615384616	36.455	0.5677204568830184	0.8909229919721361	55.080000000000005	0	1	1	1	0	0	1.8	1.8	7.34	18	0	14.4	150	18.8	141	0	0	1	1	0
30271409	19290559	20025037	90	0	63.5627777777777778	0	1	6	5	1	1	0	0	0	0	0	0	0	0	67.21739130434783	113.43478260869566	58.391304347826086	74.8695652173913	19.958333333333332	96.54166666666667	37.372	0.5925642008432349	0.8977932636469222	55.04347826086957	0	1	1	1	1	0	3.4	1.1	7.39	18	0	9	199	34.1	118	1	0	0	0	0
30271421	10139253	27441771	56	1	122.0963888888888889	0	0	4	15	0	0	0	1	0	1	1	0	1	3	83.3	106.25	65.9	79.85	21.61904761904762	96.9	37.200952380952381	0.7839999999999999	1.0432060112711334	40.349999999999994	0	1	0	1	0	0	4.5	0.9	7.29	21	0	10.7	143	23	231	1	1	0	1	0
30271468	14992846	27193595	91	1	240.8644444444444444	0	1	1	13	0	0	1	0	0	1	1	1	0	3	69.75	93	43.64	57	18.142857142857142	95.38461538461539	35.575	0.75	1.2236842105263157	49.36	0	1	1	0	0	1		3.9		23	0.09	12.7	144	7.3	433	0	0	1	0	0
30271658	19017919	28481207	72	1	960.0944444444444444	0	0	1	13	0	0	0	1	1	1	1	0	0	3	82.20689655172414	110.13793103448276	46.13793103448276	62.55172413793103	18.844827586206897	97.89655172413794	36.8931034482758621	0.7463994990607389	1.3142227122381478	64	0	1	1	0	0	0	4.8	1.8	7.29	23	0	8.9	145	17.3	146	1	1	1	1	0
30271748	18163427	28068657	71	0	28.6252777777777778	0	1	3	14	0	0	0	0	0	0	0	0	0	0	76.7	113.79310344827586	65.17241379310344	77.03448275862068	16.866666666666667	99.63333333333334	37.322	0.6740303030303031	0.9956580125335722	48.62068965517241	1	1	0	0	0	0	1.7	0.8	7.3	21	0	10.9	215	12.3	124	0	0	0	1	0
30271824	14525616	26794444	77	1	88.1425	0	0	4	1	0	1	1	0	0	1	1	0	1	3	63.32857142857143	113.84782608695652	57.8768115942029	76.2463768115942	19.049295774647888	96.59677419354838	37.3085714285714286	0.556256308137156	0.8305781084530371	55.97101449275362	1	1	1	1	0	0	5.3	1.3	7.13	17	0.02	9.8	143	12.2	205	1	1	1	1	0
30271905	15585184	26897262	43	1	72.6222222222222222	0	1	4	20	0	1	0	1	0	1	0	0	0	1	103.32	117.15384615384616	71.6923076923077	85.03846153846153	25.76	93.95833333333333	37.31875	0.8819172685489165	1.214979647218453	45.46153846153847	1	0	0	0	0	0	1.4	0.6	7.47	21	0	7.5	192	17.2	152	0	0	0	0	0
30272018	14505633	25497394	70	1	96.3238888888888889	0	1	6	18	1	0	0	0	0	1	1	0	0	2	71.93103448275862	104.11538461538461	65.57692307692308	77.73076923076923	17.75	94.44827586206897	36.8171428571428571	0.6908780556157089	0.9253868859731441	38.53846153846153	1	1	1	0	0	0	2.7	1.2	7.18	31	0	15	147	5	187	1	0	0	1	0
30272226	18777576	29560636	64	1	92.3319444444444444	0	0	6	21	1	1	0	0	0	0	0	0	0	0	89.73333333333333	137.62962962962962	65.66666666666667	88.0909090909091	17.47826086956522	99.55813953488372	37.0071428571428571	0.6519913885898817	1.0186446508427933	71.96296296296295	1	1	1	0	0	0	1.2	0.6	7.41	21	0	8	284	10.5	134	0	0	0	0	0
30272231	19744447	29259950	75	0	64.1244444444444444	0	1	4	0	0	1	0	0	0	0	1	0	1	2	82.93103448275862	99.76470588235294	56.55882352941177	69.8970588235294	16.25925925925926	94.60714285714286	37.185	0.8312662654521795	1.1864738785667128	43.205882352941174	0	1	1	0	0	0	5.5	1.9	7.34	20	0	12.2	103	29.6	207	1	1	1	1	0
30272245	10868227	21280722	55	1	49.2411111111111111	0	1	5	16	0	0	0	1	0	0	0	0	0	0	59.47826086956522	115.38095238095238	64.95238095238095	77.04761904761905	14.130434782608695	97.6086956521739	36.62	0.5154946257783201	0.7719675390981888	50.42857142857143	0	1	1	0	0	0		0.9		24	0	10.5	241	5.5	55	0	0	0	0	0
30272416	10246901	25432788	51	1	502.3352777777777778	0	1	2	22	0	1	0	0	0	0	0	0	1	1	102.5	101	64.8	77.76	24.375	99.9090909090909	36.3436363636363636	1.0148514851485149	1.3181584362139918	36.2	1	1	0	0	0	1	9.1	2.2	7.12	9	0.17	7.1	89	8.9	310	1	1	1	1	1
30272545	13762552	27329464	75	0	55.0708333333333333	1	1	0	19	1	1	0	0	0	0	0	0	0	0	102.42424242424242	108.6875	68.09375	80.125	18.863636363636363	98.6	37.02875	0.9423737083311551	1.2783056776816526	40.59375	1	1	0	1	1	0		0.8		19	0	7.2	78	5.4	142	0	0	0	0	0
30272876	12392935	26131688	71	1	89.3669444444444444	0	0	5	19	0	1	0	0	0	1	0	0	1	2	69.73684210526316	126.45238095238095	74.61904761904762	91.73809523809524	18.842105263157894	93.42105263157895	37.098	0.5514869833216066	0.760173207480159	51.83333333333333	0	0	0	0	0	0		1		24	0	12	242	15.4	163	0	0	0	0	0
30272966	12755928	22758179	90	0	104.0888888888888889	0	0	5	15	0	0	0	0	0	0	0	0	0	0	88.83333333333333	124.375	64.83333333333333	82.25	21.75	95.16666666666667	36.7683333333333333	0.7142378559463987	1.0800405268490374	59.54166666666667	1	1	1	1	0	0	1	0.9	7.41	16	0	11.7	513	11.8	149	0	0	0	0	0
30272974	11367269	21916943	66	0	87.3797222222222222	0	0	5	21	0	1	0	0	0	0	0	0	0	0	103.08	137.85185185185185	77	98.35185185185185	21.946428571428573	94.33333333333333	36.7925	0.747759269210102	1.0480738090755037	60.85185185185185	1	0	1	1	0	0	2.4	0.6	7.24	23	0	10.7	368	13.8	148	1	0	0	1	0
30273113	16520386	22420672	55	1	107.5155555555555556	0	1	0	2	1	1	0	0	0	0	0	0	0	0	69.8076923076923	106.1891891891892	53.75675675675676	69.72972972972973	25.571428571428573	94.85185185185185	37.14	0.6573898232080976	1.0011180679785332	52.432432432432435	0	1	1	0	0	0	2	1.3	7.18	26	0	15.1	259	15.3	199	0	0	1	1	0
30273210	18483975	29973865	32	1	34.7308333333333333	0	0	2	7	0	0	0	0	0	1	0	0	1	2	132	115	88.56	100.84	32.208333333333336	93.88	36.7966666666666667	1.1478260869565218	1.3090043633478778	26.439999999999998	1	0	0	0	0	0	2.2	1	7.36	19	0	15.1	266	13.2	123	1	0	0	0	0
30273264	18772698	23355539	64	1	85.6922222222222222	0	0	0	12	1	0	1	0	1	1	1	0	1	4	81.33333333333333	104.21428571428571	52.589285714285715	77.28395061728396	23.14814814814815	96.03703703703704	36.6483333333333333	0.7804432259538496	1.052396166134185	51.62499999999999	0	1	1	0	0	0	4.7	0.9	7.18	11	5.39	11.3	416	28.9	300	1	1	0	1	1
30273377	18232489	26741329	58	0	25.5455555555555556	0	0	1	17	0	0	1	0	0	1	1	0	0	2	75.83333333333333	118.43478260869566	63.130434782608695	78.6086956521739	16.88888888888889	97.20833333333333	36.868	0.6402961331375427	0.9646939528023599	55.30434782608696	0	1	1	0	0	0	0.6	4.6	7.31	23	0	9.1	220	5.9	158	0	0	1	1	0
30273492	10090569	26845669	91	1	43.5866666666666667	1	1	5	16	0	0	0	0	1	1	0	0	0	2	66.44444444444444	120.04	45.12	66.16	22.14814814814815	98.8076923076923	36.46	0.5535191973046021	1.004299341663308	74.92000000000002	0	0	1	1	0	0	4.2	6.1	7.32	13	0	7.9	163	22.1	201	1	1	1	1	0
30273701	13253137	20551575	49	1	45.3972222222222222	0	0	3	18	0	0	0	0	0	0	0	0	0	0	82.91666666666667	121.95	60.85	78.7	16.533333333333335	92.95238095238095	37.2528571428571429	0.6799234659013257	1.0535789919525624	61.1	1	0	0	1	1	0		1		22	0	11.3	242	11.7	144	0	0	0	0	0
30273938	16391669	23126525	89	1	25.4	0	1	1	17	0	0	0	1	0	1	1	1	0	3	65.78260869565217	126.42857142857143	63.476190476190474	79.26315789473684	17.652173913043477	95.8695652173913	36.2085714285714286	0.5203144190616555	0.82992667013107	62.952380952380956	0	0	0	0	0	1		1.3		26	0	11.2	150	7.2	119	0	0	1	0	0
30274311	11468840	27111775	76	1	134.3372222222222222	0	1	4	4	0	1	0	0	0	0	0	0	1	1	78.68181818181819	113.0952380952381	73.85714285714286	86.38095238095238	15.8125	97.66666666666667	37.27	0.6957129186602871	0.9108700010023054	39.23809523809524	1	1	0	0	0	0	2.8	0.9	7.29	22	0	11.3	232	11.9	128	1	0	0	1	0
30274391	17346993	22925386	69	0	34.7716666666666667	0	1	1	4	0	1	1	0	0	1	1	0	1	3	82.3076923076923	129.5	73.8076923076923	92.15384615384616	19.384615384615383	95.15384615384616	36.555	0.6355806355806356	0.8931552587646076	55.69230769230769	0	0	1	0	0	0	2.9	0.9	7.29	26	0.01	10.8	246	10.1	313	1	0	0	1	0
30274691	19149078	24419716	69	1	28.0216666666666667	0	0	6	10	1	0	0	1	0	0	1	1	0	2	64.26315789473684	120.55	59.5	77.95	16.55	96.15789473684211	36.9317647058823529	0.533083018620795	0.8244151109010498	61.05	0	0	1	0	0	1	1.6	1.5	7.32	24	0	8.8	108	13.8	140	0	0	1	1	0
30275130	12420094	27878843	82	1	24.6102777777777778	0	0	0	14	1	0	0	0	0	1	1	0	0	2	64.54166666666667	113.375	63.791666666666664	79.33333333333333	16.09259259259259	98.79166666666667	36.805	0.5692760014700479	0.8135504201680673	49.583333333333336	0	1	1	0	0	0	1.2	1.2	7.38	26	0	11.3	215	7.5	103	0	0	0	0	0
30275155	10445331	20659678	81	1	36.5005555555555556	0	1	3	0	0	1	0	0	0	1	1	0	0	2	70.83333333333333	120.41666666666667	54.25	72.66666666666667	16.125	96.625	37.1216666666666667	0.588235294117647	0.9747706422018347	66.16666666666667	0	0	1	0	0	0	2.4	1	7.44	23	0.03	13	249	11.7	153	1	0	0	0	0
30275290	12669784	22155964	67	0	66.3327777777777778	0	1	0	16	1	0	0	0	0	0	0	0	1	1	119.37037037037037	105.5	66.04166666666667	74.42857142857143	20	92.74074074074075	37.0328571428571429	1.1314727049324205	1.6038245539205231	39.45833333333333	1	1	1	1	0	0		1.2	7.3	27	0.01	9.9	113	12.7	107	0	0	0	1	0
30275792	15373922	21559170	87	0	207.4877777777777778	1	0	5	9	0	0	0	1	0	1	1	1	0	3	75.91666666666667	110.44444444444444	55.05555555555556	82.58333333333333	19.944444444444443	97.55555555555556		0.6873742454728371	0.9192734611503532	55.388888888888886	0	1	1	0	0	0	2.1	1.1	7.29	22	0	8.6	91	10.6	140	1	0	0	1	0
30276035	13827214	24260384	50	0	46.3886111111111111	0	1	2	14	0	0	0	0	0	0	0	0	0	0	62.27272727272727	105.02777777777777	53	70.11111111111111	16.91304347826087	97.80434782608695	36.785	0.592916736794018	0.8882005474715459	52.02777777777777	1	1	1	0	0	0		1.2	7.38	19	0	12.3	205	12.9	346	0	0	0	0	0
30276458	12846897	21299076	92	1	162.5941666666666667	0	0	2	20	0	1	0	0	0	0	1	0	1	2	78.28	114.68	57.16	71.56	18.76	96.88	36.538	0.6825950470875479	1.0939072107322527	57.52000000000001	1	1	1	0	1	1	1.1	0.6	7.26	21	0	8.3	140	7.2	172	0	0	0	1	0
30276977	11779955	28954796	69	1	35.2125	0	0	0	4	1	1	0	1	0	0	1	0	1	2	101.92592592592592	131.41666666666666	68.875	86.45833333333333	24.11111111111111	95.66666666666667	36.7516666666666667	0.7755936024800959	1.1789022757697456	62.54166666666666	1	0	0	0	0	0		0.9		23	0	8.6	159	12.7	101	0	0	0	0	0
30277089	19688834	21386657	36	1	61.7191666666666667	1	0	1	20	0	1	0	0	0	0	0	0	0	0	104.26315789473684	117.08333333333333	65.08333333333333	80	18.236842105263158	96.10526315789474	36.7133333333333333	0.8905038396703502	1.3032894736842104	52	1	0	1	0	0	0	1.2	1	7.37	23	0	6.4	59	19	109	0	0	0	0	0
30277837	17043686	21381298	89	0	54.1372222222222222	0	1	6	12	1	0	1	0	0	1	0	0	1	2	94.34615384615384	95.44	60.2	68.4	22.423076923076923	96.92307692307692	36.65	0.9885389128892901	1.3793297345928923	35.239999999999995	1	1	1	1	0	0	1.6	1	7.35	16	0.24	10	199	13.4	194	0	0	0	0	1
30278071	12393678	27313005	73	1	45.0244444444444444	0	1	4	21	0	1	0	0	0	0	0	0	1	1	81.96	112.68181818181819	65.04545454545455	78.54545454545455	15.6	95.2	36.9983333333333333	0.7273578055667607	1.0434722222222221	47.63636363636364	0	1	1	1	0	0					0					0	0	0	0	0
30278750	15567127	27023377	45	1	176.7197222222222222	0	1	0	14	1	0	0	0	0	0	0	0	0	0	95.08	96.08	56.96	69.28	17.826923076923077	98.12	37.23	0.9895920066611157	1.3724018475750577	39.12	1	1	1	0	0	0	3	1	7.42	22	0	7.2	455	31.1	285	1	0	0	0	0
30278821	16542226	21744676	60	1	167.5797222222222222	1	0	0	22	1	1	0	0	0	0	0	0	0	0	80.70833333333333	107.25	53.56521739130435	77.08333333333333	35.041666666666664	93.95833333333333	36.8983333333333333	0.7525252525252525	1.047027027027027	53.68478260869565	1	0	1	0	0	0		1.1	7.28	24	0	13.9	131	32.7	164	0	0	0	1	0
30278944	13469776	21070803	79	1	31.36	0	0	0	10	1	0	0	1	0	0	0	0	0	0	80.09375	122.13235294117646	47.98529411764706	70.66176470588235	19.484848484848484	96.9375	35.9923076923076923	0.655794701986755	1.133480749219563	74.1470588235294	0	1	1	0	0	1	3	1.3	7.34	20	0	10.7	157	34.9	186	1	0	1	1	0
30279037	16420761	22348316	88	0	66.23	0	1	5	22	0	1	0	0	1	1	0	0	0	2	84.54166666666667	113.95454545454545	52.40909090909091	73.36363636363636	23.72	97.43478260869566	37.5833333333333333	0.7418893764127111	1.1523647253201157	61.54545454545455	0	0	1	0	1	0	3.9	5.6	7.22	9	0.23	10.6	137	15.4	208	1	0	1	1	1
30279476	16998736	23823101	40	1	43.2836111111111111	0	0	0	23	1	1	0	0	0	0	0	0	0	0	64.11538461538461	133.05263157894737	88.94736842105263	101.73684210526316	17.157894736842106	97.11538461538461	37.002	0.4818798685491723	0.6302081260694814	44.10526315789474	0	0	0	0	0	0		0.9		21	0	13.1	198	10.4	99	0	0	0	0	0
30279555	15642594	26882685	62	1	83.2616666666666667	0	0	2	9	0	0	0	0	0	1	0	0	1	2	90.16	103.88888888888889	51.2962962962963	68.44444444444444	17.97826086956522	94.45833333333333	37.49625	0.8678502673796792	1.3172727272727272	52.59259259259259	1	1	1	0	1	0	1	0.9	7.27	25	0	9.4	215	10.4	144	0	0	0	1	0
30279786	12020348	29858466	93	0	47.5944444444444444	1	1	6	23	1	1	1	0	1	1	1	1	0	4	78.1	119.29629629629629	61.96296296296296	75.44444444444444	18.822580645161292	97.83333333333333	36.6016666666666667	0.6546724619683328	1.0351988217967598	57.33333333333333	0	0	1	0	0	0	1.9	2.5	7.26	11	0.12	8.2	191	14.2	258	0	0	1	1	1
30279889	11359753	21562503	76	0	38.8819444444444444	0	0	6	22	1	1	0	0	0	0	0	0	0	0	95.91666666666667	103.95652173913044	54.73913043478261	69.69565217391305	19.666666666666668	96.58333333333333	36.9716666666666667	0.9226613690227241	1.3762216677063839	49.21739130434783	1	1	1	0	0	0	1.6	4.4	7.32	10	0	8.1	344	55	203	0	0	1	1	0
30279931	18892944	22563881	80	1	70.9302777777777778	0	0	4	19	0	1	0	0	0	0	1	0	1	2	86.56818181818181	96.46153846153847	59.07692307692308	71.15384615384616	22.931818181818183	95.54545454545455	37.2711111111111111	0.8974372915760475	1.2166339066339065	37.38461538461539	1	1	1	1	0	0		0.8	7.41	24	0	10.2	105	20.4	99	0	0	0	0	0
30279995	19538400	29486435	88	1	68.2025	0	1	1	21	0	1	0	0	0	0	0	0	0	0	87.5	95.78260869565217	47.43478260869565	57.91304347826087	17.615384615384617	95.56	36.9671428571428571	0.9135270086246028	1.510885885885886	48.34782608695652	0	1	1	1	0	0	1.5	4.6	7.35	24	0.18	7.8	361	15.4	129	0	0	1	0	1
30280038	16618220	25114797	82	1	54.9725	0	0	2	14	0	0	1	0	1	1	1	0	0	3	100.96	110.45833333333333	76.75	87.47826086956522	19.90909090909091	94.9047619047619	36.66375	0.9140098076197661	1.1541153081510933	33.70833333333333	1	1	0	0	0	0	1.3	1.2	7.46	28	0	15.7	469	16.2	117	0	0	0	0	0
30280467	15037407	20520887	74	1	31.7633333333333333	0	0	5	6	0	1	0	0	0	0	0	0	1	1	87.73076923076923	126.84	73.36	85	19.410714285714285	97.07692307692308	37.1671428571428571	0.6916648472939864	1.032126696832579	53.480000000000004	1	0	1	0	0	0		1.1	7.4	21	0.4	11.6	183	17	143	0	0	0	0	1
30280596	12327925	29810839	60	0	54.1591666666666667	0	0	1	15	0	0	0	0	0	0	0	0	0	0	87.08	94.48	53.36	62.4	13.32	97.04	36.75	0.9216765453005926	1.3955128205128204	41.120000000000005	1	1	1	0	0	0	1.1	1.5	7.39	23	0	7.2	266	21.5	135	0	0	1	0	0
30280717	11637778	28512915	86	1	238.7041666666666667	0	1	3	0	0	1	0	0	0	0	1	0	1	2	111.96969696969697	103	54.8	72.88333333333334	19.451612903225808	99.03333333333333	37.1383333333333333	1.0870844365989998	1.536286718084111	48.2	1	1	1	0	0	0	10.3	1.5	7.14	10	0	12.2	154	9.6	186	1	1	1	1	0
30280765	13059012	29265169	75	1	123.0133333333333333	1	0	4	17	0	0	0	0	0	1	1	1	1	4	61.24	107.375	61.416666666666664	74.875	24.333333333333332	95.75	36.6971428571428571	0.5703376018626309	0.8178964941569282	45.958333333333336	0	1	1	0	0	0	2.3	2.8	7.34	16	0	8.5	231	20.5	139	1	0	1	1	0
30280905	11679767	21571362	63	0	79.3819444444444444	0	0	2	10	0	0	0	1	0	0	0	0	0	0	74.42307692307692	99.18518518518519	58.648148148148145	74.79629629629629	15.24074074074074	98.38461538461539	36.6147826086956522	0.7503446889182512	0.9950101891176415	40.537037037037045	0	1	1	0	0	1	3	0.6	7.34	21	0	8	80	15.9	134	1	0	0	1	0
30281064	19163747	21853396	86	0	38.5658333333333333	0	0	1	2	0	1	1	0	1	1	0	0	0	2	71.36842105263158	103.22857142857143	48.2	61.31428571428572	21.736842105263158	96.13157894736842	36.6454545454545455	0.6913630602939677	1.1639770441948298	55.028571428571425	0	1	1	0	0	0	2.6	2.1	7.34	15	0	6.9	260	22.8	298	1	0	1	1	0
30281094	10869829	25238191	52	1	30.5408333333333333	0	0	0	10	1	0	0	1	1	0	1	0	0	2	97.60714285714286	116.23333333333333	59.8	76.6	17.586206896551722	98.08333333333333	36.8342857142857143	0.8397517309189234	1.2742446848190976	56.43333333333334	1	1	1	0	0	0	2.6	0.6	7.35	20	0	7.2	111	16.7	104	1	0	0	0	0
30281457	13004253	28003920	61	1	59.4172222222222222	0	1	6	7	1	0	0	0	0	0	0	0	0	0	85.28	108.875	68.04166666666667	80.54166666666667	29.23076923076923	96.48	36.9842857142857143	0.7832835820895523	1.0588308329022245	40.83333333333333	1	0	0	0	0	0	5.1	1.1	7.37	28	0	10.1	251	13.9	194	1	1	0	0	0
30281573	15936884	22879713	80	1	48.9536111111111111	0	0	5	23	0	1	0	0	1	0	1	0	1	3	76.22222222222223	98.84	65.8	76.92	17.603448275862068	98.1923076923077	37.3516666666666667	0.7711677683349072	0.9909285260299302	33.040000000000006	1	1	0	0	0	0	1.7	0.9	7.29	21	0.24	12.6	170	12.2	120	0	0	0	1	1
30281592	14911840	27570261	82	1	31.3855555555555556	0	0	0	10	1	0	0	1	0	0	1	0	1	2	76.96774193548387	110.42857142857143	52.114285714285714	70.2	17.032258064516128	98.1875	37.1522222222222222	0.6969911947585862	1.096406580277548	58.31428571428572	0	1	1	0	1	1	2.5	1	7.41	24	0	10.9	109	18.7	118	1	0	0	0	0
30281768	17513170	21365579	68	0	748.8188888888888889	0	0	0	13	1	0	0	0	0	0	0	1	1	2	61.84	148.8695652173913	67.69565217391305	86.86363636363636	19.24	94.84	36.3657142857142857	0.41539719626168226	0.7119204604918892	81.17391304347827	0	0	1	0	0	1	2.1	0.3	7.35	32	0	15	130	19.9	163	1	0	0	0	0
30281802	14702276	23200008	72	1	126.6727777777777778	0	1	0	5	1	1	0	0	0	1	1	0	0	2	98.33333333333333	100.93103448275862	57.3448275862069	67.27586206896552	19.076923076923077	94.05128205128206	36.51	0.9742626124587177	1.4616436015718433	43.58620689655172	1	1	1	0	0	0	2.9	3.6	7.12	11	0.02	14.6	107	19	886	1	0	1	1	0
30281869	15214688	26460068	55	0	89.4233333333333333	0	1	3	23	0	1	0	1	1	0	1	0	0	2	67.5	105.1842105263158	54.76315789473684	68.84210526315789	17.11111111111111	95.6470588235294	36.6866666666666667	0.6417312984738553	0.9805045871559633	50.42105263157895	0	1	1	0	0	0	2.5	0.7	7.32	20	0.14	9.4	231	23	279	1	0	0	1	1
30281960	12140206	26782912	51	0	65.5727777777777778	0	0	1	7	0	0	0	0	0	0	0	0	0	0	65.56	119.24	65.8	78.64	15.538461538461538	97.15384615384616	37.64625	0.5498154981549815	0.8336724313326551	53.44	0	1	1	0	1	0	2.2	0.9	7.34	25	0	10.9	225	11.3	153	1	0	0	1	0
30282193	13819797	22609279	68	1	63.335	0	0	2	2	0	1	1	0	1	1	1	1	0	4	98.81481481481481	98.11111111111111	68.11111111111111	77.88888888888889	18.892857142857142	97.53571428571429	36.3	1.0071725179312947	1.2686638135996195	30	1	1	1	0	0	1	4.9	1.2	7.02	17	0.12	13.1	95	16.5	267	1	1	0	1	1
30282279	10048105	28885740	80	1	30.23	0	0	2	10	0	0	0	1	0	0	1	1	0	2	72.96666666666667	112.48387096774194	51.903225806451616	71.25806451612904	16.65625	97.16666666666667	36.05	0.6486855941114616	1.0239776671193601	60.58064516129032	0	1	1	0	0	1	2.6	2.7	7.28	20	0	7.1	118	12.8	110	1	0	1	1	0
30282334	17139730	26289942	83	1	56.5111111111111111	0	0	1	7	0	0	0	1	0	0	1	0	1	2	78.96153846153847	113.35483870967742	55.03225806451613	71.74193548387096	14.703703703703704	96.34615384615384	36.0958333333333333	0.6965872772645681	1.1006329551743224	58.322580645161295	0	0	1	0	0	1	2.2	1	7.37	24	0	8.6	148	24.4	110	1	0	0	0	0
30282529	13345618	24839269	91	0	129.6955555555555556	0	1	0	4	1	1	0	0	1	1	0	0	1	3	108.74074074074075	129.25	94.96296296296296	106.55555555555556	23.25925925925926	95.74074074074075	36.5733333333333333	0.8413210115337776	1.0205074730622177	34.28703703703704	1	1	1	1	0	0		1.1		22	0	11.3	229	11.5	108	0	0	0	0	0
30283026	10187075	29907670	67	0	83.695	1	1	6	9	1	0	0	0	0	0	0	1	1	2	91.85185185185185	159.52	76.24	96.52	29	96.14814814814815	36.73	0.5758014785096028	0.9516354315359703	83.28000000000002	1	0	0	0	0	0		0.3		24	0	6.6	21	0.4	147	0	0	0	0	0
30283034	16648481	27661434	67	1	44.59	0	0	6	15	1	0	0	1	0	0	1	0	1	2	68.25	115.98484848484848	61.666666666666664	78.6470588235294	15.321428571428571	96.53571428571429	37.0466666666666667	0.5884389288047028	0.867801047120419	54.31818181818182	0	0	1	0	0	1	2.1	1.2	7.31	20	0	10.1	84	15.7	131	1	0	0	1	0
30283144	17308861	27072383	78	1	625.9402777777777778	0	1	2	17	0	0	0	0	0	0	1	0	0	1	63.43478260869565	120.14285714285714	45.82142857142857	69.07142857142857	16.520833333333332	98.26086956521739	37.312	0.5279946233779662	0.9183939571062452	74.32142857142857	0	0	1	0	0	0	3.2	1.1	7.25	23	0	10.7	164	9.7	190	1	0	0	1	0
30283714	11335065	29494886	81	1	555.4975	0	0	5	14	0	0	0	0	0	0	0	0	1	1	76	111.4	59.08	74.5	21.68	92.8	37.0728571428571429	0.6822262118491921	1.0201342281879195	52.32000000000001	0	1	1	1	0	0		0.7		21	0	13.7	658	22.7	74	0	0	0	0	0
30283993	19658738	29199235	56	1	81.6644444444444444	0	0	0	8	1	0	0	1	0	0	0	0	1	1	67.21621621621621	103.02702702702703	52.027027027027025	65.27027027027027	18.243589743589745	95.70270270270271	36.6651724137931034	0.6524134312696747	1.0298136645962732	51.00000000000001	0	1	1	1	0	1	2.5	1.5	7.27	20	0	10	136	20	143	1	0	1	1	0
30284847	10643708	27312435	77	1	114.9044444444444444	0	1	2	1	0	1	0	0	0	0	0	0	1	1	84.51851851851852	136.05882352941177	79.94117647058823	95.6470588235294	21.555555555555557	94.85185185185185	37.2857142857142857	0.6211910137547837	0.8836499476105872	56.117647058823536	1	0	0	0	0	0		0.9		24	0	13.3	224	14	123	0	0	0	0	0
30284873	10781312	24474381	86	1	56.6455555555555556	1	1	0	12	1	0	0	0	1	1	0	0	1	3	107.1923076923077	113.66666666666667	53.74074074074074	62.37931034482759	28.64814814814815	96.84615384615384		0.9430408301376043	1.7183952034698304	59.92592592592593	1	1	1	1	0	0	13.3	2.6	6.82	10	1.63	5.8	111	15	626	1	1	1	1	1
30284946	16965015	25312842	63	1	54.4436111111111111	0	0	1	12	0	0	1	0	0	1	1	0	1	3	76.66666666666667			75.81818181818181	19.923076923076923	97.78787878787878	37.00125		1.0111910471622703		1	0	1	0	0	0		0.9		23	0	8.4	124	13.1	105	0	0	0	0	0
30285082	11908104	24149081	36	1	25.1927777777777778	0	0	3	10	0	0	0	1	0	1	0	1	0	2	91.39285714285714	113.55555555555556	61.370370370370374	77.03703703703704	18.137931034482758	99.17857142857143	37.675	0.8048294660329884	1.1863495879120878	52.18518518518518	1	0	0	0	1	0	1.6	0.8	7.34	21	0	11.3	83	15.2	112	0	0	0	1	0
30285398	14071842	26460351	71	0	62.0038888888888889	0	0	5	21	0	1	0	0	0	1	0	0	1	2	79.6	128.16	84.36	97.36	22.16	96.04	36.92	0.6210986267166042	0.8175842235004108	43.8	1	1	0	0	0	0	4.3	0.8	7.31	21	0	7.8	28	2.1	233	1	1	0	1	0
30285626	18116591	21309015	70	1	35.9775	0	1	5	10	0	0	0	1	0	1	1	1	0	3	80.48275862068965	119.96666666666667	56.666666666666664	75.8	19.896551724137932	98.89655172413794	36.6884615384615385	0.6708760096195303	1.0617778182149031	63.300000000000004	0	1	1	0	0	0	2.5	1.6	7.33	22	0	11.7	110	15.5	220	1	0	1	1	0
30285748	17639771	22324616	67	1	107.8830555555555556	0	1	5	7	0	0	0	0	1	0	1	0	0	2	87.78571428571429	159.85185185185185	80	102.11111111111111	15.714285714285714	95.78571428571429	36.856	0.5491692042896863	0.8597077568785948	79.85185185185185	0	0	0	0	0	0		0.9		23	1.22	14.4	193	9.6	196	0	0	0	0	1
30285792	11393194	27210891	61	0	29.7002777777777778	0	0	1	15	0	0	0	1	1	0	1	0	0	2	80.53333333333333	113.46666666666667	55.86666666666667	79.96666666666667	16.133333333333333	98.8	36.9577777777777778	0.7097532314923619	1.00708628595248	57.6	0	0	1	0	0	0	1.5	0.6	7.29	19	0	8.9	101	15.9	114	0	0	0	1	0
30286190	12644715	29661569	84	0	63.0908333333333333	1	0	3	11	0	0	0	0	0	1	1	0	0	2	86.0909090909091	135.38095238095238	66.85714285714286	85.61904761904762	19.681818181818183	95.68181818181819	36.945	0.635915965849135	1.0055111740317524	68.52380952380952	1	0	1	0	0	0		0.5		29	0	13.4	220	10.8	143	0	0	0	0	0
30286207	18496201	27582427	68	0	54.6427777777777778	0	1	0	16	1	0	0	0	0	0	0	0	1	1	118.28125	99.60655737704919	65.9672131147541	76.27868852459017	23.107142857142858	97.4	36.7	1.1874845704410797	1.5506460885450246	33.63934426229508	1	1	1	0	0	0		0.7		21	0	8.9	54	0.4	149	0	0	0	0	0
30286654	10710129	25867344	82	0	56.6427777777777778	0	0	0	9	1	0	0	1	0	0	0	0	1	1	70.76	98.19642857142857	51.482142857142854	67.53571428571429	15.68	97.84615384615384		0.7205964720858339	1.0477419354838708	46.714285714285715	0	1	1	0	0	0	1.7	0.9	7.34	23	0	7.4	105	12.6	125	0	0	0	1	0
30287130	16122037	24380896	50	0	98.1208333333333333	1	1	3	7	0	0	0	0	1	0	0	0	0	1	75.49019607843137	108.83333333333333	74.9375	85.83333333333333	16.71153846153846	95.73076923076923	36.86125	0.6936312043960003	0.8794974300399772	33.89583333333333	0	1	0	0	1	0	2.2	1.8	7.32	15	1.13	11.1	309	15	370	1	0	1	1	1
30287242	18572952	27170913	51	0	159.6355555555555556	0	0	1	10	0	0	0	1	0	1	0	0	1	2	86.72	112.60714285714286	56.142857142857146	71.32142857142857	29.25	98.8	37.6875	0.7701110053916904	1.2159038557836754	56.464285714285715	1	1	1	0	1	0	6.8	1	7.23	18	0	8.8	174	28.2	138	1	1	0	1	0
30287697	11595344	22109318	75	0	87.0952777777777778	0	0	4	23	0	1	0	1	0	0	0	0	0	0	86.48484848484848	118.62857142857143	48.74285714285714	72.51428571428572	18.060606060606062	96.57575757575758	36.88	0.7290389443568634	1.1926594550708025	69.8857142857143	0	0	1	0	0	0	1.2	0.7	7.47	21	0	6.9	531	11.1	155	0	0	0	0	0
30287737	14505512	28417665	81	1	65.5797222222222222	0	0	2	1	0	1	0	0	0	0	1	0	0	1	70.91428571428571	106.38235294117646	55.294117647058826	67.3529411764706	17.185714285714287	99.82857142857142	37.076	0.6665982068802085	1.0528758577666872	51.08823529411764	0	1	1	0	0	0	2.6	2.2	6.99	8	0	11.1	174	11.4	608	1	0	1	1	0
30287814	14785922	27672488	73	1	45.8113888888888889	0	0	4	12	0	0	0	1	1	0	1	0	0	2	77.25925925925925	118	58.714285714285715	73.71428571428571	14.946428571428571	96.55555555555556	37.056	0.6547394852479598	1.0480907263853	59.285714285714285	0	1	1	0	0	1	3.4	1.2	7.34	25	0	10.9	174	14.4		1	0	0	1	0
30287820	12772508	28811927	75	1	94.5133333333333333	0	1	5	17	0	0	0	0	1	1	1	0	0	3	77.2	146.04	62.56	85	18.84	97.16	36.6585714285714286	0.5286222952615722	0.9082352941176471	83.47999999999999	0	1	1	0	0	0		1.9		27	0.81	8.1	122	6	187	0	0	1	0	1
30287942	14064531	28154882	60	1	46.3408333333333333	0	0	3	18	0	0	0	0	0	0	0	0	0	0	83.08	116.75	75.29166666666667	84.79166666666667	16.06	97.08333333333333	37.0266666666666667	0.7116059957173447	0.9798132678132677	41.45833333333333	1	0	0	0	0	0		0.7	7.16	22	0	10.6	147	8.3	133	0	0	0	1	0
30287946	13730554	21178675	75	0	357.8238888888888889	0	0	6	13	1	0	0	0	0	0	1	0	0	1	83.84	151.24	75.76	98.12	17.192307692307693	97.57692307692308	36.8971428571428571	0.5543507008727849	0.8544639217284957	75.48	0	0	1	0	0	0	0.7	1.6	7.33	23	0	8.1	88	8.1	88	0	0	1	1	0
30288139	18195430	22792193	44	1	26.18	0	1	4	16	0	0	0	0	0	0	0	0	0	0	94.08	139.48	96.84	106.2	18.32	99.48	36.9128571428571429	0.674505305420132	0.8858757062146893	42.639999999999986	1	0	0	0	0	0	1.4	0.7	7.44	20	0	11.9	108	4	178	0	0	0	0	0
30288191	17898872	26902727	91	1	100.6422222222222222	0	1	6	17	1	0	0	0	0	0	0	0	0	0	83.22727272727273	115.72093023255815	67.04651162790698	81.37209302325581	17.455555555555556	97.25	37.1985714285714286	0.7192067377959661	1.0227987217126973	48.674418604651166	1	1	1	0	0	0	7	1.2	7.31	19	0	12.9	109	9	107	1	1	0	1	0
30288245	11671794	23899762	84	0	51.2897222222222222	0	1	3	18	0	0	1	0	0	1	0	0	0	1	69.875	105.5	53.5	69.03846153846153	17.833333333333332	95.45833333333333	36.5	0.6623222748815166	1.012116991643454	52	0	0	1	0	0	0		1.2		30	0	8.6	230	6.9	121	0	0	0	0	0
30288477	13870027	20065900	91	0	393.4458333333333333	1	1	6	15	1	0	0	0	0	0	0	0	1	1	71.57142857142857	104.98214285714286	62.910714285714285	76.625	20.178571428571427	93.48148148148148	36.8330769230769231	0.681748596700119	0.9340480074574691	42.07142857142858	0	1	1	1	1	1	4.7	0.5	7.19	15	0	11.5	171	1.1	178	1	1	0	1	0
30288595	10225925	29702492	71	0	50.3330555555555556	0	0	4	9	0	0	0	1	0	0	0	0	0	0	76	105.54761904761905	46.714285714285715	63.23809523809524	14.272727272727273	99.29411764705883		0.7200541394089781	1.2018072289156625	58.833333333333336	0	1	1	0	0	0	1.9	0.5	7.32	23	0	8.7	139	14.2	138	0	0	0	1	0
30288800	19248022	24636389	70	1	79.3883333333333333	0	0	2	14	0	0	0	0	0	1	0	0	1	2	92.91304347826087	95.91428571428571	66.05714285714286	71.77142857142857	20.369565217391305	96.65217391304348	36.5266666666666667	0.9687091217572626	1.294568679036278	29.857142857142847	1	1	1	0	0	0	1.8	1.5	7.35	25	0	13.2	166	36.7	158	0	0	1	0	0
30289345	14199690	23959642	67	1	459.6436111111111111	0	1	5	15	0	0	0	0	0	0	1	0	0	1	68.79166666666667	120.675	52.8	70.7	16.0625	97.875	37.733	0.5700573164836683	0.973008015087223	67.875	0	0	1	0	1	0	0.8	0.9	7.38	24	0	12	228	10.5	123	0	0	0	0	0
30289382	18616542	24689542	75	0	64.8125	0	1	2	23	0	1	0	0	1	0	1	0	1	3	85.33333333333333	159.125	89.125	109.57142857142857	23.166666666666668	94.4	37.0275	0.536266038229903	0.7787918296392873	70	0	0	0	0	0	0		1.2		22	0.09	11.4	196	10.9	126	0	0	0	0	0
30289461	12489419	26210538	51	1	67.1230555555555556	0	1	6	15	1	0	1	0	0	0	0	0	0	0	59.26923076923077	108.19047619047619	69.04761904761905	78.14285714285714	14.615384615384615	97.69565217391305	36.888	0.5478229956663055	0.7584727886373225	39.14285714285714	0	0	0	0	0	0		0.9		23	0	12.2	154	5.9	110	0	0	0	0	0
30289533	12218564	29906616	67	0	221.8647222222222222	0	1	4	19	0	1	0	0	0	1	0	0	0	1	95.4	101.2	59.95	72.4	21.428571428571427	96.85	37.6666666666666667	0.9426877470355731	1.3176795580110496	41.25	1	1	1	0	1	0	2.6	1	7.31	30	0.08	7.3	130	22.7	316	1	0	0	1	0
30289581	17229504	21233946	78	0	24.9736111111111111	1	1	5	21	0	1	0	0	0	0	0	0	1	1	92.15384615384616	102.33333333333333	44.888888888888886	60.65384615384615	27.462962962962962	96.85	35.9246666666666667	0.9005261839138061	1.5193405199746355	57.44444444444444	1	1	1	0	0	1	17.6	1.4	7.03	11	0.04	6	81	27	515	1	1	1	1	0
30289878	12072078	27802190	91	0	58.6627777777777778	0	1	3	7	0	0	1	0	0	1	0	1	0	2	60.90769230769231	100.0952380952381	46.095238095238095	58.61904761904762	14.587301587301587	99.04838709677419	36.13	0.6084974017419307	1.0390426794975942	54.00000000000001	0	1	1	1	0	1	1.8	2.5	7.24	14	0.13	11	135	4.6	174	0	0	1	1	1
30289948	17912219	25329018	57	1	38.9963888888888889	0	1	3	2	0	1	0	0	0	0	0	0	0	0	68.53846153846153	128.25	73.75	89.70833333333333	15.75	96.8076923076923	37.3333333333333333	0.534412955465587	0.7640144342420236	54.5	0	1	1	0	0	0		0.8		22	0	13.8	163	12.5	95	0	0	0	0	0
[truncated: 44,632 more rows]
[truncated: 14 more columns]
