# Supplementary material for: Machine learning-based early warning system for hemodynamic deterioration in cardiovascular ICU patients: a bidirectional cross-validation study
Source: Front Cardiovasc Med. 2026 Jan 21;12:1694001. doi: 10.3389/fcvm.2025.1694001 (PMC12868282; doi:10.3389/fcvm.2025.1694001)
Supplement: Supplementary file 2 [file Datasheet2.csv]

stay_id	subject_id	hadm_id	age_at_admission	sex_male	icu_los_hours	hospital_mortality	emergency_admission	admission_dow	admission_hour	weekend_admission	night_admission	ccu_admission	cvicu_admission	has_ami	has_heart_failure	has_cad	has_cardiac_arrest	has_arrhythmia	cardiac_comorbidity_count	heart_rate	systolic_bp	diastolic_bp	mean_arterial_pressure	respiratory_rate	spo2	temperature	shock_index	pulse_pressure	tachycardia	hypotension	low_map	hypoxemia	fever	hypothermia	lactate	creatinine	ph	bicarbonate	troponin	hemoglobin	platelets	wbc	glucose	elevated_lactate	severe_lactate	elevated_creatinine	acidosis	elevated_troponin	anemia
141194	002-5276	128941	68	1	80.2166666666666667	0	1					0	1	0	0	0	0	0	0	86.8606271777003484	97.5732484076433	39.859872611464965	55.77070063694268	22.9616724738675958	98.5894736842105263	38.0527777777777778	0.8902094436254949	57.71337579617834	1	1	1	1	1	0	1.3	2.51		15	0	8.9	233	14.1	168	0	0	1	0	0	1
141233	002-8979	128973	81	0	261.4166666666666667	0	1					0	1	0	0	0	0	0	0	106.710801393728223	109.25783972125436	56.46341463414634	73.97909407665506	9.778169014084507	98.0731707317073171	36.5354005167958656	0.9766878209012341	52.79442508710802	1	1	1	0	0	1			7.34		0	8.9	43	9		0	0	0	1	0	1
141244	002-23372	128982	59	1	63.9166666666666667	0	1					0	1	0	0	0	0	0	0	103.2837370242214533	132.3348623853211	57.15596330275229	83.58256880733946	14.2768166089965398	95.3888888888888889	37.3420634920634921	0.7804726219723483	75.17889908256879	1	0	1	0	0	0		0.65		27	0	9.9	84	4.1	121	0	0	0	0	0	1
141284	002-72371	129017	63	1	34.6	0	0					0	1	0	0	0	0	0	0	84.7526132404181185	128.24242424242425	62.39393939393939	81.24242424242425	21.2543554006968641	96.0735294117647059	36.512962962962963	0.6608781278198954	65.84848484848486	1	0	1	0	0	0		1.14		27	0	8.8	307	11.4	142	0	0	0	0	0	1
141296	002-30269	129026	63	1	47.1333333333333333	0	0					0	0	0	0	0	0	1	1	113.986013986013986	144.33333333333334	78.43333333333334	104.74193548387096	24.6573426573426573	96.4928057553956835	36.7851851851851852	0.7897414363927066	65.9	1	0	0	0	0	0		4.33	7.54	29	0	9.5	411	13.2	127	0	0	1	0	0	1
141297	002-30269	129026	63	1	31.15	1	0					0	0	0	0	0	0	1	1	90.0491228070175439	145.65587044534414	61.53846153846154	86.86746987951807	25.6607142857142857	99.9615384615384615	36.6841269841269841	0.6182320186044787	84.11740890688259	1	1	1	0	0	0	3	6.18	7.43	24	0	9.2	381	17.3	228	1	0	1	0	0	1
141329	002-52547	129051	50	1	42.8666666666666667	0	1					1	1	0	0	0	0	0	0	69.0918727915194346	112.33333333333333	65.33333333333333	82.25	22.9136363636363636	98.5343511450381679	36.7182539682539683	0.6150611821203511	47	0	0	0	1	0	0		0.83		28	118.13	12.8	232	12.8	134	0	0	0	0	1	0
141373	002-13052	129092	81	1	46.4833333333333333	0	1					0	1	0	0	0	0	0	0	65.3506944444444444	131.84027777777777	56.94444444444444	82.54861111111111	15.2708333333333333	96.6794425087108014	36.4166666666666667	0.495680800632078	74.89583333333333	0	0	0	1	0	1		1.27	7.35	26	0	10	77	4.3	133	0	0	1	0	0	1
141436	002-75273	129143	46	1	36.1166666666666667	0	1					0	1	0	0	1	0	0	1	79.9228070175438596	119.53125	70.25	86.59375	17.2210526315789474	96.4421052631578947	36.7595238095238095	0.6686352482513473	49.28125	1	0	0	1	0	0	1.1	1	7.35	27	0	15	247	9.7	143	0	0	0	0	0	0
141451	002-65302	129157	39	1	64.7166666666666667	0	1					0	1	0	0	0	0	0	0	75.7638888888888889	115.08333333333333	58.58680555555556	74.84722222222223	18.6631944444444444	96.9300699300699301	37.2123931623931624	0.6583393676080135	56.49652777777777	1	1	1	0	0	0			7.26		0	9.9	134	14.6		0	0	0	1	0	1
141462	002-24032	129166	80	1	86.6333333333333333	0	1					0	0	0	0	0	0	0	0	86.9685314685314685	135.89285714285714	68.28571428571429	88.82142857142857	30.6875	94.7993079584775087	37.0222222222222222	0.6399786809773669	67.60714285714285	0	0	1	1	0	0		1.29		28	0	12.5	367	14.5	268	0	0	1	0	0	0
141515	002-48364	129205	68	0	148.0333333333333333	0	1					1	1	0	0	0	0	0	0	89.7770034843205575	105.26523297491039	47.924731182795696	65.34408602150538	25.7630662020905923	96.2186379928315412	37.0170579029733959	0.852864720355662	57.340501792114694	1	1	1	1	1	1	1.7	2.14	7.17	18	0.11	10.4	30	10	154	0	0	1	1	1	1
141584	002-17958	129260	63	1	70.4166666666666667	0	1					0	0	0	0	0	0	0	0	94.2733812949640288	123.51028806584362	59.52674897119341	79.49794238683127	15.8947368421052632	98.1666666666666667	37.1708333333333333	0.7632836322485675	63.98353909465021	1	1	1	0	0	0		1.23	7.38	38	0	9	191	6.5	131	0	0	1	0	0	1
141585	002-17958	129260	63	1	679.2833333333333333	0	1					0	0	0	0	0	0	0	0	93.8090277777777778	113.31313131313131	51.14141414141414	73.31683168316832	20.1916376306620209	97.53125	38.0007150715071507	0.8278742868604029	62.17171717171717	1	1	1	1	1	0		0.98	7.18	45	0	8.7	167	13.8	111	0	0	0	1	0	1
141586	002-17958	129260	63	1	52.8833333333333333	0	1					0	0	0	0	0	0	0	0	78.4548611111111111	118.19148936170212	65.57446808510639	82.31914893617021		99.1029411764705882	36.3509259259259259	0.6637945044504451	52.617021276595736	0	0	1	1	0	1		0.79	7.32	48	0	9.9	216	11.1	71	0	0	0	1	0	1
141590	002-25181	129263	60	1	30.95	0	1					1	1	0	0	0	0	0	0	75.3623693379790941	144.4	70.68	94.64		97.6075268817204301	37.1805555555555556	0.5219000646674452	73.72	0	0	0	1	0	0		1.57		27	105.2	10.8	185	7.5	149	0	0	1	0	1	1
141631	002-46117	129295	45	1	30.9	0	1					0	0	0	0	0	0	0	0	98.9300699300699301	158.28205128205127	97.2051282051282	118.97435897435898		99.1083916083916084	37.0788888888888889	0.6250239311959708	61.076923076923066	1	0	0	0	0	0					0	10.3				0	0	0	0	0	1
141675	002-71403	129327	58	0	53.3833333333333333	0	0					0	0	0	0	0	0	0	0	60.0706713780918728	108.89583333333333	58.729166666666664	77.95833333333333	18.372093023255814	94.9605263157894737	36.7577777777777778	0.5516342502675359	50.166666666666664	0	1	1	0	0	0		0.63		27	0.71	12.3	224	6.7	88	0	0	0	0	1	0
141708	002-17433	129348	82	1	55.5166666666666667	0	1					0	0	0	0	0	0	0	0	63.0804195804195804	102.63636363636364	53.38181818181818	73.47272727272727	20.6859205776173285	92.8705357142857143	36.846031746031746	0.614601076514274	49.25454545454546	0	1	1	0	0	0		0.99		24	0	10	163	8.5	121	0	0	0	0	0	1
141739	002-58073	129370	86	1	167.4333333333333333	0	1					1	1	0	0	0	0	0	0	95.979020979020979	138.7536231884058	68.53623188405797	96.10144927536231	29.3741258741258741	97.3076923076923077	36.6428571428571429	0.6917226287395495	70.21739130434784	1	0	0	1	0	0	0.7	1.18	7.39	29	0	9.9	388	17.5	133	0	0	0	0	0	1
141777	002-44088	129401	60	1	25.9833333333333333	0	1					0	0	0	0	0	0	0	0	85.4385964912280702	168.32718894009216	60.00921658986175	94.03225806451613	21.4295774647887324	94.7473684210526316	36.5603174603174603	0.5075745459138854	108.3179723502304	0	0	0	0	0	1		0.85		27	0	13.9	198	14.4	254	0	0	0	0	0	0
141816	002-36136	129431	55	1	54.2166666666666667	0	1					1	1	0	0	0	1	0	1	98.6480836236933798	139.14814814814815	75.48148148148148	97.32098765432099	27.2229965156794425	97.4448398576512456	37.0351851851851852	0.7089428421186376	63.66666666666667	1	0	0	1	0	0		0.83		23	44.91	9.6	185	9.2	95	0	0	0	0	1	1
141844	002-9997	129452	53	0	68.5	0	0					0	1	1	0	0	0	0	1	83.539568345323741	110.88848920863309	59.597122302158276	73.85611510791367	31.3655172413793103	95.8411552346570397	37.85	0.753365556168294	51.29136690647481	1	1	1	0	1	0			7.34		0	10	215	22.8		0	0	0	1	0	1
141845	002-9997	129452	53	0	36.0166666666666667	0	0					0	1	1	0	0	0	0	1	77.7282608695652174	132.4436090225564	63.26315789473684	82.81203007518798	22.3252032520325203	97.4239130434782609	36.8420634920634921	0.5868781547347246	69.18045112781954	1	0	0	1	0	0			7.49		0	8.1	344	11.6		0	0	0	0	0	1
141853	002-63990	129458	73	1	45.9	0	1					0	1	0	0	0	0	0	0	84.0659722222222222	115.15277777777777	50.85069444444444	71.65277777777777	28.3728813559322034	96.0034722222222222	36.7238888888888889	0.7300385960680257	64.30208333333333	1	1	1	1	0	0			7.28		0	9.2	110	17.4		0	0	0	1	0	1
141892	002-44610	129482	84	1	25.15	0	0					0	1	0	1	0	0	0	1	72.5764192139737991	139.72052401746726	47.81659388646288	70.73799126637554	17.9439252336448598	96.6637554585152838	37.2077777777777778	0.5194399299912489	91.90393013100437	0	0	1	0	0	0			7.29		0	9.4	101	15.1		0	0	0	1	0	1
141894	002-44610	129482	84	1	91.1166666666666667	0	0					1	1	0	1	0	0	0	1	70.2452107279693487	133.82142857142858	66.85714285714286	97.64285714285714	21.2350746268656716	95.5353535353535354	36.7788888888888889	0.5249175074414576	66.96428571428572	0	1	0	0	0	0		1.29		27	0	11.5	196	8	107	0	0	1	0	0	1
141944	002-55952	129526	72	0	50	0	1					0	0	0	1	0	0	0	1	73.6180555555555556	107.26315789473684	60.0921052631579	78.14473684210526	22.4930555555555556	95.7318840579710145	36.6009259259259259	0.6863312343255916	47.17105263157894	0	1	1	1	0	0					0	7.9	158	10.4		0	0	0	0	0	1
141945	002-55952	129526	72	0	125.9333333333333333	0	1					0	0	0	1	0	0	0	1	74.0385964912280702	90.71739130434783	53.40217391304348	66.82608695652173	19.5087719298245614	98.5929824561403509	36.4683333333333333	0.816145564005869	37.31521739130435	0	1	1	1	0	0		2.17		33	0	8	150	11.1	84	0	0	1	0	0	1
141946	002-55952	129526	72	0	46.2	0	0					0	0	0	0	0	0	0	0	77.1041666666666667	94.73913043478261	55.028985507246375	69.56521739130434	22.5694444444444444	97.0557491289198606	36.6055555555555556	0.8138576564173169	39.710144927536234	0	1	1	1	0	0					0	8.2	175	8.6		0	0	0	0	0	1
141959	002-38284	129534	85	0	119.0833333333333333	0	1					0	0	0	0	0	0	0	0	67.3867595818815331	118.52808988764045	47.79775280898876	74.11235955056179		98.3566433566433566	36.5962962962962963	0.5685298703941091	70.73033707865169	0	0	1	1	0	0	0.8	2.27	3.6	25	0.08	10.1	134	12.4	233	0	0	1	1	0	1
141996	002-69873	129565	38	0	32.5333333333333333	0	1					0	0	0	0	0	0	0	0	55.8536585365853659	107.45	64.75	79.2		97.2922535211267606	36.6788888888888889	0.5198106890329024	42.7	0	0	0	1	0	0		1.13		26	0	11.2	202	7.1	135	0	0	0	0	0	1
142000	002-12204	129568	73	0	65.5333333333333333	0	1					0	1	0	0	0	0	0	0	86.027972027972028	128.6048951048951	50.81818181818182	76.83916083916084	21.4514285714285714	98.8356643356643357	37.1307407407407407	0.6689323291917023	77.78671328671328	1	1	1	0	0	0		0.95	7.29	23	0	11.4	134	15.6	157	0	0	0	1	0	1
142048	002-72949	129598	70	1	33.75	0	1					0	0	0	0	0	0	0	0	75.9195804195804196	103.44642857142857	59.67857142857143	75.91071428571429	15.6540084388185654	99.1328671328671329	36.8158730158730159	0.73390238278897	43.76785714285714	1	1	1	0	0	0		0.94	7.36	30	0	10.8	140	5.7	116	0	0	0	0	0	1
142141	002-20687	129674	90	0	59.75	0	0					1	1	0	1	0	0	1	2	63.0034965034965035	143.55555555555554	65.52380952380952	89.9047619047619	25.4055944055944056	92.6888111888111888	36.6015873015873016	0.43887884561259183	78.03174603174602	0	0	1	1	0	0		1.05		31	0.52	12.3	206	6.5	109	0	0	0	0	1	0
142153	002-7333	129683	74	1	149.0666666666666667	0	1					0	0	0	0	0	0	0	0	110.9545454545454545	93.05050505050505	53.56565656565657	67.03030303030303		96.9071428571428571	36.9561728395061728	1.1924120712114632	39.484848484848484	1	1	1	1	0	0	1.3	2.8		21	0	7	7	0.3	178	0	0	1	0	0	1
142308	002-28921	129801	81	1	74.4333333333333333	0	1					0	1	0	0	0	0	0	0	73.7287449392712551	133.23376623376623	51.97402597402598	79.6103896103896	19.5067873303167421	98.628	36.6583333333333333	0.5533788244783981	81.25974025974025	0	1	1	0	0	0			7.26		0	8.5	184	9.4		0	0	0	1	0	1
142355	002-41489	129834	49	1	89.2166666666666667	0	1					0	0	0	0	0	0	0	0	94.9034749034749035	108.08333333333333	63.083333333333336	79.97222222222223	14.3423076923076923	96.0866141732283465	36.7555555555555556	0.8780583645656892	44.99999999999999	1	0	0	1	0	0		0.76		24	0	7.4	190	15.2	207	0	0	0	0	0	1
142372	002-3402	129848	85	0	40.4666666666666667	0	1					0	1	0	0	0	0	0	0	73.2777777777777778	149.981684981685	42.61538461538461	74.06204379562044	16.9163763066202091	98.6272401433691756	36.5854166666666667	0.488578173973216	107.36630036630038	0	0	1	1	0	0		1.16	7.33	25	0	9.5	135	7.9	124	0	0	0	1	0	1
142402	002-35228	129876	60	0	59.45	0	1					0	0	0	1	0	0	0	1	98.2272727272727273	132.4025974025974	77.57142857142857	96.81818181818181	20.6102362204724409	99.7307692307692308	37.1712962962962963	0.7418832761157431	54.831168831168824	1	0	0	0	0	0	1	1.81	7.42	20	0.13				262	0	0	1	0	1	0
142416	002-54575	129887	64	1	99.7	0	1					0	0	0	0	0	0	0	0	77.8636363636363636	126.375	72.875	93.32142857142857	18.8566433566433566	97.2377622377622378	37.3309722222222222	0.6161316428378742	53.5	1	1	0	0	1	1	1.1	0.68		37	0	15.9	194	9.4	99	0	0	0	0	0	0
142417	002-31252	129888	49	1	27.6666666666666667	0	1					0	0	0	0	0	0	0	0	84.5865724381625442	156.75242718446603	56.02427184466019	81.44660194174757	20.2242647058823529	97.096085409252669	36.7277777777777778	0.539618900692499	100.72815533980584	0	0	0	1	0	0		0.78		29	0	9.3	213	12.9	144	0	0	0	0	0	1
142439	002-33694	129905	58	1	54.8666666666666667	0	0					0	1	0	0	0	0	0	0	105.4444444444444444	131.02564102564102	66.05128205128206	86.92307692307692	20.8645833333333333	96.5390070921985816	36.9518518518518519	0.8047619047619048	64.97435897435896	1	0	0	1	0	0	2.5	1.78		27	0.3	8.9	242	8	181	1	0	1	0	1	1
142483	002-38079	129934	68	1	703.65	0	1					0	0	0	0	0	0	0	0	79.965034965034965	111.94067796610169	57.84322033898305	74.42857142857143	21.445993031358885	98.223826714801444	37.7034591194968553	0.7143518908224791	54.09745762711864	1	1	1	1	1	1	7.3	0.9	0.5	27	0	8.1	174	9.3	122	1	1	0	1	0	1
142496	002-56071	129944	85	1	26.8666666666666667	0	1					1	1	0	0	0	0	0	0	58.6571428571428571	160.8	68.15	100.75	17.0892857142857143	96.2588235294117647	36.5633333333333333	0.3647832267235252	92.65	0	0	0	0	0	0		1.66		23	17.54	12.7	162	6.9	102	0	0	1	0	1	0
142576	002-26571	130004	61	1	35.25	0	0					1	1	1	0	0	0	1	2	71.9340277777777778	139.61904761904762	87.14285714285714	106.85714285714286		98.6125	36.7706349206349206	0.5152164336061846	52.47619047619048	0	0	0	0	0	0		1.29		24	65.03				122	0	0	1	0	1	0
142595	002-40728	130020	71	0	47.95	0	1					0	0	0	0	0	0	0	0	94.9272030651340996	127.2	60.28	84.86	19.9846743295019157	98.61003861003861	36.8633333333333333	0.7462830429648907	66.92	1	0	0	0	0	0		0.92		26	0	7.2	256	12.1	136	0	0	0	0	0	1
142624	002-29172	130040	47	0	78.35	0	1					0	0	0	0	0	0	0	0	123.102112676056338	101.92215568862275	82.52095808383234	91.27544910179641	21.2183098591549296	98.9787985865724382	37.3633333333333333	1.2078052298279425	19.40119760479041	1	1	0	0	0	0	4.6	1.31	4.7	18	0	10	308	13.1	109	1	1	1	1	0	1
142631	002-55040	130046	75	0	74.45	0	0					1	1	0	0	1	0	1	2	100.7335766423357664	121.62790697674419	56.06976744186046	78.32558139534883	16.5514705882352941	96.912280701754386	36.9304444444444444	0.8282110507878466	65.55813953488372	1	1	1	0	0	0		2.21	2	5	0	10.3	197	11.4	724	0	0	1	1	0	1
142651	002-41281	130059	59	0	35.3333333333333333	0	1					0	0	0	0	0	0	0	0	92.5993031358885017	110.95238095238095	67.33333333333333	82.9047619047619	21.8544600938967136	93.4375	36.2759259259259259	0.8345859939286089	43.61904761904762	1	0	0	1	0	1		1.3		35	0	11.9	126	5.1	178	0	0	1	0	0	1
142674	002-10270	130077	89	1	28.8166666666666667	0	1					1	1	0	0	1	0	1	2	69.1530249110320285	166.53846153846155	66.76923076923077	101.6923076923077	19.3062200956937799	97.1370967741935484	36.6118055555555556	0.41523756297617387	99.76923076923077	0	0	0	0	0	0		1.73		24	0	10.4	187	6.5	106	0	0	1	0	0	1
142758	002-21303	130139	84	0	41.5333333333333333	0	1					0	1	0	0	0	0	0	0	102.7237762237762238	120.71794871794872	69.3076923076923	90.17948717948718	17.6783216783216783	97.4044943820224719	36.4897435897435897	0.8509403722870164	51.41025641025641	1	1	1	1	0	0		2.35		23	0	7.8	152	14.3	158	0	0	1	0	0	1
142767	002-48833	130144	70	0	52.1666666666666667	0	1					1	1	0	0	0	0	0	0	97.8571428571428571	117.8076923076923	57.94230769230769	81.42307692307692	17.8362369337979094	97.970059880239521	37.0191919191919192	0.8306515554311833	59.86538461538461	1	1	1	0	0	0		0.71		19	0	10.2	132	9.9	85	0	0	0	0	0	1
142855	002-77659	130214	68	1	49.25	0	0					0	0	0	0	0	0	0	0	90.2727272727272727	104.12790697674419	72.77906976744185	84.61627906976744	20.7727272727272727	97.2832167832167832	37.0788888888888889	0.8669407644282016	31.34883720930233	1	1	1	0	0	0		1.01		24	0	11	150	11.4	160	0	0	0	0	0	1
142923	002-964	130270	72	0	187.7666666666666667	0	1					0	0	0	1	0	0	1	2	84.3838028169014085	85.84375	46.28125	61.714285714285715		99.1901408450704225	37.1067251461988304	0.9829929705645596	39.5625	1	1	1	0	0	1		2.32	4.2	29	0	8.1	268	6.2	90	0	0	1	1	0	1
143018	002-34927	130343	84	0	318.35	0	1					0	0	0	0	0	0	0	0	95.7027972027972028	122.96	64.76	87.32	26.4456140350877193	95.1048951048951049	37.3722222222222222	0.77832463567662	58.19999999999999	1	0	0	1	1	0		0.65	1.8	28	0	12.2	170	10.9	120	0	0	0	1	0	0
143025	002-69678	130349	86	0	25.5166666666666667	0	1					0	1	0	0	0	0	0	0	69.5052264808362369	129.25435540069685	46.22648083623693	78.13937282229965	14.4111498257839721	99.5104895104895105	36.9506535947712418	0.5377399180504637	83.02787456445992	0	0	1	0	0	1		1.32	7.42	25	0	11.8	155	9.4	141	0	0	1	0	0	1
143068	002-72540	130383	64	1	60.0333333333333333	0	1					0	1	0	0	0	0	0	0	126.6724738675958188	94.80836236933798	47.80836236933798	62.055749128919864	18.7830188679245283	98.8989547038327526	37.6518518518518519	1.3360896729143696	47.00000000000001	1	1	1	0	0	0			7.37		0	7.3	74	4.7		0	0	0	0	0	1
143079	002-2637	130390	58	0	25.55	0	1					0	1	0	0	0	0	0	0	60.9407665505226481	111.45724907063197	41.92565055762082	62.90706319702602	17.6341463414634146	97.5367647058823529	36.9422222222222222	0.5467635982286235	69.53159851301115	0	1	1	0	0	0		1.13	7.38	26	0	9.9	204	10.1	108	0	0	0	0	0	1
143086	002-3578	130397	53	1	24.3833333333333333	0	1					1	1	1	0	0	0	0	1	66.1608391608391608	117.44827586206897	68.3103448275862	86.41379310344827	20.9473684210526316	98.3521739130434783	36.8509259259259259	0.5633189476407328	49.13793103448276	0	0	0	0	0	0		1.05		27	39.59	12.7	234	8.6	82	0	0	0	0	1	0
143101	002-31609	130408	55	1	203.9666666666666667	0	1					0	0	0	0	0	0	0	0	93.2777777777777778	100.3811475409836	60.28688524590164	74.51229508196721	19.6875	98.6631944444444444	37.0882352941176471	0.9292360175469635	40.09426229508197	1	1	1	0	0	0		1.1	7.38	21	10.12	11	110	11.5	143	0	0	0	0	1	1
143139	002-46906	130437	64	0	173.25	0	0					1	1	0	0	0	0	1	1	96.2934362934362934	91.50617283950618	46.851851851851855	59.61316872427984	25.3745173745173745	96.8449612403100775	36.412037037037037	1.052316289769069	44.65432098765432	1	1	1	1	0	0		2.43	7.33	16	12.66	10.9	205	13.4	87	0	0	1	1	1	1
143157	002-31192	130452	72	1	59.6	0	1					1	1	0	0	0	0	0	0	86.8767605633802817	107.29629629629629	71.35185185185185	83.94444444444444	29.6666666666666667	92.7508771929824561	36.6733333333333333	0.809690208909654	35.94444444444444	1	0	0	1	0	0		1.33		24	0	14	166	14.5	143	0	0	1	0	0	0
143209	002-66724	130489	75	1	109.2333333333333333	0	1					0	0	0	0	0	0	0	0	77.6779026217228464	101.26271186440678	49.75	65.38135593220339	21.2359550561797753	97.4924812030075188	36.5555555555555556	0.7670928537420115	51.51271186440678	0	1	1	1	0	0	2.5	2.92	3.1	23	0.09	7.9	98	13	132	1	0	1	1	0	1
143265	002-72909	130533	71	1	86.5833333333333333	0	1					0	1	0	0	1	0	0	1	74.4111498257839721	124.50522648083624	64.1637630662021	86.45296167247386	21.5508771929824561	94.3554006968641115	37.1376068376068376	0.5976548288696722	60.34146341463415	0	1	1	1	0	0			7.33		0	10.8	113	10.4		0	0	0	1	0	1
143315	002-4186	130576	58	1	55.0333333333333333	0	1					0	1	0	0	0	0	0	0	68.1742160278745645	121.45283018867924	81.94339622641509	94.94339622641509	18.7432432432432432	96.8815331010452962	36.9648148148148148	0.5613225803133994	39.509433962264154	0	1	0	0	0	0					0					0	0	0	0	0	0
143325	002-11571	130585	85	0	36.9166666666666667	0	1					1	1	0	0	0	0	0	0	66.4090909090909091	103.44736842105263	55.73684210526316	74.6842105263158	17.6748251748251748	98.5106382978723404	37.29	0.6419601766841655	47.71052631578947	0	1	1	1	0	0		1.34	7.49	42	0	8.1	137	7.8	215	0	0	1	0	0	1
143326	002-11571	130585	85	0	39.5833333333333333	0	0					1	1	0	0	0	0	0	0	67.7743055555555556	119.51851851851852	63.592592592592595	85.92592592592592	16.8090277777777778	99.5246478873239437	36.9944444444444445	0.567061124883793	55.925925925925924	0	0	0	0	0	0		1.37	7.49	41	0	8.1	127	6.9	166	0	0	1	0	0	1
143363	002-68837	130617	54	0	43.0833333333333333	0	1					0	1	0	0	0	0	0	0	101.4027777777777778	107.68055555555556	53.15625	71.75694444444444	15.626984126984127	97.4264705882352941	37.3310185185185185	0.9416999871017669	54.52430555555556	1	1	1	0	1	0			7.33		0	7.9	123	7.9		0	0	0	1	0	1
143375	002-68006	130628	78	1	35.3833333333333333	0	1					0	0	0	0	0	0	0	0	71.5087719298245614	150.63028169014083	59.640845070422536	89.66549295774648	21.9964912280701754	95.856140350877193	36.9648148148148148	0.4747303870607115	90.9894366197183	0	0	0	0	0	0		1.49	4.1	23	0	11.6	141	12.4	200	0	0	1	1	0	1
143376	002-68006	130628	78	1	137.45	0	1					1	1	0	0	0	0	0	0	75.0868055555555556	99.04938271604938	54.77777777777778	72.0246913580247	25.8611111111111111	99.6145833333333333	36.9013888888888889	0.7580744422285929	44.2716049382716	1	1	1	0	0	0	3.1	2.9		23	0.08	8.9	141	17	174	1	0	1	0	0	1
143377	002-68006	130628	78	1	38.2166666666666667	0	1					1	1	0	0	0	0	0	0	99.7657342657342657	133.7741935483871	65.54838709677419	90.40322580645162	23.9283154121863799	94.3658536585365854	37.3333333333333333	0.745777130995361	68.22580645161291	1	1	1	0	0	0		1.65		24	0	12.4	156	13.4	180	0	0	1	0	0	0
143380	002-14347	130631	75	1	85.2333333333333333	0	1					0	0	0	0	0	0	0	0	106.6818181818181818	98.125	53.5	66.125		93.744	37	1.0872032426172553	44.625	1	0	1	1	1	1		4.41	4.4	21	0.38	9.8	220	11.9	117	0	0	1	1	1	1
143399	002-28895	130647	83	1	187.1333333333333333	0	0					0	1	0	1	0	0	1	2	85.7700348432055749	126.66202090592334	41.742160278745644	63.00696864111498	11.3684210526315789	99.5853658536585366	36.3803030303030303	0.6771566901408451	84.9198606271777	0	1	1	0	0	1		1.38	7.35	26	0	7	95	14.7	150	0	0	1	0	0	1
143400	002-28895	130647	83	1	95.9666666666666667	0	1					1	1	0	1	0	0	0	1	73.965034965034965	111.55172413793103	70.13793103448276	85.58620689655173	23.219047619047619	96.4042553191489362	36.4577777777777778	0.663055954864301	41.41379310344827	0	0	0	1	0	0		1.87	7.48	31	0.04	10	174	7.8	117	0	0	1	0	0	1
143415	002-36264	130661	56	1	81.9333333333333333	0	1					0	1	0	0	0	0	0	0	84.9466192170818505	82.62162162162163	62.28378378378378	69.34177215189874	17.2934782608695652	99.0277777777777778	34.9904761904761905	1.0281403045574184	20.337837837837846	1	1	1	0	0	1		4.12		24	0				15	0	0	1	0	0	0
143418	002-43787	130663	59	1	124.8	0	1					0	0	0	0	0	0	0	0	100.3074204946996466	113.06007067137809	70.81978798586573	85.04593639575971	17.6431095406360424	95.3604240282685512	37.8953703703703704	0.8872046505813227	42.240282685512355	1	1	0	1	1	0		1.44		24	0	11.2	209	11.5	171	0	0	1	0	0	1
143433	002-54701	130676	60	1	35.35	0	1					1	1	0	0	0	0	0	0	77.6202090592334495	144.875	60.958333333333336	94		95.1809954751131222	36.7194444444444444	0.5357736604606278	83.91666666666666	0	0	0	1	0	0		3.92		24	0.34	8.7	155	9.6	112	0	0	1	0	1	1
143466	002-16965	130702	60	0	232.7166666666666667	0	1					0	0	0	0	0	0	0	0	82.6701388888888889	105.30737704918033	46.032786885245905	64.46311475409836	17.6153846153846154	98.4444444444444444	36.882010582010582	0.7850365397504918	59.27459016393443	1	1	1	1	0	0	1.4	2.02	4.1	18	0.04	7.8	186	16.5	384	0	0	1	1	0	1
143469	002-64104	130703	86	1	118.7166666666666667	0	1					0	0	0	0	0	0	0	0	96.4945054945054945	103.2	68.68	80.24		94.7838827838827839	36.8211111111111111	0.9350242780475337	34.519999999999996	1	0	0	1	0	0		1.82		25	0	12.3	360	10.8	122	0	0	1	0	0	0
143471	002-839	130705	74	1	40.3333333333333333	0	1					0	0	0	0	0	0	0	0	78.3620071684587814	98.87341772151899	57.924050632911396	72.2439024390244		98.0669014084507042	36.7339506172839506	0.7925487858543393	40.949367088607595	1	1	1	0	0	0		1.32		20	0	7	121	3.9	145	0	0	1	0	0	1
143494	002-62716	130722	62	1	29	0	0					0	0	0	0	0	0	0	0	90.7708333333333333	137.84037558685446	61.840375586854464	86.88262910798122	20.7153284671532847	98.4131944444444444	36.7333333333333333	0.6585213726158038	76	1	1	1	0	0	0		0.7	3.9	20	0	12.9	308	16.6	218	0	0	0	1	0	0
143518	002-54730	130741	66	1	112.1	0	0					1	1	0	1	0	0	1	2	70.3706293706293706	134.41935483870967	78.6989247311828	104.38709677419355	25.912280701754386	95.8701754385964912	37.7142857142857143	0.523515601269381	55.720430107526866	0	1	1	0	1	0		2.14		29	0.26	12	141	11.9	113	0	0	1	0	1	0
143542	002-61297	130757	61	1	36.3	0	1					1	1	1	0	0	0	0	1	68.7177700348432056	165.53333333333333	85	111.93333333333334	20.7609756097560976	98.2252252252252252	36.4953703703703704	0.41512950081459854	80.53333333333333	0	0	0	0	0	0		1.1		20	87.33		263		241	0	0	0	0	1	0
143550	002-44661	130764	82	1	70.1166666666666667	0	1					0	1	0	0	0	0	0	0	58.9651567944250871	109.5993031358885	50.55749128919861	66.89895470383276	20.5285714285714286	94.4634146341463415	36.9023809523809524	0.538006676204101	59.041811846689896	0	1	1	0	0	0			7.28		0	9.2	158	16.2		0	0	0	1	0	1
143578	002-40769	130786	65	0	51.8333333333333333	0	1					0	0	0	0	0	0	0	0	54.66015625	115.17777777777778	40.51111111111111	59.91111111111111	13.328	99.867704280155642	38.1211111111111111	0.4745720685413853	74.66666666666666	0	1	1	1	1	0		5.58		25	0	7	123	16	155	0	0	1	0	0	1
143682	002-71378	130874	78	0	61.3833333333333333	0	1					1	1	0	0	0	0	0	0	81.5052264808362369	140.93939393939394	73.36363636363636	100.15151515151516	25.2229965156794425	93.9395017793594306	37.0263888888888889	0.5782998223753163	67.57575757575758	1	0	0	1	0	0		1.07		18	0	12.5	191	11.5	207	0	0	0	0	0	0
143693	002-632	130884	63	1	61.0666666666666667	0	0					1	1	0	0	0	0	0	0	63.3745318352059925	127.515625	74.109375	96.71875	16.4104477611940299	96.4242424242424242	36.8288888888888889	0.4969942454911388	53.40625	0	1	0	0	0	0		1.48		27	0	11.8	175	12.1	234	0	0	1	0	0	1
143739	002-4117	130924	52	0	30.9833333333333333	0	1					1	1	0	0	0	0	0	0	143.7711267605633803	144.9	80.05	105.325	31.8591549295774648	96.2811387900355872	37.18125	0.992209294413826	64.85000000000001	1	0	0	1	1	0	2.3	0.3	4.7	23	0	7.3	293	6.1	155	1	0	0	1	0	1
143860	002-43454	131017	41	0	60.1833333333333333	0	1					0	1	0	0	0	0	0	0	72.0972222222222222	119.38541666666667	59.78819444444444	78.48611111111111	18.4594594594594595	99.8611111111111111	37.0769230769230769	0.6039030916441265	59.59722222222223	0	1	1	0	1	0			7.23		0	8.6	137	11.9		0	0	0	1	0	1
143885	002-13357	131035	70	0	47.85	0	1					0	1	0	0	0	0	0	0	60.3784722222222222	90.78819444444444	35.885416666666664	51.43402777777778	18.1076923076923077	98.0972222222222222	36.4277777777777778	0.665047615405209	54.90277777777778	0	1	1	1	0	1			7.37		0	8.2	99	19.4		0	0	0	0	0	1
143897	002-974	131045	57	0	50.25	0	1					0	0	0	0	0	0	0	0	96.9044117647058824	152.27868852459017	78.55737704918033	108.21311475409836	22.4882352941176471	95.8745387453874539	36.8125	0.636362269097541	73.72131147540983	1	0	0	0	0	0	2.4	2.5		31	0	9.2	144	5.9	84	1	0	1	0	0	1
143941	002-1238	131081	67	1	122.9333333333333333	0	1					0	0	0	0	0	0	0	0	73.7839721254355401	102.97909407665506	42.829268292682926	59.77700348432056	12.951219512195122	99.9721254355400697	36.5711934156378601	0.7164946709524614	60.14982578397213	0	1	1	0	0	1		3.14	1.8	20	0	6.8	63	9.6	131	0	0	1	1	0	1
143970	002-2958	131105	39	1	62.15	0	1					1	1	0	0	0	0	0	0	79.5384615384615385	96.82666666666667	62.84	73.98666666666666	17.3592814371257485	99.5559440559440559	36.6206349206349206	0.8214520263542571	33.986666666666665	0	1	1	0	0	0		1.15		18	0	4.8	153	7.7	118	0	0	0	0	0	1
143993	002-3290	131123	66	1	46.8	0	1					0	0	0	0	0	0	0	0	78.6360424028268551	152.20689655172413	72.20689655172414	102.22413793103448	30.0212014134275618	98.8939929328621908	36.7851851851851852	0.5166391548894379	79.99999999999999	1	0	0	0	0	0		0.89		37	0	10.2	153	6.1	195	0	0	0	0	0	1
143994	002-3290	131123	66	1	358.9166666666666667	0	1					0	0	0	0	0	0	1	1	107.8006993006993007	149.55	78.8	105.38333333333334	23.951048951048951	98.2077464788732394	38.608994708994709	0.7208338301618141	70.75000000000001	1	1	1	0	1	0		1.4	7.45	29	0	12.1	116	4.1	154	0	0	1	0	0	0
144040	002-14345	131156	52	1	47.6333333333333333	0	1					0	0	0	0	0	0	0	0	92	128.77083333333334	64.39583333333333	84.6875	19.8125	97.6608391608391608	37.1799823633156967	0.7144475004044653	64.37500000000001	1	1	0	0	0	0		1.04	2.5	26	0	12.6	221	15.9	143	0	0	0	1	0	0
144109	002-16024	131207	55	1	47.05	0	1					0	0	0	0	0	0	1	1	71	99.13953488372093	57.651162790697676	72.51162790697674	20.9489051094890511	99.3886925795053004	36.4074074074074074	0.7161623269997655	41.48837209302325	0	1	1	1	0	0		1.81	3.1	29	0.02	8.2	18	8.3	185	0	0	1	1	0	1
144252	002-17308	131312	81	1	61.85	0	1					0	1	0	0	1	0	0	1	82.3024390243902439	120.65196078431373	51.759803921568626	86.45365853658537	13.575609756097561	98.5170731707317073	36.2954732510288066	0.6821475464581972	68.89215686274511	1	1	1	0	0	1		0.9	7.31	30	3.1	9.5	60	10.8	84	0	0	0	1	1	1
144297	002-67481	131348	74	1	1197	0	1					0	1	0	0	0	0	0	0	95.4654377880184332	106.28571428571429	40.60829493087557	61.25806451612903	17.2464454976303318	99.4375	36.9651515151515152	0.8981963232743669	65.67741935483872	1	1	1	1	0	0			7.35		0	8.8	153	23		0	0	0	0	0	1
144300	002-60786	131350	47	1	26.7333333333333333	0	1					0	1	0	0	0	0	0	0	59.1358885017421603	121.83050847457628	67.45338983050847	88.02542372881356	13.0464285714285714	97.5993031358885017	36.4777777777777778	0.48539474424078843	54.37711864406781	0	0	0	0	0	1		0.94		24	0	12	302	10.2	121	0	0	0	0	0	0
144303	002-612	131353	72	1	84.9333333333333333	0	1					0	0	0	0	0	0	0	0	61.8811188811188811	133.16433566433565	43.21328671328671	67.9895104895105	23.2027972027972028	97.1538461538461538	37.9497584541062802	0.4646973874228699	89.95104895104893	0	1	1	0	1	0	1.1	1.66	7.34	26	1.65	8.9	150	7.9	145	0	0	1	1	1	1
144409	002-61458	131437	77	1	29.0333333333333333	0	1					0	1	0	0	1	0	0	1	73.8645833333333333	130.82239382239382	53.67567567567568	76.93050193050193	16.6083916083916084	98.2361111111111111	37.1982905982905983	0.5646172736573896	77.14671814671814	0	1	1	0	0	0			7.25		0	7.6	138	14.6		0	0	0	1	0	1
144432	002-67943	131450	69	0	40.2	0	1					1	1	0	0	0	0	0	0	87.7804878048780488	104.57407407407408	55.94444444444444	74.33333333333333	17.5156794425087108	98.8717948717948718	36.7706349206349206	0.8394096584847556	48.62962962962963	1	1	1	1	0	0		3.63		27	0	7.4	163	7.5	114	0	0	1	0	0	1
144433	002-67943	131450	69	0	72.6333333333333333	0	1					1	1	0	0	0	0	0	0	85.7035714285714286	145.73333333333332	74.84444444444445	101.68888888888888	25.6107142857142857	98.3107142857142857	36.6126984126984127	0.5880848908639393	70.88888888888887	1	0	0	0	0	0		3.03		30	0	8	204	7.9	86	0	0	1	0	0	1
144434	002-67943	131450	69	0	26.1166666666666667	0	0					1	1	0	0	0	0	0	0	83.9043824701195219	131.2	61	87.6	17.2430278884462151	98.5119047619047619	36.6422222222222222	0.6395151102905451	70.19999999999999	1	0	0	0	0	0		2.97		31	0	7.9	169	8	86	0	0	1	0	0	1
144526	002-51691	131517	82	0	25.15	0	1					1	1	0	0	0	0	0	0	85.03125	128.08333333333334	69.41666666666667	93.64		95.4674329501915709	36.6317460317460317	0.6638744307091736	58.66666666666667	1	1	0	1	0	0		1.42		28	0	12.7	185	7.1	111	0	0	1	0	0	0
144536	002-18979	131523	66	0	47.05	0	1					0	0	0	0	0	0	0	0	96.0211267605633803	120.23076923076923	73.64835164835165	91.65934065934066	22.3943661971830986	96.6408450704225352	36.6388888888888889	0.7986402097807574	46.58241758241758	1	0	0	0	0	1	1.1	0.67	7.33	33	2.49	14.4	151	12.1	119	0	0	0	1	1	0
144547	002-56317	131534	41	1	72.6666666666666667	0	0					1	1	0	0	0	0	0	0	94.3333333333333333	123.38888888888889	73.38888888888889	92.05555555555556	16.5368421052631579	98.5637065637065637	37.3577777777777778	0.7645204862674471	50	1	1	0	1	0	0		1.45		32	0				190	0	0	1	0	0	0
144548	002-56317	131534	41	1	911.8166666666666667	0	1					1	1	0	0	0	0	0	0	100.1625441696113074	154.10992907801418	80.02127659574468	111.90425531914893	17.6501766784452297	99.2120141342756184	37.8377959927140255	0.6499421858724405	74.0886524822695	1	1	1	0	1	0		1.89	4.1	27	0.04	9	362	26.1	135	0	0	1	1	0	1
144557	002-40629	131541	62	0	81.6333333333333333	0	1					0	1	0	0	0	0	0	0	77.1736111111111111	115.71228070175438	63.44561403508772	80.8780487804878	25.8229166666666667	95.7228070175438596	36.8598765432098765	0.6669439980188814	52.26666666666666	0	1	1	1	0	0			7.35		0	11.2	226	16.5		0	0	0	0	0	1
144585	002-70930	131563	48	1	79.7	0	0					1	1	0	0	0	0	0	0	65.2637362637362637	119.29629629629629	72.51851851851852	87.11111111111111		96.9890510948905109	36.6972222222222222	0.5470726107174415	46.77777777777777	0	0	0	0	0	0		1.11		24	0	14.6	150	9.9	113	0	0	0	0	0	0
144689	002-38176	131641	57	1	69.8333333333333333	0	1					0	0	0	0	0	0	0	0	94.4462151394422311	106.75	60.575	76.625		98.7171314741035857	37.6567632850241546	0.8847420621961801	46.175	1	0	1	0	1	0		1.73	1.8	25	0	13.4	114	11.5	180	0	0	1	1	0	0
144690	002-64368	131642	56	1	46.7666666666666667	1	1					0	0	0	0	0	0	0	0	90.2604166666666667	129.07368421052632	67.42105263157895	90.76842105263158	23.6701388888888889	94.8576388888888889	37.0788888888888889	0.69929371907791	61.65263157894738	0	0	0	1	0	0	3.9	3.72	4.7	25	0	6.8	603	32.8	134	1	0	1	1	0	1
144740	002-57827	131676	51	1	178.85	0	1					1	1	0	0	0	0	0	0	128.4068441064638783	99.45714285714286	72.54285714285714	81.65714285714286	18.8136882129277567	95.8834586466165414	36.4208333333333333	1.291077145569157	26.91428571428571	1	1	1	0	0	0					0					0	0	0	0	0	0
144774	002-77106	131704	67	1	73.35	0	0					0	1	0	0	0	0	0	0	72.9337979094076655	117.2972027972028	60.54195804195804	79.52097902097903	21.4316939890710383	93.2020905923344948	36.8356481481481481	0.6217863356511936	56.75524475524476	0	0	1	1	0	0			7.29		0	10.2	132	17.9		0	0	0	1	0	1
144854	002-63521	131764	62	1	190.5833333333333333	0	0					0	0	0	1	0	0	0	1	75.1328671328671329	109.29411764705883	49.294117647058826	68.88823529411765	11.8741258741258741	99.8006993006993007	37.5577777777777778	0.6874374280186982	60	0	1	1	0	1	0		2.05	3.5	20	0	7.5	308	7	379	0	0	1	1	0	1
144906	002-77198	131806	77	1	33.1833333333333333	0	0					1	1	0	0	0	0	0	0	65.0313588850174216	138.74074074074073	70.70370370370371	97.66666666666667		94.4718614718614719	36.5305555555555556	0.4687257581141139	68.03703703703702	0	0	1	1	0	0		1.07		28	0	12.9	200	7	81	0	0	0	0	0	0
144913	002-55431	131812	80	0	64.7833333333333333	0	1					0	1	0	0	0	0	0	0	82.7670250896057348	58	44	40	25.5376344086021505	94.3503649635036496	36.5229166666666667	1.4270176739587197	14	1	1	1	1	0	0	1.5	3.72	2.7	16	0	8.2	124	23.3	152	0	0	1	1	0	1
144944	002-22998	131837	85	0	92.1833333333333333	0	1					1	1	1	1	0	0	1	3	112.5567765567765568	127.78260869565217	72.82608695652173	94.97826086956522	24.95	95.6218181818181818	36.6666666666666667	0.8808458185797416	54.95652173913044	1	1	1	1	0	0		1.96		24	9.41	13.3	220	18.4	138	0	0	1	0	1	0
144954	002-5050	131846	64	0	175.3666666666666667	0	0					1	1	1	0	0	0	0	1	89.0073529411764706	124.24902723735408	60.023346303501945	78.41634241245136		93.4031620553359684	36.4296296296296296	0.716362573778102	64.22568093385215	1	1	1	1	0	0	3.1	5.19	6	20	17.5	10	151	7.5	379	1	0	1	1	1	1
144968	002-21490	131857	76	1	24.3666666666666667	0	1					0	0	0	0	0	0	0	0	74.3202846975088968	143.45945945945945	44.69189189189189	71.62702702702703	20.1565836298932384	98.036101083032491	37.4633333333333333	0.5180577493986114	98.76756756756757	0	1	1	1	1	0		1.09	3.7	22	0	8.8	96	8.2	142	0	0	0	1	0	1
144986	002-60687	131871	49	0	269.3	0	1					0	0	0	0	0	0	0	0	144.1184668989547038	102.9531914893617	57.808510638297875	72.63829787234043	21.7142857142857143	96.2613240418118467	38.2447712418300654	1.3998445780463897	45.144680851063825	1	1	1	0	1	0	12.2	0.66	2.9	10	0	5.7	29	16.6	156	1	1	0	1	0	1
144989	002-28411	131873	78	0	46	0	1					1	1	0	0	0	0	0	0	66.037037037037037	93.10144927536231	57.65217391304348	70.2463768115942	20.9552238805970149	97.667953667953668	37.3157407407407407	0.7093019233430193	35.449275362318836	1	1	1	0	1	0	1.4	0.88	3	23	4.19	12.1	216	5.1	131	0	0	0	1	1	0
145023	002-69410	131898	71	0	74.8333333333333333	0	1					1	1	0	0	0	0	0	0	88.5542168674698795	131.26760563380282	74.63380281690141	96.26760563380282	28.0763052208835341	97.5428571428571429	36.6	0.6746083044624851	56.63380281690141	1	1	1	1	0	0		3.19		24	0	8.6	229	7	195	0	0	1	0	0	1
145038	002-23574	131909	80	1	64	0	1					0	1	0	0	0	0	0	0	84.3937282229965157	87.71428571428571	70.35714285714286	77.35483870967742	41.6392156862745098	97.867595818815331	36.4296296296296296	0.9621434813696672	17.357142857142847	0	1	1	0	0	0		1.93		36	0	9.5	140	11.4	152	0	0	1	0	0	1
145048	002-31616	131918	60	1	65.7333333333333333	0	0					0	1	0	0	0	0	0	0		152.66666666666666	76.41666666666667	101.91666666666667		85.3137254901960784	37.762962962962963		76.24999999999999	0	0	0	1	1	0		0.78		28	0	7.7	338	7.8	87	0	0	0	0	0	1
145054	002-75725	131921	80	0	43.55	0	1					1	1	0	0	0	0	0	0	52.2767527675276753	155.82926829268294	75.1219512195122	110.14634146341463		98.1515151515151515	34.312962962962963	0.33547454428997253	80.70731707317074	0	0	0	0	0	1		0.86		27	0	11.1	243	6.2	101	0	0	0	0	0	1
145146	002-47898	131990	82	1	39.0166666666666667	0	1					1	1	0	0	0	0	1	1	63.4659090909090909	139.08695652173913	76.69565217391305	99.1304347826087		94.9333333333333333	36.7898148148148148	0.4563038165335759	62.39130434782608	0	0	0	0	0	0		1.24		28	0	13.6	112	5.2	82	0	0	1	0	0	0
145187	002-53479	132019	54	1	96.1	0	1					0	0	0	1	0	0	0	1	78.1378091872791519	116.36666666666666	77.33333333333333	89.26666666666667		98.9045936395759717	36.6468253968253968	0.6714793112627827	39.03333333333333	1	0	0	1	0	0					0.04					0	0	0	0	0	0
145193	002-32698	132024	43	1	30.5833333333333333	0	1					1	1	0	0	0	0	0	0	104.7482269503546099	122.5	68.80357142857143	89.03571428571429	20.88125	98.6097560975609756	37.15	0.8550875669416702	53.69642857142857	1	0	0	0	0	0		0.85		26	0	6.9			99	0	0	0	0	0	1
145270	002-694	132089	41	1	142.4666666666666667	0	1					0	1	0	0	0	0	0	0	98.9813432835820896	103.72566371681415	54.38053097345133	69.04424778761062	14.331858407079646	99.6940298507462687	36.8577777777777778	0.9542608814132563	49.345132743362825	1	1	1	0	0	0		1.16		26	0	7.6	145	8	101	0	0	0	0	0	1
145271	002-61166	132090	63	1	38.5166666666666667	0	1					1	1	1	1	0	0	0	2	89.958041958041958	125.84146341463415	61	85.26829268292683	24.8081180811808118	98.3	36.7857142857142857	0.7148521601472468	64.84146341463415	1	1	1	0	0	0		1.58		25	0	10.5	280	9.2	288	0	0	1	0	0	1
145272	002-61166	132090	63	1	86.9166666666666667	0	1					0	1	1	1	0	0	0	2	88.4256055363321799	96.59515570934256	39.78892733564014	69.01384083044982	16.7738515901060071	99.53125	37.5058641975308642	0.9154248459664709	56.806228373702425	1	1	1	0	1	0			7.37		0	9.7	178	14.5		0	0	0	0	0	1
145281	002-25663	132098	73	1	70.1	0	0					1	1	0	0	0	0	1	1	79.9357142857142857	138.02380952380952	75.97619047619048	96.80952380952381	20.6570397111913357	94.5583941605839416	36.5833333333333333	0.5791443850267379	62.04761904761904	0	0	0	1	0	0		1.49		28	0				182	0	0	1	0	0	0
145292	002-63590	132105	71	1	53.5166666666666667	0	1					1	1	0	0	0	0	0	0	89.1637630662020906	112.43205574912892	46.40418118466899	67.80139372822299	14.6750902527075812	98.6585365853658537	36.4506944444444444	0.7930457419114912	66.02787456445992	1	0	1	0	0	1		1.79	7.32	23	0	8	49	2.5	154	0	0	1	1	0	1
145379	002-26571	132170	62	1	95.4833333333333333	0	1					0	0	0	0	0	0	0	0	83.075812274368231	123.07299270072993	53.63138686131387	71.67518248175182	29.5672727272727273	97.9458483754512635	37.3644097222222222	0.6750125307863382	69.44160583941606	1	0	1	0	0	0	2.6	2.44	3.9	21	0	8	105	12	122	1	0	1	1	0	1
145406	002-6954	132192	49	1	52.0666666666666667	0	1					0	0	0	0	0	0	0	0	65.1083916083916084	132.91304347826087	87.04347826086956	104.30434782608695	15.2057142857142857	98.0531914893617021	36.8158730158730159	0.48985705168237065	45.86956521739131	0	0	0	1	0	0		0.75		29	0	14.4	200	9.2	74	0	0	0	0	0	0
145431	002-58512	132212	90	0	24.4166666666666667	0	1					0	0	0	0	0	0	0	0	76.1666666666666667	125.13333333333334	66.33333333333333	88.73333333333333	16.0848056537102473	97.8602150537634409	37.0055555555555556	0.6086840703249867	58.80000000000001	0	0	0	1	1	0		0.71		22	0	9.8	305	8.3	150	0	0	0	0	0	1
145464	002-42429	132238	52	1	198.8833333333333333	0	1					0	1	0	0	0	0	0	0	89.301255230125523	117.76150627615063	58.77824267782427	90.22594142259415	20.598326359832636	99.0292887029288703	37.412037037037037	0.7583229703322082	58.98326359832636	0	0	0	0	0	0	1.6	1.78	7.48	29	0	8.7	213	6.3	125	0	0	1	0	0	1
145489	002-11580	132256	76	0	75.95	0	1					1	1	0	0	0	0	1	1	125.7859649122807018	127.06976744186046	78.97674418604652	98.5813953488372		98.9929078014184397	36.6688888888888889	0.9898968688191929	48.09302325581395	1	0	0	0	0	0		1.66	3.3	20	0.04	11.3	188	8	152	0	0	1	1	0	1
145491	002-56376	132258	90	0	184.2666666666666667	0	1					0	0	0	0	0	0	0	0	73.1077586206896552	110.42622950819673	51.14754098360656	71.67213114754098	22.0603448275862069	95.5170940170940171	36.6314814814814815	0.6620506644688344	59.278688524590166	0	1	1	0	0	0	1.1	1.54	7.29	19	0	8.7	235	9.4	110	0	0	1	1	0	1
145510	002-68887	132274	77	0	59.3166666666666667	0	1					0	1	0	0	1	0	0	1	99.7183098591549296	133.55985915492957	54.16549295774648	82.22183098591549	16.6317829457364341	97.5422535211267606	36.6627450980392157	0.7466188605626005	79.39436619718309	1	1	1	0	0	0			7.3		0	7.5	103	11.6		0	0	0	1	0	1
145542	002-73428	132298	67	1	121.1833333333333333	0	1					0	1	0	1	0	0	1	2	81.8125	100.4	52.586666666666666	78.52888888888889	14.5133928571428571	95.9285714285714286	37.2761904761904762	0.8148655378486055	47.81333333333334	1	1	0	1	0	0		1.35	7.4	31	0				119	0	0	1	0	0	0
145548	002-35887	132303	68	1	123.3166666666666667	0	1					0	1	0	0	1	0	0	1	75.8962264150943396	115.74528301886792	49.22641509433962	65.62735849056604	20.9595959595959596	94.4292452830188679	37.3159722222222222	0.6557176624011737	66.51886792452831	0	1	1	1	0	0			7.3		0	7.9	166	16		0	0	0	1	0	1
145551	002-18008	132306	74	1	33.85	0	1					0	0	0	0	0	0	0	0	92.9298245614035088	111.6086956521739	56.76086956521739	78.56521739130434	25.6	97.974910394265233	36.6888888888888889	0.8326396435186134	54.847826086956516	1	1	1	0	0	0		1.15		25	0	6.1	221	13.1	148	0	0	0	0	0	1
145568	002-53288	132318	67	1	77.1666666666666667	0	1					0	1	0	0	1	0	0	1	88.8366533864541833	112.16269841269842	54.02777777777778	76.2063492063492	11.0564516129032258	97.2619047619047619	36.3715686274509804	0.7920338458654327	58.13492063492064	1	1	1	0	0	1			7.35		0	10.2	73	9.2		0	0	0	0	0	1
145605	002-46870	132349	85	1	63.1666666666666667	0	1					1	1	0	0	0	0	0	0	71.96875	125.61971830985915	57.76056338028169	86.25352112676056	16.6133333333333333	99.0729166666666667	37.1909722222222222	0.5729096591546138	67.85915492957747	0	0	1	0	0	0	1.4	0.76		28	0	8.9	298	10.3	204	0	0	0	0	0	1
145639	002-35569	132375	65	0	54.7333333333333333	0	1					0	1	0	0	0	0	0	0	76.8270676691729323	109.4624060150376	51.38721804511278	69.99624060150376	12.6521739130434783	99.1773584905660377	37.1765873015873016	0.7018580210873373	58.07518796992482	0	1	1	0	0	1			7.29		0	5.6	90	17.2		0	0	0	1	0	1
145659	002-5532	132392	80	0	103.1666666666666667	1	1					1	1	0	0	0	0	0	0	90.8896797153024911	112.52791878172589	53.82741116751269	73.64467005076142	26.8398576512455516	98.6117216117216117	37.3203703703703704	0.8077078177514702	58.700507614213194	1	1	1	1	0	0	3.9	2.14	7.38	24	0.09	10.4	78	8.3	188	1	0	1	0	0	1
145674	002-14367	132404	44	1	49.5166666666666667	0	1					0	0	0	0	0	0	0	0	72.0975609756097561	153.76	88.24	112.92	30.2686567164179104	99.6153846153846154	36.5657407407407407	0.4688967285094287	65.52	0	1	1	0	0	0		1.02		26	31.11	13.4	213	10.9	99	0	0	0	0	1	0
145675	002-49329	132405	74	0	53.3666666666666667	0	0					0	1	0	1	0	0	0	1	78.2659574468085106	111.42533936651584	53.47511312217195	71.80995475113122	19.3629893238434164	96.7624113475177305	36.5555555555555556	0.7024071714007992	57.950226244343895	0	1	1	0	0	1			7.35		0	10.6	108	15.4		0	0	0	0	0	1
145702	002-61260	132426	45	1	119.75	0	1					0	1	0	0	0	0	0	0	77.4285714285714286	95.11688311688312	67.19047619047619	82.95238095238095	15.8260869565217391	97.288659793814433	36.8425925925925926	0.8140360458765702	27.926406926406926	0	1	0	0	0	0		1.46	7.38	31	0	12.6	198	8.1	136	0	0	1	0	0	0
145754	002-71809	132465	55	0	90.8333333333333333	0	0					1	1	0	0	0	0	1	1	67.1038062283737024	104.5945945945946	60.108108108108105	79	19.2283950617283951	96.5891472868217054	36.6126984126984127	0.6415609381007304	44.48648648648649	0	1	1	1	0	0		1.24	3.3	30	0	10.7	127	5.9	142	0	0	1	1	0	1
145806	002-31839	132502	32	1	94.2	0	1					0	0	0	0	0	0	0	0	83.8006993006993007	156.90769230769232	82.70769230769231	106.07692307692308		99.2982456140350877	37.4235909822866345	0.5340764246049078	74.2	1	0	0	0	1	0		1.21	7.46	27	0	13.2	158	7.2	83	0	0	1	0	0	0
145828	002-56524	132521	72	1	24.6666666666666667	0	1					0	0	0	1	0	0	1	2	86.3368421052631579	137.86206896551724	70.84482758620689	97.55172413793103		95.7263157894736842	36.676984126984127	0.6262552328795977	67.01724137931035	1	0	0	0	0	0		12.01		24	0				92	0	0	1	0	0	0
145830	002-1345	132523	54	0	24.7666666666666667	0	1					1	1	0	0	0	1	0	1	78.4146341463414634	131.25108225108224	62.467532467532465	87.5930735930736	24.1010452961672474	95.181184668989547	36.9388888888888889	0.5974399052674851	68.78354978354977	0	0	0	1	0	0		1.31	7.44	26	0	8.7	384	17.8	238	0	0	1	0	0	1
145836	002-28233	132525	81	0	58.5833333333333333	0	1					1	1	0	0	0	0	0	0	79.060377358490566	107.73076923076923	50.73076923076923	70.11538461538461		98.6984732824427481	37.1009259259259259	0.7338699790506087	56.99999999999999	1	1	1	0	0	0		1.05		24	0	10	201	11.9	105	0	0	0	0	0	1
145837	002-36166	132526	24	1	55.1666666666666667	0	1					1	1	0	0	0	0	0	0	50.8908450704225352	111.53125	59.59375	78.6875	22.2816901408450704	96.641025641025641	36.7788888888888889	0.45629225056136763	51.9375	0	0	1	1	0	0					0					0	0	0	0	0	0
145846	002-61025	132534	82	1	33.7333333333333333	0	1					1	1	0	0	0	0	0	0	89.6560283687943262	119.06818181818181	58.5	80.95454545454545	28.1235955056179775	97.9372384937238494	36.6055555555555556	0.752980578016215	60.56818181818181	1	1	0	0	0	0		0.88		30	0	11.3	152	11.5	110	0	0	0	0	0	1
145880	002-28052	132558	48	1	31.2333333333333333	0	0					1	1	0	0	0	0	0	0	84.6304347826086957	149	84.9375	110.3125	19.256198347107438	96.2962962962962963	36.737037037037037	0.5679894951852933	64.0625	1	0	0	0	0	0		0.79		28	0	12.1	61	4.8	98	0	0	0	0	0	0
145881	002-28052	132558	48	1	83.4333333333333333	0	1					1	1	0	0	0	0	0	0	108.4285714285714286	122.44736842105263	62.86842105263158	86.5	23.7073170731707317	93.8941176470588235	37.1055555555555556	0.8855116514690983	59.57894736842105	1	0	0	0	0	0	3.3	1.89		23	0	11.9	57	8.3	85	1	0	1	0	0	1
145917	002-10300	132587	53	1	77.4333333333333333	0	1					0	0	0	0	0	0	0	0	73.5888501742160279	104.57291666666667	60.1875	76.6875	20.7979094076655052	95.8496503496503497	36.8784722222222222	0.7037084985282138	44.38541666666667	0	1	1	1	0	0	1.8	1.13		28	0	11.5	53	12.2	267	0	0	0	0	0	1
145920	002-21426	132590	90	0	55.7833333333333333	0	1					0	1	0	0	0	0	0	0	74.6411149825783972	123.3438596491228	49.09122807017544	76.3719298245614	22.9317269076305221	95.3275261324041812	36.2155555555555556	0.6051465812316117	74.25263157894736	0	0	1	1	0	1		0.74	7.37	29	0	10.7	118	6.3	137	0	0	0	0	0	1
145921	002-21426	132590	90	0	38.0333333333333333	0	0					0	1	0	0	0	0	0	0	85.1736111111111111	120	53.42857142857143	78.57142857142857	21.5400696864111498	94.3	36.6155555555555556	0.7097800925925927	66.57142857142857	1	0	0	0	0	1					0		119			0	0	0	0	0	0
146013	002-51851	132666	39	1	31.9333333333333333	0	0					0	1	0	0	0	0	0	0	80.4634146341463415	145.48648648648648	84.70270270270271	106.29729729729729	27.0833333333333333	98.2873563218390805	36.7694444444444445	0.5530645256294658	60.783783783783775	1	0	0	1	0	0	1.2	1	4.1	26	0.03				92	0	0	0	1	0	0
146021	002-72316	132674	60	0	48.95	0	1					0	1	0	0	0	0	0	0	99.0174216027874564	130.22648083623693	58.90243902439025	79.67247386759581	18.9477351916376307	98.5775193798449612	36.6124521072796935	0.7603478260869565	71.32404181184668	1	0	1	1	0	1			7.36		0	13	171	14.6		0	0	0	0	0	0
146054	002-1921	132700	65	1	27.9666666666666667	0	1					0	0	0	0	0	0	0	0	85.9715302491103203	119.12	59.4	82.24	17.8115183246073298	98.4	36.6777777777777778	0.7217220470878972	59.720000000000006	1	0	0	0	0	0		6.91		20	0	8.4	242	6.7	103	0	0	1	0	0	1
146069	002-71806	132712	35	0	44.1	0	1					0	1	0	0	0	0	0	0	107.7986111111111111	66.1029411764706	56.220588235294116	59.400735294117645	20.7538461538461538	97.972972972972973	37.8944444444444445	1.6307687554072425	9.882352941176478	1	1	1	1	1	0	3.4	5.53	4.6	18	0	8.2	158	22.4	145	1	0	1	1	0	1
146108	002-21827	132744	42	1	75.6666666666666667	0	1					1	1	0	0	0	0	0	0	99.0069444444444444	97.75862068965517	60.13793103448276	73.24137931034483	14.9609929078014184	96.726530612244898	36.0714285714285714	1.0127694493435233	37.62068965517241	1	1	1	1	0	1	1.9	6.35		7	0	7.5	152	9.9	1091	0	0	1	0	0	1
146140	002-17899	132770	86	1	39.2666666666666667	0	0					0	0	0	0	0	0	0	0	104.2777777777777778	88.83720930232558	51.627906976744185	64.02325581395348	25.3819444444444444	96.2826086956521739	36.7236111111111111	1.173807446189645	37.20930232558139	1	1	1	1	0	0		5.5	3.7	26	0.17	9.4	248	17.6	118	0	0	1	1	1	1
146149	002-9599	132777	81	1	139.85	0	1					0	0	0	0	0	0	0	0	75.832	109.2289156626506	63.13253012048193	79.47791164658635	13.8875502008032129	99.9230769230769231	36.8029350104821803	0.6942484006176924	46.096385542168676	0	1	1	0	0	0	1.3	1.49	3.9	23	0.08	6.4	88	12.9	224	0	0	1	1	0	1
146150	002-9599	132777	81	1	59.3166666666666667	0	0					0	0	0	0	0	0	0	0	88.7256944444444444	117.625	61.854166666666664	83.6875	19.625	97.0069444444444444	37.1645061728395062	0.7543098358720037	55.770833333333336	1	0	0	0	0	0		1.87		21	0.17	8.2	39	6.5	293	0	0	1	0	1	1
146167	002-55450	132790	75	0	192.6666666666666667	0	1					1	1	0	1	0	0	1	2	100.8109090909090909	140.375	77.6875	101.15625	14.68	94.9708029197080292	36.9518518518518519	0.7181542945033595	62.6875	1	0	0	1	0	0		0.93	7.42	36	0				117	0	0	0	0	0	0
146233	002-68900	132846	49	0	38.1166666666666667	0	1					0	0	0	0	0	0	0	0	98.7642857142857143	102.9620253164557	61.48101265822785	76.68354430379746	26.7032258064516129	98.6950354609929078	37.6738888888888889	0.9592302153219292	41.48101265822785	1	1	1	0	1	0	0.9	1.29	3.3	22	0	9.8	91	9.9	104	0	0	1	1	0	1
146238	002-39514	132849	59	0	80.25	0	1					0	0	1	0	0	0	1	2	80.3240418118466899	119.4047619047619	75.73809523809524	91.66666666666667	21.5575757575757576	98.3114754098360656	36.9083333333333333	0.6727038397004109	43.66666666666666	1	0	0	1	0	0		0.73		22	13.19	12	144	8	115	0	0	0	0	1	0
146310	002-68219	132901	62	1	33.65	0	0					1	1	1	0	0	0	0	1	80.8063380281690141	170.72222222222223	92.05555555555556	120.16666666666667		99.7153846153846154	36.8	0.47332056118029353	78.66666666666667	1	0	0	0	0	0		1.04		26	117.07	13.9	223	9.9	107	0	0	0	0	1	0
146335	002-28554	132922	49	1	70.2166666666666667	0	1					0	0	0	0	0	0	0	0	89.6794425087108014	166.01604278074868	81.54545454545455	108.62566844919786	13.1358885017421603	100	36.1087301587301587	0.5401854001974205	84.47058823529413	1	0	0	0	0	1		0.74	7.32	24	0	9.8	207	18.6	172	0	0	0	1	0	1
146340	002-28894	132927	87	1	33.65	0	1					1	1	0	0	0	0	1	1	69.4390243902439024	115.62105263157895	65.9578947368421	87.95833333333333	20.4146341463414634	95.8385964912280702	36.8571428571428571	0.6005742277014904	49.66315789473684	1	1	1	0	0	0		0.9	2.7	27	0.12	13.8	206	8.5	95	0	0	0	1	1	0
146342	002-42132	132928	65	1	32.7333333333333333	0	1					0	1	0	0	0	0	0	0	75.9442508710801394	104.15331010452962	48.069686411149824	67.26829268292683	16.2692307692307692	97.8237410071942446	36.5876543209876543	0.7291583032249431	56.0836236933798	0	1	1	0	0	0	1.3	1.58		25	0	8.5	190	14.2	118	0	0	1	0	0	1
146358	002-73623	132939	64	1	120.5666666666666667	0	1					1	1	0	0	0	0	1	1	82.3461538461538462	91.48351648351648	60.175824175824175	73.50526315789473	22.7247386759581882	94.5156794425087108	36.4648148148148148	0.9001201201201201	31.307692307692307	0	1	1	1	0	0		2.96		29	0	13.4	142	6.6	160	0	0	1	0	0	0
146392	002-22700	132966	57	0	45.95	0	1					0	1	0	0	0	0	0	0	78.8327526132404181	146.006993006993	55.94055944055944	85.2062937062937	12.9895470383275261	98.0070175438596491	36.812962962962963	0.5399244994345217	90.06643356643357	1	0	1	0	0	0		5.52	7.41	25	0	10	239	7.8	115	0	0	1	0	0	1
146415	002-18402	132986	65	0	38.2333333333333333	0	0					1	1	0	0	0	0	0	0	78.4545454545454545	114.9269406392694	53.018264840182646	76.1917808219178	22.0843373493975904	97.3023255813953488	36.8366666666666667	0.6826471236261057	61.90867579908676	0	1	1	0	0	0		1.36		28	16.79	12.5	201		100	0	0	1	0	1	0
146458	002-35095	133014	58	0	26.4166666666666667	0	0					1	1	0	0	0	0	0	0	60.6236559139784946	153.0625	91.4375	118.3125		95.3670411985018727	36.5175925925925926	0.3960712513775647	61.625	0	0	0	1	0	0	0.8	2.38		30	0	12.1	356	7.6	104	0	0	1	0	0	0
146464	002-27149	133018	78	1	108.2166666666666667	0	0					0	0	0	0	0	0	0	0	87.8298611111111111	115.52941176470588	62.294117647058826	82.17647058823529	32.0972222222222222	96.9929078014184397	35.8984126984126984	0.7602381053405748	53.23529411764706	1	0	0	1	0	1		1.68		24	0	9.6	278	10	163	0	0	1	0	0	1
146465	002-27149	133018	78	1	30.2	0	1					0	0	0	0	0	0	0	0	84.5725190839694656	117.5625	60.1875	82.27083333333333	24.9236641221374046	97.209016393442623	36.0683333333333333	0.7193834690821432	57.375	0	1	1	1	0	1		1.6		26	0	6.8	243	9.9	126	0	0	1	0	0	1
146486	002-75199	133034	45	0	26.2833333333333333	0	1					0	0	0	0	0	0	0	0	77.7	115.85416666666667	74.60416666666667	91.27083333333333	17	96.0282258064516129	37.0456228956228956	0.6706707426721813	41.25	0	1	1	1	0	0		0.93	2.5	25	0	12.2	136	10	82	0	0	0	1	0	0
146512	002-35357	133053	62	0	187.8333333333333333	0	0					0	1	1	1	0	0	1	3	78.975609756097561	103.46020761245674	39.04152249134948	70.08996539792388	12.452991452991453	99.2682926829268293	38.1366666666666667	0.7633428501509095	64.41868512110726	1	1	1	1	1	0		2.38	7.29	26	0	9.4	146	42.2	152	0	0	1	1	0	1
146518	002-42620	133058	51	1	67.7333333333333333	0	1					1	1	0	0	0	0	0	0	46.4821428571428571	120.38214285714285	71.76071428571429	90.71071428571429	12.989247311827957	98.3821428571428571	36.5888888888888889	0.3861215771204794	48.62142857142857	1	1	1	0	0	1		0.68	7.37	30	0	13.8	89	5.7	164	0	0	0	0	0	0
146526	002-46946	133066	90	0	33.0166666666666667	0	0					0	0	0	0	0	0	0	0	78.8382352941176471	160.37037037037038	75.74074074074075	108.96296296296296	23.5036496350364964	95.6194690265486726	36.737037037037037	0.49160100529819317	84.62962962962963	0	0	0	1	0	0		0.78		29	0				102	0	0	0	0	0	0
146533	002-41835	133070	40	1	32.5333333333333333	0	1					0	0	0	1	0	0	0	1	76.5088967971530249	182.57142857142858	93.57142857142857	125.01428571428572	13.4	98.6614785992217899	36.8	0.4190628150078804	89.00000000000001	0	0	0	0	0	0		2.22		28	0	12	267	11.8	130	0	0	1	0	0	0
146562	002-57172	133096	83	0	37.3666666666666667	0	0					1	1	0	0	0	0	0	0	86.4405594405594406	140.69230769230768	64.5	92.09615384615384	30.020979020979021	97.4330985915492958	36.6840277777777778	0.6143943535961033	76.19230769230768	0	0	0	1	0	0		1.67		33	0	8.7	157	4.3	159	0	0	1	0	0	1
146563	002-57172	133096	83	0	45.0833333333333333	0	1					1	1	0	0	0	0	0	0	82.0218181818181818	131.375	60.40625	86.59375	26.7166666666666667	98.1142857142857143	36.9694444444444444	0.6243335351613182	70.96875	0	0	0	1	0	0		1.55		34	0	8.5	188	4.3	221	0	0	1	0	0	1
146564	002-57172	133096	83	0	208.55	0	1					1	1	0	0	0	0	0	0	81.8801498127340824	124.70370370370371	63.96296296296296	86.48148148148148	21.3820224719101124	94.6029962546816479	36.0962962962962963	0.6565975779458926	60.74074074074075	0	1	1	1	0	1	1.7	2.56		31	2.13				112	0	0	1	0	1	0
146577	002-11861	133103	53	1	40.0666666666666667	0	1					0	1	0	0	0	0	0	0	59.8680555555555556	108.397212543554	61.09059233449477	77.77351916376307	18.8456140350877193	98.6909722222222222	36.5833333333333333	0.5523025375906283	47.30662020905923	0	1	0	0	0	1			7.36		0	11.7	204	20.6		0	0	0	0	0	1
146581	002-42521	133106	55	1	42.25	0	0					1	1	1	0	0	0	0	1	71.843205574912892	138.75	84.41666666666667	105.58333333333333		98.7013888888888889	37.125	0.5177888690083812	54.33333333333333	1	0	0	0	0	0		1.17		23	247.78	14.4	173	11.2	119	0	0	0	0	1	0
146618	002-76696	133133	74	1	71.5	0	1					0	1	0	0	0	0	0	0	62.264367816091954	120.6793893129771	69.10687022900764	86.11068702290076	19.4269230769230769	98.2337164750957854	36.9422222222222222	0.5159486484855491	51.57251908396945	0	0	0	0	0	0		1.24	7.34	31	214.64	15.4	190	14.4	135	0	0	1	1	1	0
146619	002-76696	133133	74	1	118.5	0	1					1	1	1	1	0	1	1	4	55.1811320754716981	102.67634854771784	56.97925311203319	72.34854771784232	17.5426356589147287	98.8295454545454545	36.0322751322751323	0.5374278775586454	45.697095435684645	0	1	1	0	0	1	1.1	0.89	7.36	30	31.24	11.9	188	7.9	144	0	0	0	0	1	1
146620	002-42332	133134	44	0	71.05	0	1					0	1	0	0	0	0	0	0	78.6204081632653061	112.21224489795918	67.02857142857142	84.51020408163265	24.7010869565217391	98.5145228215767635	37.6614814814814815	0.700640186235996	45.183673469387756	1	1	1	0	1	0			7.26		0	6.7	28	9.6		0	0	0	1	0	1
146679	002-30305	133177	78	1	101.3333333333333333	0	1					0	1	0	0	0	0	0	0	104.2013888888888889	124.6046511627907	64.0139534883721	84.2139534883721	38.8028169014084507	97.6354166666666667	37.0527777777777778	0.8362560138525983	60.59069767441861	1	0	1	1	1	0		0.98	7.46	25	0	12.1	201	13.9	137	0	0	0	0	0	0
146680	002-30305	133177	78	1	24.85	0	1					0	0	0	0	0	0	0	0	82.1289198606271777	78.11111111111111	58.4	66.46666666666667	28.5574912891986063	96.1602787456445993	37.326984126984127	1.051437096366493	19.711111111111116	0	1	1	1	1	0		1.09	7.39	29	0	12	138	11.6	113	0	0	0	0	0	0
146709	002-57139	133200	61	0	266.55	0	1					0	1	0	0	1	0	1	2	98.5371024734982332	137.1	61.67777777777778	85.70652173913044	16.096	96.9651567944250871	37.1788888888888889	0.7187243068818252	75.42222222222222	1	1	1	0	0	0	0.9	2.99	2.8	27	0	6.4	253	14.4	200	0	0	1	1	0	1
146710	002-57139	133200	61	0	208.8166666666666667	0	1					0	1	0	0	1	0	1	2	102.7456445993031359	111.62411347517731	54.36524822695036	73.19503546099291	10.1382113821138211	99.4014598540145985	37.0351851851851852	0.9204610133109944	57.258865248226954	1	1	1	1	1	1	13.1	3.5	7.19	20	11.39	12.3	119	39.4	461	1	1	1	1	1	0
146874	002-30541	133329	61	1	61.2166666666666667	0	1					0	1	0	0	0	0	0	0	98.9647887323943662	125.91228070175438	54.30175438596491	75.50877192982456	19.4779411764705882	95.2526315789473684	36.7201388888888889	0.7859820200287696	71.61052631578947	1	1	1	0	0	0			7.24		0	9.7	174	19.1		0	0	0	1	0	1
146953	002-21674	133387	88	0	39.5666666666666667	0	1					1	1	0	0	0	0	0	0	66.1846153846153846	122.25641025641026	59.53846153846154	79.51282051282051		96.3451776649746193	36.6055555555555556	0.5413590604026846	62.71794871794872	0	1	1	1	0	0		1.52		29	0	12.1	185	8	175	0	0	1	0	0	0
146961	002-40532	133394	59	0	253.9166666666666667	0	1					0	0	0	0	0	0	0	0	85.2701754385964912	133.6	75.75	98.6	21.6844444444444444	99.0892857142857143	37.3873015873015873	0.6382498161571595	57.849999999999994	1	0	0	0	0	0	1.8	1.04	7.36	31	1.71	13.7	298	15.9	210	0	0	0	0	1	0
147002	002-26397	133426	88	0	29.3166666666666667	0	1					0	0	0	0	0	0	0	0	68.5387323943661972	135.46153846153845	58.96923076923077	85.81538461538462		97.5957446808510638	36.795679012345679	0.5059645207988419	76.49230769230769	0	1	1	1	0	0		0.8		28	0	7.4	148	4.8	91	0	0	0	0	0	1
147037	002-54868	133457	69	1	119.5	0	1					0	1	0	0	0	0	0	0	94.8165137614678899	122.64	78.48	93.88		95.9289099526066351	37.078968253968254	0.7731287814862026	44.16	1	1	0	0	0	0		1.91	7.36	30	0	8.9	205	6.5	104	0	0	1	0	0	1
147067	002-19979	133479	72	1	41.1	0	1					0	0	0	1	0	0	1	2	71.7272727272727273	136.75757575757575	66.48484848484848	92.06060606060606	25.1408450704225352	96.6443661971830986	37.0150793650793651	0.5244848216264126	70.27272727272727	0	0	0	0	0	0		1.42		33	0				237	0	0	1	0	0	0
147083	002-29874	133494	51	0	67.55	0	1					0	0	0	0	0	0	0	0	72.2631578947368421	156.07843137254903	91.50980392156863	117.82352941176471	15.0847457627118644	99.5859649122807018	37.2275510204081633	0.4629925945517058	64.5686274509804	0	0	0	0	0	0		1	7.41	31	0	10.6	229	7.9	85	0	0	0	0	0	1
147115	002-72685	133521	58	0	66.7166666666666667	0	1					0	1	0	0	0	0	0	0	69.3052631578947368	122.56842105263158	45.084210526315786	68.30175438596491	18.5018587360594796	99.6701754385964912	36.5427350427350427	0.565441429062178	77.48421052631579	0	1	1	0	0	1			7.34		0	7	76	7		0	0	0	1	0	1
147176	002-10445	133572	63	0	99.4	0	1					0	1	0	0	0	0	0	0	79.1695501730103806	100.54981549815498	57.564575645756456	72.48175182481752	14.2577777777777778	96.1010452961672474	36.9209876543209877	0.7873664390210948	42.98523985239853	0	1	1	0	0	0			7.3		0	9.7	148	13.6		0	0	0	1	0	1
147196	002-74046	133588	49	1	31.1	0	0					1	1	0	1	0	0	1	2	87.4612676056338028	94.16666666666667	67.70833333333333	80.3076923076923	20.3073593073593074	97.0303030303030303	36.5787037037037037	0.9287922223607129	26.458333333333343	1	1	0	0	0	1		1.11		29	0	13.5	173	8	96	0	0	0	0	0	0
147247	002-34186	133632	90	1	94.8333333333333333	0	1					0	1	0	0	0	0	0	0	75.8153310104529617	108.06271777003484	39.69337979094077	65.09407665505226		98.9930313588850174	36.21725768321513	0.7015863803443607	68.36933797909407	0	1	1	0	0	1			7.26		0	9.8	133	9.3		0	0	0	1	0	1
147324	002-32709	133696	53	1	212.1833333333333333	0	1					0	0	0	0	0	0	0	0	84.486013986013986	119.62068965517241	62.93103448275862	79.55747126436782	17.4911032028469751	99.6398601398601399	36.4694444444444444	0.7062826190816966	56.689655172413794	1	1	1	0	0	0		0.95	7.22	26	0.33	9.3	162	6.7	202	0	0	0	1	1	1
147390	002-34047	133746	44	1	78.6166666666666667	0	1					0	1	0	0	0	0	0	0	78.4947735191637631	90.53030303030303	60.95454545454545	69.28787878787878	17.6398601398601399	96.3216783216783217	37.2633333333333333	0.8670552388727713	29.575757575757578	0	1	1	1	0	0			7.31		0	8.9	195	22.9		0	0	0	1	0	1
147395	002-66988	133751	44	0	108.7166666666666667	0	1					0	0	0	0	0	0	0	0	78.3216783216783217	143.72727272727272	70.86363636363636	98.4090909090909	21.6649214659685864	97.2482517482517483	37.4953703703703704	0.5449326132438087	72.86363636363636	1	0	0	0	1	0		2.6	7.37	37	0	10.3	266	9.1	68	0	0	1	0	0	1
147418	002-26288	133768	45	0	114.8333333333333333	0	1					0	0	0	0	0	0	0	0	102.3460207612456747	144.76818181818183	78.53181818181818	100.98636363636363	18.5478723404255319	96.1944444444444444	37.2844444444444444	0.7069648832765251	66.23636363636365	1	0	0	0	0	0		0.84	7.36	28	0	9.5	221	16.1	138	0	0	0	0	0	1
147431	002-60476	133779	62	0	93.8333333333333333	0	1					0	0	0	0	0	0	0	0	79.0371747211895911	133.43703703703704	69.28888888888889	94.14074074074074	19.9887640449438202	94.966542750929368	36.7606060606060606	0.5923181185389471	64.14814814814815	0	0	0	1	0	0	0.7	1.12		26	0	11.8	212	6	130	0	0	0	0	0	1
147449	002-65803	133795	54	1	259.7666666666666667	0	1					0	1	0	0	0	0	0	0	93.145748987854251	99.40677966101696	55.983050847457626	71.71186440677967		97.242914979757085	36.4844444444444444	0.937016059724365	43.42372881355933	1	1	1	1	0	0			7.29		0	12.6	113	10.1		0	0	0	1	0	0
147511	002-18380	133844	55	0	48.5833333333333333	0	1					0	0	0	0	0	0	0	0	87.176678445229682	138.96099290780143	63.202127659574465	87.61702127659575	13.734982332155477	98.8692579505300353	37.1126984126984127	0.6273463985902153	75.75886524822695	1	1	1	0	0	1		11.74	7.3	25	0	14.3	161	14.6	195	0	0	1	1	0	0
147540	002-18503	133865	77	0	47.2833333333333333	0	0					0	1	0	0	0	0	0	0	67.264808362369338	119.84320557491289	46.45644599303136	67.1951219512195	14.0594405594405594	97.4355400696864111	37.0095959595959596	0.5612734409071086	73.38675958188153	0	1	1	0	0	0			7.35		0	8.3	107	11.4	166	0	0	0	0	0	1
147542	002-77771	133867	90	1	78.7833333333333333	0	1					0	0	0	0	0	0	0	0	90.3802816901408451	106.45901639344262	64.06557377049181	79.61290322580645	30.8571428571428571	97.5699300699300699	36.4583333333333333	0.8489678446409904	42.393442622950815	1	1	1	1	0	1	2.4	3.11	2.9	25	0	11.5	182	8.4	103	1	0	1	1	0	1
147575	002-74047	133889	66	1	63.15	0	1					1	1	0	0	0	0	0	0	73.8853046594982079	113.15384615384616	69.61538461538461	83	12.4802867383512545	97.0433212996389892	36.4648148148148148	0.6529632634761907	43.53846153846155	0	1	1	0	0	0		1.18	2.7	22	0	11.9	279	3.9	123	0	0	0	1	0	1
147603	002-47918	133914	72	0	24.7666666666666667	0	0					0	0	0	0	1	0	1	2	88.815884476534296	107.74193548387096	52.935483870967744	74.70967741935483		99.3536585365853659	36.3814814814814815	0.8243390475366956	54.80645161290322	0	1	1	1	0	0	4.9	3.18	3.2	15	1.24	10	159	8	333	1	1	1	1	1	1
147669	002-25685	133958	79	1	85.6333333333333333	0	1					1	1	0	0	0	0	0	0	60.5363984674329502	150.8987341772152	61.050632911392405	91.29113924050633	24.2758620689655172	98.5478927203065134	36.6185185185185185	0.4011723411565475	89.8481012658228	0	0	0	0	0	1	9.4	1.95	7.07	17	8.58	8.9	161	19.1	375	1	1	1	1	1	1
147671	002-25685	133958	79	1	51.2166666666666667	0	1					0	0	0	0	0	0	0	0	78.4765342960288809	142.67028985507247	48.14492753623188	79.51811594202898	18.48014440433213	99.5222222222222222	36.6055555555555556	0.5500551963253669	94.52536231884059	0	1	1	1	0	0		1.24		23	0.03	10	164	10.7	194	0	0	1	0	0	1
147677	002-15928	133963	50	1	130.5	0	1					1	1	0	0	0	0	0	0	132.7243816254416961	128.58064516129033	84.03225806451613	99.61290322580645	24.4840989399293286	97.5035971223021583	37.4296296296296296	1.0322267512264658	44.548387096774206	1	0	0	1	1	0		0.59		26	0	7.5	244	18.5	103	0	0	0	0	0	1
147684	002-57136	133967	64	0	45.8	0	1					0	0	0	0	0	0	0	0	63.6202090592334495	153.06741573033707	74.23595505617978	105.04494382022472	21.8035087719298246	96.1219512195121951	36.7018518518518519	0.41563522030916666	78.8314606741573	0	0	0	0	0	0		1.09		25	0.06	14.1	159	10.5	119	0	0	0	0	0	0
147701	002-33348	133981	62	1	36.7166666666666667	0	1					1	1	0	0	0	0	0	0	98.1067615658362989	113.64285714285714	69	85.35714285714286	23.5693950177935943	96.9386281588447653	36.4698412698412698	0.8632901709124501	44.64285714285714	1	1	1	1	0	0		0.92		25	0	11.8	393	4.4	127	0	0	0	0	0	1
147812	002-37292	134063	31	1	24.4166666666666667	0	1					1	1	0	0	0	0	0	0	73.6754716981132075	117.17647058823529	63.6764705882353	83.91176470588235	21.3901515151515152	96.7433962264150943	36.7817460317460318	0.6287565355762674	53.49999999999999	0	0	0	0	0	0		0.85		29	0	13.1	360	11.7	80	0	0	0	0	0	0
147944	002-62161	134162	76	1	28.8666666666666667	0	1					1	1	1	0	0	0	0	1	75.6350877192982456	170.25806451612902	96.80645161290323	124.35483870967742	12.1403508771929825	98.9813432835820896	36.6972222222222222	0.4442379157442678	73.4516129032258	0	0	0	0	0	0		1.21		26	40.53	14.5	155	11.7	137	0	0	1	0	1	0
147951	002-4186	134169	59	1	53.8833333333333333	0	1					0	1	0	0	0	0	0	0	76.2152777777777778	120.21428571428571	81.45714285714286	96.19718309859155	16.2569444444444444	97.6006944444444444	36.8814814814814815	0.633995180563808	38.75714285714285	1	0	0	0	0	0		1.29		23	0	11.5	174	6.5	90	0	0	1	0	0	1
147992	002-37803	134203	79	1	25.7	0	0					0	1	0	0	0	0	0	0	91.0196850393700787	133.33070866141733	53.64173228346457	78.5275590551181	15.7258883248730964	97.5748031496062992	36.5756944444444444	0.6826610760054331	79.68897637795277	1	0	1	0	0	0			7.24		0	7.7	79	11.8		0	0	0	1	0	1
148001	002-18057	134209	78	1	30.7666666666666667	0	0					0	0	0	0	0	0	0	0	99.6736111111111111	130.5	64.625	89.625		94.3296296296296296	37.0055555555555556	0.7637824606215411	65.875	1	0	0	0	0	0		1.11		27	0.14	13.5	111	14.1	311	0	0	0	0	1	0
148003	002-65385	134210	73	1	105.9666666666666667	0	0					1	1	0	1	1	0	1	3	56.7832167832167832	117.31818181818181	68.5909090909091	87.17391304347827		98.4654545454545455	36.6633333333333333	0.48401037165082106	48.72727272727272	0	0	0	0	0	0		1.23		31	0	8.2	223	7.2	101	0	0	1	0	0	1
148022	002-39647	134227	54	0	74.0833333333333333	0	0					0	0	0	0	0	0	0	0	90.1840277777777778	117.60714285714286	58.892857142857146	82.28571428571429	23.7569444444444444	98	36.995	0.7668244086783412	58.714285714285715	1	0	0	0	0	0		0.72		32	0	7.1	165	7	124	0	0	0	0	0	1
148058	002-58683	134254	51	0	31.1666666666666667	0	1					0	0	0	0	0	0	0	0	84.1294964028776978	105.7	70.86666666666666	81.23333333333333	16.9624413145539906	97.9144981412639405	36.6577777777777778	0.7959271182864492	34.83333333333334	1	0	0	0	0	0					0					0	0	0	0	0	0
148098	002-38542	134286	80	0	51.4	0	1					0	1	0	0	1	0	0	1	100.7604166666666667	107.2369337979094	53.66898954703833	71.3205574912892	16.6715867158671587	97.6631944444444444	36.7706349206349206	0.9396055360604781	53.56794425087107	1	1	1	0	0	0		0.95	7.39	24	0	9.1	86	11	145	0	0	0	0	0	1
148105	002-24104	134293	90	0	114.4833333333333333	0	1					0	0	0	0	0	0	0	0	99.7622377622377622	131.56363636363636	70.43636363636364	93.12727272727273	21.3648648648648649	98.312280701754386	37.7621399176954733	0.7582812433558702	61.127272727272725	1	1	1	0	1	0	2.9	1.53	1.7	26	0.12	13	165	22	165	1	0	1	1	1	0
148164	002-70983	134342	84	0	120.9333333333333333	0	1					0	1	0	0	0	0	0	0	77.2361111111111111	111.10763888888889	40.708333333333336	61.916666666666664	17.5625	95.6076388888888889	36.9211111111111111	0.6951467233351043	70.39930555555554	1	1	1	1	0	0			7.28		0	9.1	94	17.6	144	0	0	0	1	0	1
148176	002-50941	134352	72	0	51.3666666666666667	0	1					0	1	0	0	0	0	0	0	66.041958041958042	137.8986013986014	52.17132867132867	82.6013986013986	18.875	96.3063380281690141	36.6842592592592593	0.478916808235503	85.72727272727272	0	0	1	0	0	0		0.91	7.33	25	0	10.3	165	12.6	195	0	0	0	1	0	1
148224	002-38932	134387	66	0	121.3166666666666667	0	0					0	1	0	0	0	0	0	0	96.2076124567474048	97.97231833910034	53.062283737024224	67.79584775086505	22.0505836575875486	96.2145328719723183	37.0435185185185185	0.9819877092604365	44.91003460207612	1	1	1	0	0	0		1.06	7.27		0	15	263	16.6		0	0	0	1	0	0
148225	002-67014	134388	78	0	36.6333333333333333	0	1					0	0	0	1	1	0	0	2	66.1881533101045296	134.5531914893617	54.744680851063826	83.76595744680851	16.5112107623318386	99.513986013986014	37.595578231292517	0.4919106903186137	79.80851063829786	0	0	1	0	1	0		0.92	7.45		2.51	10.9	176	12.4		0	0	0	0	1	1
148318	002-64214	134450	74	1	87.25	0	0					0	0	0	0	0	0	0	0	90.4055944055944056	120.69135802469135	67.58024691358025	89.13095238095238		96.6503496503496503	36.6666666666666667	0.7490643562656656	53.1111111111111	1	1	1	1	0	0		5.87		27	1.74	6.4	110	16.4	112	0	0	1	0	1	1
148323	002-63720	134454	71	1	28.0333333333333333	0	0					0	1	0	0	0	0	0	0	62.1219512195121951	117.83571428571429	66.57857142857142	84.35	13.347985347985348	98.0731707317073171	37.003968253968254	0.5271911966255506	51.25714285714287	0	1	0	0	0	0			7.44		0	11.5	191	11.3		0	0	0	0	0	1
148332	002-4529	134461	68	0	29.4	0	1					0	1	0	0	0	0	0	0	72.0972222222222222	102.54166666666667	52.56944444444444	70.58333333333333	19.4409722222222222	95.1666666666666667	36.8755555555555556	0.7031017201679535	49.97222222222223	0	1	1	1	0	1		0.66	7.35	23	0	10.3	65	15.7	119	0	0	0	0	0	1
148393	002-15832	134510	54	0	402.2	0	1					0	0	0	0	0	0	0	0	75.0840336134453782	132.41350210970464	63.333333333333336	91.55274261603375	19.1470588235294118	99.9201680672268908	36.3638888888888889	0.5670421249884188	69.0801687763713	1	1	1	1	0	1		0.72	7.43	28	0	8	321	21.9	91	0	0	0	0	0	1
148415	002-32087	134529	54	0	187	0	1					0	1	0	0	0	0	0	0	84.7630662020905923	115.65124555160142	63.505338078291814	83.94326241134752	28.5617977528089888	99.4390243902439024	37.7253086419753086	0.7329196136004511	52.145907473309606	1	1	1	0	1	0	0.8	0.89	7.38	21	27.59	13.2	198	14.2	85	0	0	0	0	1	0
148491	002-8646	134589	81	0	64.4833333333333333	0	0					1	1	0	1	0	0	0	1	86.9652777777777778	131.265625	52.40625	77.265625	18.0075757575757576	99.5486111111111111	37.5248538011695906	0.6625137219114127	78.859375	0	0	1	0	1	0	1.3	1.31	2.5	23	0.03	8.9	403	15.2	174	0	0	1	1	0	1
148528	002-4242	134618	67	0	42.55	0	1					1	1	0	0	0	0	0	0	111.7951388888888889	113.83116883116882	62.38961038961039	81.85714285714286	28.4375	98.4132231404958678	36.9472222222222222	0.9821135989098054	51.441558441558435	1	1	1	1	0	0	0.9	1.08		15	0	6.7	490	7.8	86	0	0	0	0	0	1
148529	002-4242	134618	67	0	159.3666666666666667	0	1					0	0	0	0	0	0	0	0	107.7604166666666667	119.61111111111111	53.10069444444444	73.19444444444444	28.8506944444444444	98.37	36.8583333333333333	0.9009231305155597	66.51041666666667	1	1	1	1	1	1	3.1	3.86	3.4	17	0.19	8.6	204	13.3	203	1	0	1	1	1	1
148541	002-55460	134630	89	0	29.2166666666666667	0	1					0	0	0	0	0	0	1	1	90.6631578947368421	148.87179487179486	73.15384615384616	101.97435897435898		96.5090909090909091	37.0166666666666667	0.6090015773156626	75.7179487179487	1	0	0	1	0	0		0.66		28	0	11.3	128	7.2	125	0	0	0	0	0	1
148584	002-56978	134662	70	0	47.0833333333333333	0	1					0	0	0	1	1	0	1	3	85.2622377622377622	100.65060240963855	58.93975903614458	74.4578313253012	21.4230769230769231	97.0674603174603175	36.7430555555555556	0.8471110527011891	41.71084337349397	1	1	1	0	0	0		0.99	3.2	28	0.98	8.1	172	5.5	116	0	0	0	1	1	1
148599	002-32543	134676	59	1	55.25	0	1					1	1	0	0	0	0	0	0	85.3344947735191638	123.53846153846153	73.38461538461539	92.84615384615384	21.7665505226480836	98.5644599303135889	37.1490740740740741	0.6907524483535176	50.153846153846146	0	0	0	1	0	0		1.25		26	0	11.9	123	6.6	105	0	0	1	0	0	1
148601	002-76771	134678	50	1	39.45	0	0					1	1	1	0	0	0	0	1	63.3594306049822064	149.72727272727272	74.81818181818181	101.45454545454545		97.5750915750915751	36.7968253968253968	0.42316559602598924	74.9090909090909	0	0	0	0	0	0		1.29		23	74.18	16.2	240	9.5	124	0	0	1	0	1	0
148626	002-77823	134698	62	0	73.45	0	1					0	0	0	0	0	0	0	0	112.2132867132867133	142.30902777777777	61.927083333333336	85.32986111111111	13.2552447552447552	99.59375	37.780297157622739	0.7885183987660503	80.38194444444443	1	0	0	1	1	1	1.5	1.14	4.3	17	0	10.1	185	10.4	263	0	0	0	1	0	1
148638	002-26042	134706	82	0	67.0333333333333333	0	1					1	1	0	0	0	0	0	0	82.9409722222222222	149.2439024390244	71.8048780487805	99.39024390243902	35.9192546583850932	97.373015873015873	36.5527777777777778	0.5557411114742786	77.4390243902439	0	0	0	1	0	0		0.8		34	0.03	14.1	149	7.9	140	0	0	0	0	0	0
148673	002-60700	134733	48	0	188.9333333333333333	0	1					0	0	0	0	0	0	0	0	105.818815331010453	96.52107279693486	54.39846743295019	68.75862068965517	25.470383275261324	98.1951219512195122	38.4875661375661376	1.0963286281912406	42.12260536398467	1	1	1	0	1	0	1.4	3.12	7.23	16	0	6.5	13	17.5	133	0	0	1	1	0	1
148684	002-73979	134744	28	1	65.8	0	1					0	0	0	0	0	0	0	0	79.6299212598425197	105.25	58.9	75.9	91.6666666666666667	99.6285714285714286	36.3509259259259259	0.7565788243215441	46.35	1	1	1	0	0	0		1.47	1.8	26	0	14.6	336	17.1	94	0	0	1	1	0	0
148711	002-48917	134769	19	0	42.6333333333333333	0	1					1	1	0	0	0	0	0	0	104.1578947368421053	128.675	81.475	99.8	22.3789473684210526	99.743859649122807	36.8287037037037037	0.8094648901250601	47.20000000000002	1	0	0	0	0	0		0.68	2.8	24	0				101	0	0	0	1	0	0
148719	002-58813	134774	82	1	72.4166666666666667	0	1					0	1	0	0	0	0	0	0	78.5902777777777778	140.71372549019608	61.70196078431373	83.7764705882353	22.5305343511450382	96.7630662020905923	36.7080808080808081	0.5585118118648161	79.01176470588236	0	1	1	0	0	1		1.11	7.44	24	0	12	158	10	119	0	0	0	0	0	0
148764	002-35172	134808	80	0	41.0333333333333333	0	0					0	1	0	0	0	0	0	0	84.2777777777777778	101.21875	51.66319444444444	69.07291666666667	21.6048951048951049	95.7430555555555556	37.1407407407407407	0.8326300984528832	49.55555555555556	0	1	1	1	0	0		0.84	7.36	24	0	8.3	147	16.8	135	0	0	0	0	0	1
148861	002-59590	134881	90	1	103.15	0	0					0	0	0	1	0	0	0	1	90.8041958041958042	142.04225352112675	81.05633802816901	104.63380281690141	27.9420289855072464	98.0699300699300699	36.846969696969697	0.6392759446800101	60.985915492957744	1	0	0	1	0	0	0.7	1.33	2.5	22	0	11	134	12.2	84	0	0	1	1	0	1
148906	002-49962	134918	44	1	54.55	0	1					0	1	0	0	0	0	0	0	91.1631944444444444	113.52112676056338	59.201877934272304	78.71361502347418	21.1194029850746269	97.181184668989547	36.6992063492063492	0.8030504721532947	54.31924882629107	1	0	1	1	0	0			7.27		0	8.8	78	8.1		0	0	0	1	0	1
148912	002-13992	134923	61	1	34.7333333333333333	0	1					0	0	0	0	0	0	0	0	89.8309859154929577	128.79245283018867	68	85.33962264150944	16.0352112676056338	95.7578947368421053	36.854040404040404	0.6974864127631303	60.792452830188665	0	1	0	0	0	0		0.92		24	0	9.2	192	12.2	172	0	0	0	0	0	1
148937	002-25735	134945	77	1	129.4166666666666667	0	1					1	1	0	0	0	0	0	0	67.3215547703180212	163.04347826086956	72.3913043478261	104.17391304347827	30.8865248226950355	97.5460992907801418	36.8643518518518518	0.41290553592461715	90.65217391304347	0	0	0	1	0	0		1.12	7.34	37	0	8.1	210	5.8	82	0	0	0	1	0	1
148990	002-8242	134989	55	0	33.7	0	1					0	0	0	0	0	0	0	0	82.0783582089552239	140.19444444444446	73.58333333333333	101.30555555555556		97.8834586466165414	36.8611111111111111	0.5854608471413488	66.61111111111113	1	0	0	1	0	0		0.82		29	0.59	9.7	168	7.5	101	0	0	0	0	1	1
148998	002-38691	134994	75	0	25.7	0	1					1	1	0	0	0	0	0	0	89.7430555555555556	97.76363636363637	59.90909090909091	73.63636363636364	15.4668989547038328	99.6354166666666667	36.6185185185185185	0.9179594672783253	37.85454545454546	1	1	1	1	0	0	0.8	0.93		28	0	8.2	222	5.3	68	0	0	0	0	0	1
149003	002-45675	134999	32	0	46.5	0	1					1	1	0	0	0	0	0	0	77.7037037037037037	119.15384615384616	72.3076923076923	87.15384615384616		94.5608856088560886	37	0.6521292111995792	46.846153846153854	1	0	0	0	0	0		0.79		29	0	9.9	251	15.5	82	0	0	0	0	0	1
149029	002-63521	135019	63	1	74.6166666666666667	0	0					1	1	1	0	0	0	0	1	77.0036630036630037	130.02380952380952	56.654761904761905	80.87058823529412	24.3257575757575758	97.1554621848739496	36.9842767295597484	0.5922274027016748	73.36904761904762	0	0	1	0	0	0		1.72	7.35	28	6.01	8.7	235	8.3	274	0	0	1	0	1	1
149049	002-12593	135035	50	1	81.6666666666666667	0	1					0	0	0	1	0	0	0	1	100.5140845070422535	117.41428571428571	65.87142857142857	80.37142857142857	20.6866197183098592	96.1267605633802817	37.3831450094161959	0.856063501094167	51.542857142857144	1	1	1	0	1	1		4.49	7.29	22	0.16	10.6	226	13	161	0	0	1	1	1	1
149068	002-8690	135052	55	0	54.1166666666666667	0	1					0	0	0	0	0	0	0	0	86.0801393728222997	167.62295081967213	73.98360655737704	110.88524590163935	19.0627177700348432	97.0940766550522648	36.9779149519890261	0.5135343277987443	93.63934426229508	1	0	0	0	0	1		0.93	4.5	27	0	7	274	14	244	0	0	0	1	0	1
149081	002-40712	135063	67	0	235.45	0	1					0	0	0	0	0	0	0	0	100.9860627177700348	120.50757575757575	46.72348484848485	68.38636363636364	22.1777003484320557	96.2720848056537102	38.5978395061728395	0.8380059268715437	73.7840909090909	1	1	1	1	1	0	1	2.59	7.36	18	0	10.6	249	10.7	115	0	0	1	0	0	1
149104	002-30374	135079	83	1	130.25	0	1					1	1	0	1	1	0	0	2	68.9895104895104895	97.12280701754386	48.78947368421053	67.40350877192982		97.2762237762237762	37.4698412698412698	0.7103327488985004	48.333333333333336	0	1	1	0	0	0		2.24		27	0.03	10.5	107	14.4	188	0	0	1	0	0	1
149194	002-24816	135147	55	1	35.3166666666666667	0	1					0	0	0	0	0	0	0	0	68.4535714285714286	153.28571428571428	76	103.57142857142857		96.8048780487804878	36.8333333333333333	0.4465750232991612	77.28571428571428	0	0	0	0	0	0		1.24		31	0				135	0	0	1	0	0	0
149225	002-75941	135172	84	1	47.1166666666666667	0	1					1	1	0	0	0	0	0	0	64.3541666666666667	137.03191489361703	66.22340425531915	93.91489361702128	23.3784722222222222	96.28125	36.4805555555555556	0.4696290401883912	70.80851063829788	0	0	0	1	0	0		1.35	3.8	29	0.03	12.3	197	7.7	210	0	0	1	1	0	0
149261	002-54348	135201	76	0	39	0	1					0	0	0	0	0	0	0	0	78.4440298507462687	152.4681647940075	40.7940074906367	72.72284644194757	17.1082089552238806	98.2350746268656716	38.0399074074074074	0.5144944845156908	111.67415730337079	0	0	1	0	1	0		1.39	7.29	30	0.17	9.9	186	11.5	178	0	0	1	1	1	1
149298	002-5839	135231	87	0	32.1333333333333333	0	1					0	0	0	1	0	0	0	1	80.9372822299651568	154.9591836734694	71.63265306122449	106.46938775510205	22.2142857142857143	98.2195121951219512	36.748015873015873	0.5223135558103902	83.32653061224491	0	0	0	1	0	0		2.23		22	0	8.1	274	8.6	104	0	0	1	0	0	1
149317	002-72453	135247	48	0	75.1166666666666667	0	1					0	1	0	0	0	0	0	0	108.875	124.26041666666667	69.40277777777777	88.03819444444444	20.7213930348258706	99.9965277777777778	36.8626984126984127	0.8761840891944002	54.8576388888889	1	0	0	0	0	0		1.57	7.31	25	0	9.4	226	20.3	209	0	0	1	1	0	1
149320	002-68829	135250	74	0	76.95	0	1					1	1	0	1	0	0	0	1	81.3563636363636364	111.61111111111111	62.611111111111114	83.15384615384616		98.2363636363636364	36.8552083333333333	0.7289271007737906	49	0	1	1	0	0	1		3.46	4.8	34	0	11.1	135	6.7	255	0	0	1	1	0	1
149323	002-63349	135253	65	1	44.0333333333333333	0	1					1	1	0	0	0	0	0	0	70.7781818181818182	99.5	55.02173913043478	70.19565217391305	18.2413793103448276	98.6939501779359431	36.6888888888888889	0.7113385107354957	44.47826086956522	0	1	1	1	0	0		4.82		32	0.07	10.7	123	7.6	96	0	0	1	0	0	1
149342	002-6212	135268	54	0	73.8166666666666667	0	1					0	1	0	0	0	0	0	0	80.1951219512195122	108.61324041811847	50.24738675958188	67.05226480836237	13.3240418118466899	98.0034843205574913	36.8711111111111111	0.7383549339150519	58.36585365853659	0	1	1	0	0	1			7.31		0	8	184	23.1		0	0	0	1	0	1
149353	002-32489	135273	72	0	120.4	0	1					1	1	0	0	0	0	0	0	80.2777777777777778	157.375	75.6875	106.3125	19.8472222222222222	99.5243055555555556	36.6314814814814815	0.5101050216220986	81.6875	0	0	0	1	0	0		2.25	5.2	27	0	12.9	260	10.4	417	0	0	1	1	0	0
149410	002-51201	135315	77	0	46.4166666666666667	0	1					0	1	0	0	1	0	0	1	76.4236111111111111	123.29861111111111	37.045138888888886	61.14930555555556	16.5266903914590747	96.759581881533101	36.5962962962962963	0.6198254012954098	86.25347222222223	0	0	1	0	0	0		1.2	7.28	25	0	7.9	147	11.9	125	0	0	0	1	0	1
149422	002-36542	135325	84	1	50.8833333333333333	0	1					0	1	0	0	1	0	0	1	83.9755244755244755	151.03846153846155	51.91258741258741	80.91258741258741	21.6373626373626374	97.472027972027972	36.7211111111111111	0.5559876843299303	99.12587412587413	1	0	1	0	0	0		1.57	7.37	27	0	9.1	258	8.2	157	0	0	1	0	0	1
149436	002-74463	135334	38	0	28.8666666666666667	0	1					0	1	0	0	0	0	0	0	79.4666666666666667	148.96444444444444	80.97333333333333	104.96	19.036101083032491	94.0780141843971631	36.8633333333333333	0.5334606319181311	67.99111111111111	0	0	0	0	0	0		1.04			0	11	289	17		0	0	0	0	0	1
149469	002-21996	135356	90	1	29.5	0	1					0	0	0	0	0	0	0	0	67.1204819277108434	158.66	80.9	110.08		96.4285714285714286	36.3531746031746032	0.42304602248651735	77.75999999999999	0	0	0	1	0	1		1.37		32	0	13.9	304	10.1	179	0	0	1	0	0	0
149522	002-41870	135393	62	1	65.7833333333333333	0	1					0	0	0	0	0	0	0	0	79.181184668989547	120	74.79411764705883	92	23.4469026548672566	95.7263157894736842	36.1490740740740741	0.6598432055749128	45.205882352941174	1	0	0	1	0	1	3.5	1.19	7.31	31	0	11.8	69	5.8	138	1	0	0	1	0	1
149594	002-1870	135451	26	1	30.1666666666666667	0	1					0	0	0	0	0	0	0	0	73.6596491228070175	98.5	58.86	73.16	14.7964912280701754	94.9793388429752066	36.8111111111111111	0.7478136966782437	39.64	0	1	1	1	0	0		0.88		33	0	13.5	186	10.9	77	0	0	0	0	0	0
149609	002-47540	135463	59	0	34.4166666666666667	0	0					1	1	0	0	0	0	0	0	49.0971223021582734	131.64935064935065	77.02597402597402	97.8961038961039	18.7487684729064039	98.9411764705882353	36.7194444444444444	0.3729385831376331	54.62337662337663	0	0	0	0	0	0		0.79		26	0.21	12.6	136	8.3	93	0	0	0	0	1	0
149674	002-71753	135510	74	1	75.8833333333333333	0	1					0	1	0	0	0	0	0	0	82.8831168831168831	121.80184331797236	55.47004608294931	80.54377880184332	16.8826291079812207	95.9	36.9398989898989899	0.68047506199676	66.33179723502305	0	1	1	1	0	1		2.01	3	20	0	9.8	86	9	154	0	0	1	1	0	1
149810	002-59	135615	35	1	306.8666666666666667	0	1					0	1	0	0	0	0	0	0	103.2986111111111111	106.45644599303135	55.26829268292683	70.9581881533101	22.0208333333333333	95.0208333333333333	38.4617283950617284	0.970336837262753	51.188153310104525	1	0	1	0	1	0		1.28	2.5	23	0	12.4	159	10	123	0	0	1	1	0	0
149854	002-4200	135649	48	1	93.6	0	0					1	1	1	0	0	0	0	1	117.3719298245614035	123.83275261324042	78.98257839721255	97.86759581881533	17.576158940397351	98.8466898954703833	37.3611111111111111	0.947826220023892	44.85017421602787	1	0	0	0	1	0		1.57	2.1	22	406.03	13.3	254	12.1	134	0	0	1	1	1	0
149913	002-30269	135691	63	1	61.2166666666666667	0	0					0	0	0	0	0	0	1	1	75.4571428571428571	125.69902912621359	62.70873786407767	85.5	23.2214285714285714	97.9277978339350181	37.8424882629107981	0.6003001246841518	62.99029126213592	1	1	1	0	1	0	0.9	2.81	2.5	20	0.14	9.2	132	3.9	96	0	0	1	1	1	1
149935	002-32899	135707	69	0	46.1666666666666667	0	1					0	1	0	0	0	0	0	0	78.6006944444444444	126.1923076923077	58.07342657342657	78.22569444444444	16.262962962962963	96.8576388888888889	37.0659722222222222	0.6228643875512209	68.11888111888112	0	1	1	0	0	0			7.35		0	8	106	13.6		0	0	0	0	0	1
150065	002-77537	135805	56	1	81.5	0	1					0	1	0	0	0	0	0	0	63.2701754385964912	122.60701754385966	48.42456140350877	70.0140350877193	16.6631578947368421	97.6140350877192982	36.5175925925925926	0.516040408665541	74.1824561403509	0	1	1	0	0	0		1.29		21	0				128	0	0	1	0	0	0
150092	002-12494	135829	63	1	476.4833333333333333	0	1					0	0	0	0	0	0	0	0	98.6035242290748899	110.16299559471365	53.98237885462555	72.30837004405286		97.1466666666666667	36.3954732510288066	0.8950693805734395	56.1806167400881	1	1	1	1	1	0	3.5	1.47	1.6	18	0	8.4	80	43.7	132	1	0	1	1	0	1
150094	002-12494	135829	63	1	118.35	0	1					0	0	0	0	0	0	0	0	93.0972222222222222	82.96428571428571	64.48214285714286	73.85714285714286		99.3763066202090592	37.5064153439153439	1.122136126656144	18.482142857142847	1	1	1	0	0	0		0.8	7.42	27	0	8.4	196	18.7	101	0	0	0	0	0	1
150128	002-22051	135858	61	1	94.8	0	1					0	1	0	0	0	0	0	0	58.4468085106382979	130	60.93939393939394	85.11764705882354	17.4785714285714286	96.971830985915493	36.7968253968253968	0.44959083469721767	69.06060606060606	0	0	1	1	0	0		1.11	7.32	30	0	11	196	7.4	145	0	0	0	1	0	1
150129	002-22051	135858	61	1	26.1333333333333333	0	1					0	0	0	0	0	0	0	0	66.2222222222222222	158.8146718146718	54.67953667953668	82.17374517374517		96.1354166666666667	36.6319444444444444	0.4169779873959001	104.13513513513513	0	0	0	1	0	0		0.98	7.3	30	0	12.1	200	10.9	139	0	0	0	1	0	0
150218	002-27189	135927	63	1	69.1833333333333333	0	1					0	0	0	0	0	0	0	0	89.8464285714285714	131.06808510638297	58.195744680851064	79.25531914893617	24.9714285714285714	98.4535714285714286	37.0175925925925926	0.6854943253233894	72.8723404255319	1	1	1	0	0	0		1.2	7.4	31	0	9.1	260	8.9	145	0	0	0	0	0	1
150219	002-27189	135927	63	1	180.1833333333333333	0	1					1	1	0	0	0	0	0	0	88.4456140350877193	119.95098039215686	56.72549019607843	80.3921568627451	23.9822695035460993	94.6678321678321678	37.3715277777777778	0.7373479878691416	63.22549019607843	1	1	1	1	0	0		1.35	7.3	37	0	6.9	365	13.2	118	0	0	1	1	0	1
150271	002-46663	135970	55	1	44.7333333333333333	0	1					0	0	0	0	0	0	0	0	115.8153310104529617	152.71428571428572	90.46428571428571	115.14285714285714	16.4708994708994709	98.9357142857142857	36.9166666666666667	0.7583791553537612	62.250000000000014	1	0	0	1	0	0			3.4		0					0	0	0	1	0	0
150280	002-27384	135977	57	1	40.5833333333333333	0	1					1	1	0	0	0	0	0	0	81.1789473684210526	110.4375	79.52083333333333	90.97916666666667	14.4671532846715328	96.1352313167259786	36.3111111111111111	0.7350668692103773	30.91666666666667	0	0	0	1	0	0		2.05	9.6	26	0	20.7	305	25.2	649	0	0	1	0	0	0
150281	002-27384	135977	57	1	26.5166666666666667	0	1					1	1	0	0	0	0	0	0	86.988929889298893	134.6206896551724	74.03448275862068	94.10344827586206	20.6236162361623616	93.8793103448275862	37.0211111111111111	0.6461780140342387	60.58620689655173	1	0	0	1	0	0		0.68		29	0	15.6	131	11.7	82	0	0	0	0	0	0
150317	002-35690	136007	61	1	51.4	0	1					0	1	0	0	0	0	0	0	104.89198606271777	127.73076923076923	60.3006993006993	77.77972027972028	17.3902439024390244	94.5261324041811847	37.3218954248366013	0.8211959161790612	67.43006993006992	1	0	1	0	1	0			7.33		0	11.2	135	35.8		0	0	0	1	0	1
150320	002-49608	136009	42	1	172.4333333333333333	0	1					0	0	0	0	0	0	0	0	102.7116104868913858	136.5	74.43181818181819	97.79545454545455	22.5954198473282443	93.5849056603773585	37.3833333333333333	0.7524660108929772	62.06818181818181	1	0	0	1	1	0		6.1	7.41	18	0	11.5	228	15.6	131	0	0	1	0	0	1
150358	002-39510	136043	53	0	25.0666666666666667	0	1					0	0	0	0	0	0	0	0	69.0874125874125874	98.5050505050505	70.64141414141415	81.37373737373737	27.3531468531468531	97.6013986013986014	37.0269157088122605	0.7013590900485897	27.86363636363636	1	1	1	1	0	1		1.7		25	0	8.3	241	10.2	148	0	0	1	0	0	1
150374	002-64367	136053	65	1	160.5666666666666667	0	1					0	1	0	0	0	0	0	0	84.7544483985765125	123.54411764705883	80.1029411764706	95.65217391304348	21.9784172661870504	98.1054545454545455	36.6537037037037037	0.6860257696825619	43.44117647058823	1	1	0	0	0	0		1.02		28	0	16.1	193	9.5	107	0	0	0	0	0	0
150397	002-13318	136072	66	0	73.3333333333333333	0	0					1	1	0	1	0	0	0	1	60.8027681660899654	112.71428571428571	49.17857142857143	69.64285714285714	21.2914285714285714	98.3709090909090909	36.9916666666666667	0.53944154266493	63.53571428571428	0	1	1	0	0	0		1.74		28	0.35				181	0	0	1	0	1	0
150414	002-69617	136086	85	0	27.65	0	1					0	0	0	0	0	0	1	1	98.1114982578397213	100.7457627118644	55.71186440677966	73.05084745762711	18.5609756097560976	94.5858208955223881	36.7366666666666667	0.9738523548473325	45.03389830508474	1	1	1	1	0	0	0.7	1.24		23	0.02	8.4	182	5.3	130	0	0	1	0	0	1
150459	002-36816	136119	79	1	34.6666666666666667	0	1					0	1	0	0	0	0	0	0	78.7202797202797203	167.8744939271255	53.05668016194332	85.48987854251013	16.8726591760299625	96.2185185185185185	37.0563492063492064	0.4689234074739923	114.8178137651822	0	0	0	0	0	0		1.75		28	0	11.3	149	12.6	210	0	0	1	0	0	1
150484	002-4998	136139	54	1	26.2	0	1					0	0	0	0	0	0	0	0	82.6117216117216117	160.05583756345177	55.73096446700507	84.51776649746193	28.5	96.2259259259259259	36.9472222222222222	0.5161431339795489	104.32487309644671	1	0	0	1	0	0		0.99		23	0	11.4	191	13.2	269	0	0	0	0	0	1
150486	002-17441	136141	83	1	41.75	0	1					0	1	0	0	0	0	0	0	76.7370242214532872	108.85121107266436	51.29757785467128	68.44982698961938	20.1475409836065574	98.8339100346020761	36.8577777777777778	0.704971708309492	57.553633217993074	0	1	1	0	0	0		1.83	7.44	26	0	8.9	113	9.9	159	0	0	1	0	0	1
150551	002-15454	136189	47	0	126.4333333333333333	0	1					0	0	0	0	0	0	0	0	102.529616724738676	113.93333333333334	60.7	80.56666666666666	22.6550522648083624	94.5769230769230769	38.0811965811965812	0.8999088653429375	53.233333333333334	1	0	0	1	1	0	3.2	0.97	2.9	26	0	8.7	232	30.7	224	1	0	0	1	0	1
150576	002-62370	136209	81	0	93.6333333333333333	0	1					0	0	0	0	0	0	0	0	92.2256944444444444	128.79245283018867	72.47169811320755	97.16981132075472	15.55078125	97.3238434163701068	37.1189964157706093	0.7160799597942508	56.320754716981114	1	0	1	1	0	0		0.99	3.3	23	0	9.6	138	12	160	0	0	0	1	0	1
150577	002-62370	136209	81	0	417.2333333333333333	0	0					0	0	0	0	0	0	0	0	96.1358885017421603	112.05263157894737	41.68421052631579	62.421052631578945	22.6550522648083624	94.0139372822299652	36.9616161616161616	0.8579529739469709	70.36842105263159	1	1	1	1	0	0	3	2.64	5.5	21	0	9.4	297	23.6	336	1	0	1	1	0	1
150622	002-73998	136245	56	1	63.25	0	0					0	1	0	0	0	0	0	0	75.8035087719298246	142.0140350877193	75.29122807017544	94.7298245614035		97.0315789473684211	37.1141975308641975	0.5337747689874982	66.72280701754386	0	1	1	0	0	0			7.33		0	12.1	116	27.4		0	0	0	1	0	0
150624	002-71150	136247	69	0	198.15	0	1					0	0	0	0	0	0	0	0	80.1114982578397213	134.65017667844523	63.97173144876325	93.28621908127208	13.4733096085409253	97.1707317073170732	36.7958333333333333	0.5949602164217876	70.67844522968198	0	1	1	0	0	0		1.05	7.26	21	0	10.8	167	12	143	0	0	0	1	0	1
150626	002-54153	136249	51	0	83.55	0	1					0	0	0	0	0	0	0	0	115.0982456140350877	141.63636363636363	77.46753246753246	100.88461538461539		99.5818815331010453	37.9314814814814815	0.8126320293673852	64.16883116883116	1	1	1	0	1	1	2.7	2.33	4.8	18	0	8.1	173	16.6	158	1	0	1	1	0	1
150701	002-61016	136310	73	1	124.3	0	1					0	1	0	0	0	0	1	1	101.7216494845360825	118.28125	52.067708333333336	68.578125	19.8333333333333333	96.634020618556701	37.4371794871794872	0.859998093396342	66.21354166666666	1	1	1	0	0	1			7.29		0	11.7	128	9.7		0	0	0	1	0	1
150702	002-61016	136310	73	1	33.8333333333333333	0	1					1	1	0	0	0	0	0	0	91.3173431734317343	148.5511811023622	75.37007874015748	102.98425196850394		94.7058823529411765	36.5844444444444444	0.6147197383136771	73.18110236220471	1	0	0	0	0	0		1.21		31	0.27	16	188	13.4	157	0	0	1	0	1	0
150708	002-15234	136316	51	0	103.5833333333333333	0	1					0	0	0	0	0	0	0	0	97.5331010452961672	115.65384615384616	63.90384615384615	83	23.686411149825784	95.7142857142857143	37.5	0.8433191310866978	51.75000000000001	1	1	1	1	1	0	0.9	1.05		29	0.04	10.2	162	14.9	117	0	0	0	0	0	1
150785	002-43756	136375	52	0	32.4833333333333333	0	1					1	1	0	0	1	0	0	1	79.3251748251748252	101.13793103448276	64.10344827586206	77.36206896551724	23.4475524475524476	97.2508833922261484	36.7031746031746032	0.784326651868418	37.0344827586207	0	1	1	0	0	0		1.28	7.36	21	0.02	11.3	209	11.4	220	0	0	1	0	0	1
150786	002-43756	136375	52	0	34.2666666666666667	0	0					1	1	0	0	0	0	0	0	66.6666666666666667	115.42857142857143	69.42857142857143	87.42857142857143	21.7395833333333333	95.75	36.6666666666666667	0.5775577557755776	46	0	0	0	0	0	0					0	11.1	202	16.6		0	0	0	0	0	1
150813	002-49919	136397	64	1	29.6333333333333333	0	1					1	1	1	0	1	0	0	2	77.9717314487632509	105.11475409836065	68.91803278688525	82.6774193548387		98.6714285714285714	36.7896825396825397	0.7417772330590391	36.1967213114754	0	1	1	0	0	0		1.23		23	0	10.1	545	18.4	143	0	0	1	0	0	1
150814	002-49919	136397	64	1	113.9	0	1					1	1	1	0	1	0	0	2	94.8262548262548263	137	79.625	104.5	24.1814671814671815	98.2364341085271318	37.1268518518518519	0.6921624439872615	57.375	1	0	0	0	0	0		1.47		23	357.11	12.6	423	21.8	118	0	0	1	0	1	0
150819	002-54409	136399	50	1	44.0833333333333333	0	1					1	1	0	1	0	0	0	1	72.2334494773519164	129.83582089552237	68	90.29850746268657	19.6036363636363636	97.9175627240143369	36.7055555555555556	0.5563445355767994	61.835820895522374	0	0	0	1	0	0		5.46		31	1.75				263	0	0	1	0	1	0
150847	002-45443	136416	57	0	25.9666666666666667	0	1					1	1	0	1	0	0	0	1	75.6678445229681979	159.32608695652175	76.28260869565217	108.17021276595744		96.9010600706713781	36.6215277777777778	0.47492438914675084	83.04347826086958	0	0	1	0	0	0		3.88		23	0	8	153	10.3	155	0	0	1	0	0	1
150862	002-31825	136428	47	0	48.6666666666666667	0	1					0	0	0	0	0	0	0	0	100.4265734265734266	124.5	75.45	94.225	23.013986013986014	97.9230769230769231	36.7366666666666667	0.8066391439885415	49.05	1	0	0	0	0	0		1.07		25	1.45	10.5	436	13.8	115	0	0	0	0	1	1
150875	002-1025	136438	90	0	55.4833333333333333	0	1					0	1	0	0	0	0	0	0	89.5993031358885017	141.00515463917526	53.4639175257732	84.38144329896907	22.1255060728744939	97.0602836879432624	36.2541666666666667	0.6354328206310499	87.54123711340206	1	0	0	0	1	1		1.55	7.31	20	0	9.3	181	11.7	194	0	0	1	1	0	1
150880	002-45213	136442	57	0	34.7333333333333333	0	1					0	0	0	0	0	0	0	0	90.9442508710801394	149.1818181818182	76.54545454545455	104.13636363636364	25.8041958041958042	97.2338308457711443	36.6925925925925926	0.6096202069359424	72.63636363636364	1	0	0	1	0	0		1.84		23	0	10.1	256	13.1	452	0	0	1	0	0	1
150891	002-20172	136451	85	1	55.4833333333333333	0	1					0	0	0	0	0	0	0	0	62.1872791519434629	137.0168776371308	55.06751054852321	87.03375527426161	15.431095406360424	94.7614035087719298	36.4048611111111111	0.45386583189143603	81.94936708860757	0	0	0	0	0	1		1.16	3.4	26	0	9.8	192	8	160	0	0	0	1	0	1
150913	002-58091	136469	47	1	31.6166666666666667	0	1					1	1	0	0	0	0	0	0	86.8088235294117647	97.21212121212122	57.75757575757576	72.45454545454545	17.2068965517241379	97.6329113924050633	36.487037037037037	0.8929835338125275	39.45454545454546	1	1	1	1	0	1		1		26	5.2	14.8	235	16.8	146	0	0	0	0	1	0
150929	002-65879	136480	72	0	103.3833333333333333	0	1					1	1	0	0	0	0	1	1	103.3170731707317073	109.02816901408451	58.066901408450704	80.22887323943662	12.8513011152416357	94.4295774647887324	37.2764957264957265	0.947618162397875	50.96126760563381	1	1	1	1	0	0		0.77		26	0	8.8	348	10.8	102	0	0	0	0	0	1
150942	002-11015	136491	87	1	72.9333333333333333	0	1					0	1	0	0	0	0	0	0	79.5789473684210526	129.63066202090593	71.43205574912892	93.78745644599303	15.2245614035087719	98.4320557491289199	36.1314814814814815	0.6138898477243533	58.19860627177701	0	0	0	1	0	1			7.35		0	9.6	108	8.5		0	0	0	0	0	1
150958	002-46304	136501	60	0	49.5166666666666667	0	1					0	0	0	0	0	0	0	0	97.6271777003484321	143.74468085106383	82.23404255319149	107.08510638297872	20.8954703832752613	95.9823943661971831	37.3027777777777778	0.6791707152037264	61.51063829787235	1	0	0	1	0	0		0.65	7.38	27	0	12.7	194	15	118	0	0	0	0	0	0
150959	002-22435	136502	89	1	43.9	0	0					0	0	0	0	0	0	0	0	103.9375	118.03174603174604	57.888888888888886	75.88888888888889	31.0694444444444444	97.9513888888888889	37.6841269841269841	0.8805893625605163	60.14285714285715	1	1	1	1	1	0	1.1	1.07		24	0	8.9	147	1.9	145	0	0	0	0	0	1
151001	002-71655	136535	66	1	51.9	0	0					1	1	0	0	1	1	0	2	66.375886524822695	112.06896551724138	69.79310344827586	84.82758620689656	15.7616822429906542	97.4412811387900356	36.762962962962963	0.5922771412984178	42.27586206896552	0	0	0	1	0	0	1.2	2.23		32	3.73	10	123	8.4	138	0	0	1	0	1	1
151023	002-21019	136550	65	0	97.8833333333333333	0	1					0	1	0	0	0	0	0	0	82.6210526315789474	104.78632478632478	62.21367521367522	79.5042735042735	20.5890909090909091	98.4912891986062718	37.0451612903225806	0.7884717094530781	42.57264957264957	1	1	1	0	0	1	2.2	2.55	4.8	21	0	8.5	405	19.6	158	1	0	1	1	0	1
151126	002-13052	136627	80	1	25.6833333333333333	0	1					0	1	0	0	0	0	0	0	62.5923344947735192	146.3861003861004	64.32818532818533	92.18532818532819	16.9790940766550523	97.9644444444444444	36.7211111111111111	0.42758386438113466	82.05791505791507	0	0	1	0	0	0		1.25	7.33	25	0	11.8	85	7	156	0	0	1	1	0	1
151127	002-13052	136627	80	1	39.3166666666666667	0	1					0	1	0	0	0	0	0	0	72.46875	135.80427046263344	65.47330960854093	94.37323943661971	17.0901639344262295	98.1403508771929825	36.7308641975308642	0.533626444537617	70.33096085409251	0	0	0	0	0	0		1.2	7.37	26	0	9.2	105	6	126	0	0	0	0	0	1
151194	002-46234	136683	90	0	66.7	0	0					0	0	0	0	0	0	1	1	111.5265017667844523	85.24242424242425	51.10606060606061	61.492537313432834		96.1965065502183406	36.8577777777777778	1.3083450260589713	34.13636363636364	1	1	1	1	0	0	2	6.11		20	0	9.8	104	11	149	0	0	1	0	0	1
151217	002-50332	136704	63	1	71.5666666666666667	0	1					0	0	0	0	1	0	0	1	87.4265734265734266	158.01041666666666	67.54166666666667	99.65625	22.3076923076923077	95.972027972027972	36.6920634920634921	0.5532962653405662	90.46874999999999	1	1	1	1	0	0		2.71		24	0.16	10.3	235	9.6	242	0	0	1	0	1	1
151224	002-74318	136711	90	1	72.45	0	1					0	0	0	0	0	0	0	0	72.4773519163763066	150.22413793103448	72.06896551724138	102.17241379310344	90	97.21875	37.0150793650793651	0.4824614267358919	78.1551724137931	0	0	0	1	0	0		0.94		26	0	12.5	143	12.7	107	0	0	0	0	0	0
151300	002-27724	136768	54	1	47.65	0	1					0	1	0	0	0	0	0	0	76.5555555555555556	103.85069444444444	61.517361111111114	75.64930555555556		93.8958333333333333	37.5150793650793651	0.7371694138887961	42.33333333333333	0	1	1	0	0	0			7.33		0	11.3	166	15.4		0	0	0	1	0	1
151303	002-58687	136771	52	0	30.8	0	1					0	1	0	0	0	0	0	0	104.1958041958041958	139.03508771929825	67.84561403508772	88.1923076923077	24.6157407407407407	98.7727272727272727	37.2270833333333333	0.7494209260770776	71.18947368421053	1	1	1	0	1	0			7.33		0	10.1	127	16.3		0	0	0	1	0	1
151331	002-52856	136795	62	1	28.05	0	1					0	0	0	0	0	0	0	0	81.6931407942238267	121.32936507936508	70.46825396825396	89.84920634920636		96.6195652173913043	36.6972222222222222	0.6733171375353852	50.861111111111114	0	0	0	0	0	0		0.7		26	0	12.9	166	9.2	177	0	0	0	0	0	0
151339	002-77049	136801	57	1	48.8666666666666667	0	0					0	0	0	0	0	0	0	0	66.7526132404181185	135.43333333333334	78.63333333333334	97.18032786885246	16.9303135888501742	97.1986062717770035	36.6138888888888889	0.4928817123338773	56.8	0	0	0	0	0	0		0.63		27	0	11.1	105	5.7	105	0	0	0	0	0	1
151406	002-68835	136849	64	0	24.7833333333333333	0	1					0	0	0	0	0	0	0	0	65.5985915492957746	117.23626373626374	46.42307692307692	72.93956043956044	19.1126760563380282	93.7169811320754717	36.2675925925925926	0.5595418129058364	70.81318681318682	0	1	1	0	0	1		1.16		27	0	10.7	282	12.9	116	0	0	0	0	0	1
151415	002-27909	136857	83	1	131.0166666666666667	0	1					0	1	0	0	1	0	1	2	76.2642276422764228	138.0080971659919	51.68016194331984	70.06854838709677	24.48	94.2789473684210526	36.7148148148148148	0.5526069064668586	86.32793522267207	0	1	1	0	0	0		0.99	7.33	23	0	10.4	126	12.9	214	0	0	0	1	0	1
151416	002-27909	136857	83	1	71.7333333333333333	0	1					0	1	0	0	1	0	1	2	83.3888888888888889	109.48648648648648	59.4054054054054	73.8108108108108	25.8607594936708861	97.7132867132867133	36.7968253968253968	0.7616363586494418	50.08108108108108	0	1	1	1	0	0		1.45		27	0	10.4	65	12.9	133	0	0	1	0	0	1
151417	002-27909	136857	83	1	34.9833333333333333	0	1					0	1	0	0	1	0	1	2	80.4201388888888889	131.60763888888889	49.482638888888886	68.75347222222223	26.0381944444444444	96.5609756097560976	37.0351851851851852	0.6110598105690842	82.125	0	0	1	0	0	0		1.23	7.42	24	0	9.1	44	11	121	0	0	1	0	0	1
151420	002-57083	136860	52	0	137.15	0	1					0	0	0	0	0	0	0	0	79.7560975609756098	108.61904761904762	60.45421245421245	76.66666666666667	13.4070175438596491	99.554006968641115	36.8478978978978979	0.7342735856117877	48.16483516483517	1	1	1	0	0	1		0.59	1.4	26	0	8.2	7	0.1	134	0	0	0	1	0	1
151439	002-49317	136876	86	0	39.6666666666666667	0	1					1	1	0	0	0	0	0	0	60.452991452991453	143.75	66.1470588235294	93.8970588235294	33.5683760683760684	94.8901098901098901	36.75	0.42054254923820145	77.6029411764706	0	0	0	1	0	0		1.33		24	0.06	11.3	65	12.4	138	0	0	1	0	0	1
151445	002-2185	136882	66	0	26.65	0	1					0	1	0	0	0	0	0	0	95.6341463414634146	130.93333333333334	83.68888888888888	105.82222222222222	15.8165467625899281	97.9700374531835206	36.7772569444444444	0.7304033580050668	47.244444444444454	1	0	0	1	0	1		0.94	7.58	21	0	10.7	161	16.2	159	0	0	0	0	0	1
151462	002-63423	136897	83	1	41.15	0	0					0	0	0	0	0	0	0	0	74.25	85.3125	51.875	63.59375	27.5381944444444444	94.6	36.7111111111111111	0.8703296703296703	33.4375	0	1	1	1	0	0		1.98		21	0	8.6	208	18.8	97	0	0	1	0	0	1
151537	002-68077	136956	58	0	33.0666666666666667	0	1					0	0	0	0	0	0	0	0	85.1003584229390681	124.05	66.1	88.325		96.8358208955223881	37.1087301587301587	0.6860165934940675	57.95	0	1	1	0	0	0		1.24	7.43	24	0	11.9	216	31.8	216	0	0	1	0	0	1
151567	002-66337	136978	66	1	50.0833333333333333	0	0					1	1	0	0	0	0	0	0	78.6813186813186813	128.1	84.65	101.25		96.2992424242424242	36.4246031746031746	0.6142179444287174	43.44999999999999	0	0	0	1	0	0		2.85	2.9	22	0				386	0	0	1	1	0	0
151570	002-43814	136981	33	0	37.2333333333333333	0	0					1	1	0	1	0	0	0	1	88.4210526315789474	113.25806451612904	72.96774193548387	89.16129032258064	23.7781818181818182	96.645985401459854	36.7851851851851852	0.7807042527994723	40.29032258064517	1	0	0	1	0	0		1.16		29	0.29	11.7	262	8.3	116	0	0	0	0	1	1
151612	002-16757	137015	83	0	50.4666666666666667	0	1					1	1	1	0	0	0	0	1	66.376865671641791	149.4090909090909	54.60606060606061	88.87878787878788		97.972972972972973	36.7324074074074074	0.44426256305936096	94.8030303030303	0	0	0	0	0	0		1.29		27	0	10.9	193	7	178	0	0	1	0	0	1
151658	002-62802	137050	89	1	46.1166666666666667	0	1					0	1	0	0	0	0	0	0	76.8166089965397924	156.78884462151393	40.58565737051793	71.32669322709164		96.7597173144876325	36.7333333333333333	0.48993669914447047	116.203187250996	0	0	1	0	0	0		1.55	7.36	27	0	10.1	158	13.4	168	0	0	1	0	0	1
151709	002-20229	137088	68	1	68.1166666666666667	0	1					0	1	0	0	0	0	0	0	79.6388888888888889	115.5625	42.083333333333336	62.048611111111114	17.6167247386759582	95.71875	37.1414141414141414	0.6891412775674538	73.47916666666666	0	1	1	0	0	0			7.32		0	9	118	7		0	0	0	1	0	1
151801	002-74989	137163	55	0	33.0166666666666667	0	1					0	0	0	0	0	0	0	0	91.291970802919708	113.34653465346534	64.67326732673267	80.54455445544555	17.28	96.4908424908424908	36.991358024691358	0.8054235718985754	48.67326732673267	1	1	1	0	1	0	0.7	5.79		25	0	6.3	338	18.7	85	0	0	1	0	0	1
151839	002-51853	137194	38	1	29.2166666666666667	0	1					0	0	0	0	0	0	0	0	98.3273381294964029	117.80357142857143	69.67857142857143	87.67857142857143	12.1870503597122302	95.8525179856115108	37.1015873015873016	0.8346719622937393	48.125	1	0	0	1	0	0		0.96	2.3	30	0	12.4	243	21.8	101	0	0	0	1	0	0
151852	002-63439	137205	75	1	93.35	0	1					0	1	0	0	1	0	0	1	62.8953068592057762	107.78754578754578	57.74817518248175	75.05818181818182	16.8714285714285714	95.1227436823104693	37.1333333333333333	0.5835118185469713	50.03937060506403	0	1	1	1	1	1		1.16	7.38	24	0	8.9	117	6.4	120	0	0	0	0	0	1
151859	002-21563	137210	26	0	602.7166666666666667	0	1					0	1	0	0	0	0	0	0	76.9198473282442748	91.29770992366412	54.35496183206107	71.43511450381679	3.1699604743083004	98.1984732824427481	36.4716666666666667	0.8425167224080268	36.94274809160304	0	1	1	0	0	1	3.5	3.13	2.3	23	0	8.3	54	16.9	198	1	0	1	1	0	1
151860	002-21563	137210	26	0	67.6166666666666667	0	1					0	0	0	0	0	0	0	0	88.8118466898954704	103.67595818815332	57.501742160278745	77.18815331010452	29.7839721254355401	98.4982578397212544	36.9953703703703704	0.8566291379600067	46.17421602787457	0	1	1	1	0	0		3.57	7.32	22	0	9.3	136	3.6	214	0	0	1	1	0	1
151867	002-10323	137216	44	1	31.3833333333333333	0	0					0	0	0	0	0	0	0	0	94.7425373134328358	123.13793103448276	73.58620689655173	92.03448275862068	23.4	96.115606936416185	37.5788888888888889	0.7694017311928177	49.55172413793103	0	0	0	1	1	0		1.07		25	0	13.5	178	12.8	118	0	0	0	0	0	0
151880	002-69020	137225	67	0	284.4333333333333333	0	1					0	0	0	0	0	0	0	0	92.1714285714285714	98.80681818181819	54.14204545454545	67.67391304347827		99.8095238095238095	37.0986111111111111	0.932844820504395	44.664772727272734	1	1	1	0	0	0	0.8	0.99	1.7	19	0.3	10.2	346	22.2	266	0	0	0	1	1	1
151900	002-10052	137239	66	0	57.6666666666666667	0	1					0	0	0	0	0	0	0	0	84.9479166666666667	104.12844036697248	57.706422018348626	74.03636363636363	16.0266666666666667	97.8819444444444444	36.9285714285714286	0.815799375917768	46.42201834862386	1	1	1	0	0	0	0.9	0.85	7.42	23	0.84	7.7	347	7.3	139	0	0	0	0	1	1
151981	002-21249	137297	84	0	73.3833333333333333	0	1					0	1	0	0	0	0	0	0	68.9375	113.14150943396227	65.8254716981132	128.86021505376345	21.3576388888888889	97.3379790940766551	36.812962962962963	0.6093033436171099	47.316037735849065	0	1	1	0	0	0			7.18		0	8	111	15.7		0	0	0	1	0	1
152020	002-32983	137323	78	0	40.3833333333333333	0	0					1	1	0	0	0	0	0	0	123.5173611111111111	97.57377049180327	51.868852459016395	66.91803278688525		97.1271186440677966	36.8611111111111111	1.2658869334304064	45.70491803278688	1	1	1	0	0	0		1.27		27	0	9.4	140	1.9	81	0	0	1	0	0	1
152021	002-32983	137323	78	0	39.9	0	0					0	1	0	0	0	0	0	0	90.0851063829787234	136.99487179487178	42.30769230769231	72.28061224489795	21.377431906614786	98.2288732394366197	36.653968253968254	0.6575801356846916	94.68717948717948	1	0	1	0	0	0		0.97	3.1	24	0	10.8	373	12.4	149	0	0	0	1	0	1
152085	002-62521	137371	48	1	78.3166666666666667	0	0					0	1	1	0	0	0	0	1	104.1909722222222222	89.43205574912892	58.97909407665505	72.29513888888889	16.232824427480916	96.792156862745098	37.3803030303030303	1.165029377324104	30.45296167247387	1	1	1	0	1	0		0.9	7.33	25	0	10.4	139	14.1	113	0	0	0	1	0	1
152094	002-9463	137379	82	1	31.7833333333333333	0	1					0	1	0	0	0	0	0	0	81.5435540069686411	103.32752613240419	53.54703832752613	71.48432055749129	18.0387323943661972	98.0627177700348432	36.6105555555555556	0.7891755184623167	49.78048780487806	1	1	1	1	0	0			7.39		0	7.8	145	8		0	0	0	0	0	1
152163	002-66080	137431	90	0	40.6166666666666667	0	1					0	0	0	0	0	0	0	0	52.9825174825174825	132.67924528301887	63.320754716981135	92.88888888888889	26.0804195804195804	99.2147887323943662	36.825	0.39932784791999804	69.35849056603774	0	0	0	1	0	0		2.34		22	0.03	8.2	143	5.8	109	0	0	1	0	0	1
152170	002-53703	137438	41	1	161.5	0	0					0	1	0	0	0	0	0	0	76.8811475409836066	110.53877551020408	43.08163265306123	65.71836734693878	18.0163934426229508	99.9918367346938776	36.9127314814814815	0.6955129291611027	67.45714285714286	1	1	1	0	0	0		0.59	7.31	24	0	7.9	191	16.8	197	0	0	0	1	0	1
152272	002-16606	137521	74	0	189.8666666666666667	0	0					0	0	0	1	0	0	0	1	78.0422535211267606	97.93877551020408	50.97959183673469	68.3529411764706		94.3309859154929577	36.6444444444444445	0.7968473478923133	46.95918367346939	0	1	1	1	0	0		0.94	5.6	33	0				71	0	0	0	1	0	0
152310	002-73596	137551	72	1	46.4166666666666667	0	1					0	1	0	0	0	0	0	0	71.8819444444444444	113.33333333333333	61.857638888888886	79.14236111111111	14.9771863117870722	97.8194945848375451	36.8185185185185185	0.6342524509803922	51.47569444444444	0	1	1	0	0	1			7.34		0	9.5	130	15.5		0	0	0	1	0	1
152365	002-45499	137595	59	0	90.6333333333333333	0	1					0	0	0	0	0	0	0	0	95.4160583941605839	148.14233576642334	76.75547445255475	103.27737226277372	17.8021978021978022	97.3394160583941606	37.5230429292929293	0.6440836638663744	71.3868613138686	1	0	0	0	0	0		1.07	2.5	22	0	11.5	190	21.8	203	0	0	0	1	0	1
152398	002-73086	137625	46	1	186.3666666666666667	0	1					0	0	0	0	0	0	0	0	66.5211267605633803	143.80859375	87.125	109.9765625		97.4542253521126761	37.344047619047619	0.4625671180416739	56.68359375	0	0	0	1	0	0		1.1	7.15	40	0	14.6	239	10.2	149	0	0	0	1	0	0
152515	002-44022	137713	68	1	45.7	0	1					0	0	0	0	0	0	0	0	77.7355769230769231	150.94915254237287	52.75706214689266	79.72881355932203	22.9613526570048309	99.1634615384615385	37.3333333333333333	0.5149785581025756	98.19209039548022	0	0	0	1	0	0	1.7	1.32	2.9	26	1.76	13.7	98	7.2	109	0	0	1	1	1	0
152518	002-17981	137716	67	1	547.9	0	1					0	0	0	0	0	0	0	0	80.9965277777777778	115.49621212121212	53.57575757575758	70.5530303030303		96.0625	37.6277777777777778	0.7012916379696741	61.92045454545455	1	1	1	1	1	0		1.16	7.44	33	0	13.5	77	17.6	269	0	0	0	0	0	0
152559	002-13536	137745	80	1	75.55	0	1					1	1	0	1	0	0	1	2	78.6236933797909408	153.3	76.5	107.13333333333334	19.3626760563380282	98.9042553191489362	36.625	0.5128747121969401	76.80000000000001	0	0	0	0	0	0					0					0	0	0	0	0	0
152585	002-54867	137767	69	1	109.8666666666666667	0	1					0	1	0	0	0	0	0	0	59.3687943262411348	133.08896797153025	55.754448398576514	79.82918149466192	16.9680851063829787	94.9468085106382979	36.5305555555555556	0.4460835126390117	77.33451957295374	0	0	1	1	0	0					0.86	11.7	213	8.4		0	0	0	0	1	1
152671	002-7645	137831	85	1	44.95	0	1					0	1	0	0	0	0	1	1	64.3566433566433566	110.76923076923077	51.51282051282051	74.075	23.1434782608695652	97.548951048951049	36.7064814814814815	0.5809974747474748	59.25641025641026	0	1	1	0	0	0		2.88	7.3	27	0	8.7	326	12.9	259	0	0	1	1	0	1
152672	002-7645	137831	85	1	65	0	1					0	1	0	0	0	0	1	1	85.6343283582089552	141.26037735849056	40.241509433962264	64.8609022556391	30	97.0858208955223881	37.5481481481481482	0.6062161942331937	101.0188679245283	1	0	1	0	1	0	1	1.96	7.41	28	0	8	337	13.4	195	0	0	1	0	0	1
152678	002-8680	137837	58	0	59	0	1					1	1	0	0	0	0	0	0	72.9409722222222222	146.96	100.32	118.16	21.625	98.425	36.4736111111111111	0.49633214631343375	46.640000000000015	1	0	0	1	0	0		1.77		30	0	11.5	151	8.3	127	0	0	1	0	0	1
152718	002-61864	137870	61	1	70.4	0	1					0	0	0	0	0	0	0	0	125.9466192170818505	139.0952380952381	77.5	101.0952380952381	29.8790035587188612	93.1530249110320285	37.2675925925925926	0.9054703880721392	61.5952380952381	1	0	0	1	1	0	4.1	1.14	7.41	20	0	11.8	283	17.9	134	1	1	0	0	0	1
152720	002-12470	137872	90	0	45.6666666666666667	0	0					0	0	0	1	0	0	0	1	91.0769230769230769	142.10878661087867	49.0836820083682	77.13389121338912	23.5403508771929825	99.2132867132867133	37.3984126984126984	0.6408957901126079	93.02510460251047	1	0	1	0	0	0		0.7	7.39	25	0	9.5	155	11	185	0	0	0	0	0	1
152865	002-42112	137988	61	1	34.8166666666666667	0	1					1	1	1	0	0	0	0	1	75.1916376306620209	116.60714285714286	55.875	77.75	20.3953488372093023	98.3594306049822064	37.7828703703703704	0.6448287453778059	60.73214285714286	1	1	1	1	1	0		1.62	7.45	24	127.36	13.4	428	10.7	165	0	0	1	0	1	0
152868	002-23252	137990	90	0	107.8166666666666667	0	0					1	1	0	0	0	0	0	0	71.4618055555555556	113.43646408839778	37.44198895027624	63.72527472527472	18.5331010452961672	97.9548611111111111	38.3383597883597884	0.6299720828733468	75.99447513812154	1	0	1	1	1	0	2	1.09	7.37	20	0.99	9.3	208	5.5	107	0	0	0	0	1	1
152869	002-3091	137991	79	1	49.35	0	1					1	1	0	0	0	0	0	0	74.451048951048951	132	81.90625	109.40625	16.9133858267716535	97.289198606271777	37.2861111111111111	0.5640230981140072	50.09375	0	1	0	0	1	0		4.2	7.38	32	0.04	8.8	116	5.6	112	0	0	1	0	0	1
152890	002-58949	138005	59	1	26.35	0	0					1	1	1	0	0	0	1	2	64.375	137.54545454545453	68.5	94	14.25	97.5042735042735043	36.8222222222222222	0.4680270984798414	69.04545454545453	0	0	0	0	0	0		1.01		24	11.28	13.3	230	14.7	117	0	0	0	0	1	0
152894	002-61021	138009	72	1	72.8833333333333333	0	1					0	1	0	0	0	0	0	0	64.8350877192982456	127.8	54.4	81.26666666666667	21.4246575342465753	96.9285714285714286	36.7944444444444445	0.5073168053153227	73.4	0	0	0	1	0	0		1.64		29	0	9.2	206	5.4	128	0	0	1	0	0	1
152898	002-11177	138012	62	1	116.2333333333333333	0	1					0	0	1	0	0	0	0	1	72.3074204946996466	111.0204081632653	50.795918367346935	69.11428571428571		95.6749116607773852	37.7	0.6512984566618166	60.224489795918366	0	1	1	1	1	0	0.6	1.77	7.31	32	0	9.7	247	9.1	125	0	0	1	1	0	1
152899	002-11177	138012	62	1	88.8833333333333333	0	1					0	1	1	0	0	0	0	1	72.7948717948717949	118.41176470588235	62.6764705882353	82.79411764705883	25.417989417989418	96.5619469026548673	36.6579365079365079	0.6147604672194836	55.73529411764705	0	0	0	1	0	0		0.98		35	0	11	216	8.9	106	0	0	0	0	0	1
152938	002-34749	138041	71	1	407.7166666666666667	0	1					0	1	0	1	0	0	0	1	71.7832167832167832	103.8	37.747368421052634	59.93706293706294		99.4140350877192982	37.5229166666666667	0.6915531482005471	66.05263157894737	0	1	1	1	1	0		5.91	7.27	26	0	8.9	159	15.7	104	0	0	1	1	0	1
152980	002-34149	138068	87	1	39.2833333333333333	0	1					1	1	1	0	0	0	0	1	60.8897338403041825	119.52173913043478	53	77.26086956521739	25.7804878048780488	97.7034220532319392	37.25	0.5094448447897404	66.52173913043478	0	1	1	1	1	0	1.4	1.04		27	50.48	12.1	128	6.6	81	0	0	0	0	1	0
152993	002-50840	138079	71	0	43.6333333333333333	0	1					0	0	0	0	0	0	1	1	90.7804878048780488	151.125	72.04166666666667	100.16666666666667	32.9	90.7587412587412587	36.3861111111111111	0.6006980169057273	79.08333333333333	1	0	0	1	0	0		1.18		29	0.32				128	0	0	0	0	1	0
153059	002-26272	138130	61	1	78.9666666666666667	0	0					0	0	0	0	0	0	0	0	95.6006944444444444	134.95833333333334	77.79166666666667	98.95833333333333	20.6944444444444444	95.40625	36.7851851851851852	0.7083719254914067	57.16666666666667	1	0	0	0	0	0		0.84		27	0.37	11.2	166	11.2	135	0	0	0	0	1	1
153066	002-22029	138136	68	1	25.0333333333333333	0	1					0	0	0	0	0	0	0	0	92.2048611111111111	138.24074074074073	78.79629629629629	100.24074074074075	21.9298245614035088	99.6493055555555556	36.6537037037037037	0.6669876088412593	59.44444444444444	1	0	0	0	0	0		0.88	7.39	26	0	6.8	140	1.4	145	0	0	0	0	0	1
153092	002-48599	138154	55	0	107.1166666666666667	0	0					0	1	0	0	0	0	0	0	110.2631578947368421	106.54135338345864	66.63157894736842	81.87593984962406	27.6621621621621622	99.2701754385964912	37.3486111111111111	1.0349329569513055	39.90977443609022	1	1	1	0	0	0	2.6	0.94	7.25	26	1.35	13.1	187	17.7	188	1	0	0	1	1	0
153349	002-7521	138358	89	1	44.6166666666666667	1	1					1	1	0	1	1	1	1	4	74.9198606271777003	113.17857142857143	54.03968253968254	72.31349206349206		93.587360594795539	36.6185185185185185	0.6619615328371649	59.13888888888889	0	1	1	1	0	0	10.8	3	7.25	22	0.54	13	235	21.8	163	1	1	1	1	1	0
153359	002-56833	138366	63	0	25.8166666666666667	0	1					0	0	0	0	0	0	0	0	98.7622377622377622	156.11904761904762	90.64285714285714	118.71428571428571	22.3636363636363636	96.3614035087719298	37.7185990338164251	0.6326085078563346	65.47619047619048	1	0	0	1	1	1		0.91		23	0	12.3	206	9.1	148	0	0	0	0	0	0
153375	002-62211	138380	86	1	39.6333333333333333	0	1					0	0	0	0	0	0	0	0	53.8491228070175439	98.8735632183908	53.275862068965516	71.50574712643679	15.2872727272727273	96.9859649122807018	36.9076388888888889	0.5446260967461668	45.59770114942528	1	1	1	0	0	0	1.1	1.08	3.4	21	0	10.5	105	14.3	195	0	0	0	1	0	1
153393	002-35960	138392	85	1	52.4666666666666667	0	1					0	0	0	1	0	0	0	1	76.7482517482517483	112.02439024390245	64.60975609756098	83.02439024390245	22.9791666666666667	97.2517482517482517	36.7142857142857143	0.6851030528365603	47.41463414634147	0	0	0	0	0	0		1.12		22	0.94	11.3	169	7.2	116	0	0	0	0	1	1
153394	002-35960	138392	85	1	73.4166666666666667	0	0					0	1	0	0	0	0	1	1	84.2013888888888889	132.22222222222223	44.89930555555556	69	15.1223776223776224	99.1909722222222222	36.8299145299145299	0.6368172268907563	87.32291666666667	0	0	1	0	0	1			7.35		0	8.8	108	15.4		0	0	0	0	0	1
153418	002-20651	138410	55	0	287.0333333333333333	0	1					0	0	0	0	0	1	0	1	60.5192982456140351	132.0280701754386	66.20701754385965	93.50526315789473	19.4183006535947712	99.6631578947368421	33.3164082687338501	0.45838205591580744	65.82105263157894	1	1	1	0	0	1	1.9	5.51	4.8	21	0.16	11.3	171	10.9	245	0	0	1	1	1	1
153439	002-34229	138427	76	1	95.1666666666666667	0	1					0	1	0	0	0	0	0	0	82.7167832167832168	127.1958041958042	51.89510489510489	75.27972027972028	16.7657342657342657	99.903914590747331	36.553030303030303	0.6503106273022156	75.3006993006993	1	1	1	0	0	1	2.3	1.45	7.34	25	0.5	6	174	18.6	266	1	0	1	1	1	1
153440	002-34229	138427	76	1	165.4166666666666667	0	1					0	1	0	0	0	0	0	0	88.5836298932384342	112.95729537366547	46.494661921708186	62.22775800711744	24.0106761565836299	95.9267399267399267	38.0102564102564103	0.7842222992344288	66.46263345195729	0	1	1	1	1	0			7.28		0	7.2	72	10.8		0	0	0	1	0	1
153444	002-21185	138431	58	0	71.7666666666666667	0	1					1	1	0	1	0	0	1	2	79.2877697841726619	134.63636363636363	85.75757575757575	102.38235294117646	23.5683453237410072	98.4100719424460432	36.4325396825396825	0.5889030841498308	48.878787878787875	1	0	1	1	0	0	6	2.27	3	18	0	11	182	12.7	194	1	1	1	1	0	1
153545	002-54096	138513	59	0	295.35	0	0					1	1	0	0	0	1	0	1	94.4840989399293286	118.46402877697842	76.46043165467626	95.70671378091873	15.8586572438162544	98.7879858657243816	37.5412854030501089	0.7975762762366122	42.00359712230217	1	1	0	0	0	0	5.1	0.77	7.41	32	0.7	9.2	268	11.7	174	1	1	0	0	1	1
153602	002-43891	138561	57	1	29.3166666666666667	0	1					1	1	0	0	0	0	0	0	64.7900355871886121	164.57142857142858	87.97142857142858	114.95714285714286	20.3892857142857143	94.7607142857142857	36.6428571428571429	0.3936894523527085	76.60000000000001	0	0	0	0	0	0					0.04	15	246	7.1		0	0	0	0	0	0
153608	002-5194	138565	29	1	99.7666666666666667	0	0					1	1	0	0	0	0	0	0	94.6619718309859155	134.64	77	94.64	12.7076923076923077	99.4401408450704225	37.0833333333333333	0.7030746570928842	57.639999999999986	1	0	0	0	0	0		1.01		26	0	10.6	144	19.9	143	0	0	0	0	0	1
153616	002-31731	138570	67	1	124.8333333333333333	0	1					0	1	0	0	0	0	0	0	86.4850746268656716	81.56296296296296	62.44074074074074	69.22592592592592	14.6394052044609665	98.7992424242424242	36.7104166666666667	1.0603473866703175	19.122222222222213	1	1	1	1	0	0		1.48		24	0	7.3	235	11.6	142	0	0	1	0	0	1
153649	002-8391	138593	78	0	68.5	0	1					0	0	0	0	0	0	0	0	101.9163763066202091	147.9814814814815	80.53703703703704	107.11111111111111	25.8885017421602787	96.3240418118466899	37.0166666666666667	0.6887103392012878	67.44444444444446	1	0	0	0	0	0	2	1.1	3.5	32	0	11.6	362	6.7	147	0	0	0	1	0	1
153684	002-63521	138619	64	1	76.6	0	1					0	0	0	0	0	0	0	0	90.4912891986062718	138.6122448979592	65.53061224489795	93.46938775510205	28.5142857142857143	98.5699300699300699	36.7211111111111111	0.6528376281996036	73.08163265306123	1	0	0	1	0	0	5.7	2.33	2.6	31	0	9.1	218	6.4	266	1	1	1	1	0	1
153699	002-41121	138632	68	0	47.2	0	1					0	0	0	0	0	0	0	0	82.3902439024390244	100.51351351351352	58.4054054054054	73.86486486486487	22.7142857142857143	96.0112359550561798	36.7857142857142857	0.8196932036542737	42.10810810810811	0	1	1	1	0	0		2.21		26	0.17	7.9	350	13.8	101	0	0	1	0	1	1
153708	002-65970	138641	55	0	48.75	0	1					0	0	0	0	0	0	0	0	86.9230769230769231	109.375	60.84615384615385	79.12380952380953		96.9787985865724382	37.4183235867446394	0.7947252747252747	48.52884615384615	0	1	1	0	0	0		2.01		21	0	9.4	32	3.2	93	0	0	1	0	0	1
153721	002-9023	138653	90	0	43.55	0	1					0	0	0	0	0	0	0	0	69.8571428571428571	154.55555555555554	73.55555555555556	105.44444444444444	38.1535714285714286	99.4405594405594406	37.405952380952381	0.45198726507137726	80.99999999999999	0	0	0	0	1	0		0.73	7.36	26	0	13.7	126	8.1	109	0	0	0	0	0	0
153758	002-18787	138684	90	0	24	0	1					1	1	0	0	0	0	0	0	44.872	169.4	69.82857142857142	115.08571428571429	23.7423580786026201	97.8440366972477064	36.5481481481481482	0.26488783943329397	99.57142857142858	0	1	1	0	0	0		1.64		27	0.13	12.2	164	9.7	216	0	0	1	0	1	0
153793	002-30816	138711	85	1	100.1	0	1					0	1	0	0	0	0	0	0	67.5347222222222222	125.65972222222223	43.74305555555556	63.25694444444444	13.7142857142857143	97.8645833333333333	37.0658119658119658	0.5374412821221332	81.91666666666667	0	1	1	0	0	0			7.38		0	7.8	184	17.3		0	0	0	0	0	1
153800	002-27200	138717	58	1	254.9166666666666667	0	1					0	0	0	0	0	0	0	0	86.1986062717770035	106.27083333333333	61.864583333333336	79.15625	24.1846689895470383	95.6202090592334495	36.7660493827160494	0.8111219566840416	44.40624999999999	0	0	0	1	0	0	2.8	1.61	4.3	52	0	6.2	329	13.8	153	1	0	1	1	0	1
153819	002-4780	138731	77	0	49.5833333333333333	0	1					0	0	0	0	0	0	0	0	76.7651245551601423	159.26168224299064	55.38785046728972	89.24766355140187	18.9518716577540107	96.0988142292490119	36.673015873015873	0.4820062395048492	103.87383177570092	1	0	0	1	0	0		2.29		25	0	9.4	180	8.7	142	0	0	1	0	0	1
153853	002-18293	138760	75	0	125.3666666666666667	0	1					0	1	0	0	0	0	0	0	89.375	127.09722222222223	63.017361111111114	81.90972222222223	14.4285714285714286	96.7291666666666667	37.3828282828282828	0.7032018358649328	64.07986111111111	1	1	1	1	0	0			7.32		0	8.7	106	8.3		0	0	0	1	0	1
153859	002-71664	138764	44	1	99.7666666666666667	0	1					0	0	0	0	0	0	0	0	82.4131944444444444	150.66666666666666	90.76851851851852	114.92592592592592	19.8923611111111111	99.8784722222222222	36.9472222222222222	0.5469902286135694	59.89814814814814	1	0	0	0	0	0		1.31		31	0.03	11.2	276	9.8	223	0	0	1	0	0	1
153901	002-23810	138799	68	1	51.7666666666666667	0	1					0	1	0	0	0	0	0	0	76.0761245674740484	110.7681660899654	57.30795847750865	73.5363321799308	17.6055363321799308	94.602787456445993	36.945	0.6868049481444458	53.460207612456756	0	1	1	1	0	0			7.33		0	8.2	187	15		0	0	0	1	0	1
153938	002-55952	138831	72	0	215.2166666666666667	0	1					1	1	1	1	1	0	0	3	72.956	141.69892473118279	56.27956989247312	81.2258064516129		92.9797570850202429	36.2	0.5148662923053575	85.41935483870967	0	0	0	1	0	1		5.37	7.4	29	0	10.1	93	8.9	112	0	0	1	0	0	1
154020	002-43807	138893	84	1	35.7	0	0					0	0	0	0	0	0	0	0	75.8244274809160305	120.85185185185185	63.18518518518518	85.14814814814815	26.5	93.9183673469387755	36.8157407407407407	0.6274163475282662	57.666666666666664	0	1	0	1	0	0	2.3	1.97		26	55.98	15	129	22.5	140	1	0	1	0	1	0
154112	002-57829	138965	55	1	75.0666666666666667	0	1					1	1	0	0	0	0	1	1	98.8118466898954704	149.17857142857142	99.85714285714286	119.03571428571429	32.6550522648083624	91.5749128919860627	36.823015873015873	0.6623729249023399	49.321428571428555	1	0	0	1	0	0		1.76		26	0				276	0	0	1	0	0	0
154146	002-38063	138992	90	1	34.45	0	0					1	1	0	0	0	0	0	0	59.2951388888888889	128.875	62	87.125	18.951219512195122	95.8657243816254417	36.262962962962963	0.46009807091281385	66.875	1	0	0	0	0	1		1.53		23	0	12.1	291	14	120	0	0	1	0	0	0
154147	002-38063	138992	90	1	79.2166666666666667	0	1					1	1	0	0	0	0	0	0	83.8181818181818182	127.06451612903226	61.25806451612903	86.09677419354838	27.5559440559440559	94.2357142857142857	36.75	0.6596505804426597	65.80645161290323	1	0	0	0	0	0	1.1	1.44		23	16.93	12.5	223	21.5	182	0	0	1	0	1	0
154152	002-39895	138997	34	0	24.75	0	1					0	0	0	1	0	0	0	1	87.0801393728222997	134.83333333333334	80.99305555555556	104.10204081632654	21.2753623188405797	99.8576512455516014	37.0121212121212121	0.6458353970790282	53.840277777777786	1	1	1	0	0	0	0.6	27.87	7.3	14	1.63	6.4	97	14.7	136	0	0	1	1	1	1
154168	002-20172	139011	85	1	28.5666666666666667	0	1					0	0	0	0	0	0	0	0	73.4452296819787986	149.72549019607843	51.043137254901964	81.74509803921569	12.8127208480565371	96.0247349823321555	36.8325185185185185	0.49053257121279714	98.68235294117646	0	0	1	0	0	0		1.35	4.2	27	0	12.5	189	8.9	150	0	0	1	1	0	0
154210	002-41160	139042	65	0	25.8	0	1					0	1	0	0	0	0	0	0	88.7867132867132867	115.61538461538461	59.34615384615385	76.57692307692308	23.1608391608391608	95.5979020979020979	36.8027777777777778	0.7679489505836812	56.26923076923077	1	0	1	0	0	0		0.44	3.3	37	0	13.6	211	4.1	97	0	0	0	1	0	0
154220	002-31471	139048	58	1	31.4333333333333333	0	0					1	1	1	0	0	0	0	1	74.0383275261324042	139.89285714285714	83.85714285714286	105.89285714285714	17.2642857142857143	97.7583333333333333	36.7577777777777778	0.5292502350604308	56.03571428571428	0	0	0	0	0	0		1.12		23	8.37	16.2	196	20.3	175	0	0	0	0	1	0
154275	002-46264	139096	57	0	27.6333333333333333	0	1					0	1	0	0	0	0	0	0	73.328719723183391	115.94117647058823	57.24221453287197	78.87543252595155	22.4558823529411765	96.7926829268292683	36.5	0.6324648580893545	58.69896193771626	0	1	1	0	0	0		0.77	7.33	27	0	9.8	191	6.9	200	0	0	0	1	0	1
154297	002-58716	139110	59	1	267.2166666666666667	0	1					1	1	0	0	0	0	0	0	87.9860627177700348	124.31698113207547	63.369811320754714	81.37735849056604	21.0813397129186603	99.472027972027972	37.0603174603174603	0.7077557861889588	60.947169811320755	1	1	1	0	0	0	1.3	0.59	7.43	33	0	8.4	94	7.4	104	0	0	0	0	0	1
154307	002-43940	139116	72	1	116.0166666666666667	0	1					1	1	0	0	0	0	0	0	104.9651567944250871	142.16666666666666	74.02777777777777	100.29166666666667	24.6736842105263158	97.088339222614841	36.4095238095238095	0.7383246667837638	68.13888888888889	1	0	0	1	0	0		1.66		32	0	14.6	286	9.5	103	0	0	1	0	0	0
154309	002-43940	139116	72	1	32.9666666666666667	0	1					0	1	0	0	0	0	0	0	77.0731707317073171	131.4390243902439	66.6411149825784	87.34146341463415	10.7491289198606272	97.554006968641115	36.8138888888888889	0.5863796622750047	64.7979094076655	0	1	1	0	0	0			7.33		0	8.5	133	18.4		0	0	0	1	0	1
154314	002-47173	139120	79	0	96.5833333333333333	0	0					1	1	0	0	0	0	0	0	97.8706293706293706	117.41428571428571	64.57142857142857	83.91428571428571	19.548951048951049	99.6421052631578947	36.9844444444444444	0.8335495870475795	52.84285714285714	1	1	1	0	0	0	4	0.59	7.32	32	0.04	9.9	284	19.2	143	1	0	0	1	0	1
154342	002-599	139142	27	1	39.2666666666666667	0	0					1	1	0	0	0	0	0	0	93.823321554770318	109.55555555555556	60.416666666666664	74.10810810810811	21.6363636363636364	93.4945848375451264	37.1361111111111111	0.8563994868082483	49.13888888888889	1	1	1	1	0	0		1.39	4.1	25	0	9.4	159	368.6	87	0	0	1	1	0	1
154348	002-39089	139145	50	0	59.0333333333333333	0	1					0	1	0	0	0	0	0	0	83.4930555555555556	131.08680555555554	65.4375	88.47916666666667	25.812	96.0037593984962406	37.1273148148148148	0.6369295155351893	65.64930555555554	1	0	0	0	0	0			7.25		0	13.3	231	22.2		0	0	0	1	0	0
154389	002-25450	139177	77	0	180.5	0	1					0	1	0	0	0	0	0	0	79.9929078014184397	115.28368794326241	26.98581560283688	45.46099290780142	16.5587188612099644	98.9110320284697509	36.80625	0.6938788065210705	88.29787234042553	0	1	1	0	0	0		4.08	7.27	26	0	6.7	138	17.4	131	0	0	1	1	0	1
154420	002-25563	139196	75	1	45.1166666666666667	0	1					0	0	0	0	0	0	0	0	69.9895470383275261	127.25146198830409	49.46783625730994	76.50292397660819	16.8802816901408451	97.1781818181818182	36.3638888888888889	0.5500097676265628	77.78362573099415	1	1	1	1	0	0		1.29	2.7	19	4.6	11.4	276	9.5	220	0	0	1	1	1	1
154444	002-39485	139214	65	0	27.3833333333333333	0	1					0	1	0	0	0	0	0	0	88.1944444444444444	116.8362369337979	54.65156794425087	74.75261324041811	17.6822033898305085	96.7804878048780488	36.7788888888888889	0.7548552294988535	62.184668989547035	1	1	1	0	0	0			7.32		0	10.6	88	14.9		0	0	0	1	0	1
154457	002-48101	139225	72	0	99.6	0	1					0	1	0	0	0	0	0	0	83.2280701754385965	129.9964539007092	55.54255319148936	82.73049645390071	18.2658959537572254	96.4035087719298246	36.3111111111111111	0.6402333885123349	74.45390070921985	0	1	1	0	0	1			7.25		0	9	32	21.2		0	0	0	1	0	1
154516	002-47006	139270	72	0	311.65	0	0					1	1	1	1	0	0	0	2	70.5916030534351145	136.42727272727274	46.027272727272724	87.31818181818181	28.4904761904761905	96.5458015267175573	36.9123456790123457	0.5174302882573373	90.4	0	0	1	0	0	0		2.7	4.3	26	41.39	12	137		356	0	0	1	1	1	0
154517	002-47006	139270	72	0	370.5166666666666667	0	1					0	0	1	1	0	0	0	2	109.1118881118881119	135.0581395348837	66.36046511627907	89.25581395348837	30.5979020979020979	98.9528985507246377	38.645959595959596	0.8078882804668427	68.69767441860463	1	0	0	1	1	0	1.5	2.27	7.44	27	0	7.9	212	25.9	266	0	0	1	0	0	1
154703	002-57036	139411	56	0	43.8333333333333333	0	0					1	1	1	0	0	0	0	1	70.0565371024734982	145.3181818181818	81.20454545454545	104.29545454545455		99.8413793103448276	36.6185185185185185	0.4820906525662862	64.11363636363636	1	0	0	0	0	0		0.78		26	29.62	11.8	297	9.1	127	0	0	0	0	1	1
154707	002-31841	139414	38	0	29.45	0	1					0	0	0	0	0	0	0	0	85.3198529411764706	113.04	76.68	92	17.4411764705882353	97.3579335793357934	37.1366666666666667	0.7547757691186877	36.36	1	1	0	1	0	0		0.71		24	0	11.2	264	17.6	111	0	0	0	0	0	1
154720	002-5267	139425	76	0	48.2333333333333333	0	1					0	1	0	0	0	0	0	0	89.8229166666666667	97.53521126760563	62.74647887323944	77.06756756756756	19.336	97.6666666666666667	36.7555555555555556	0.9209280986762937	34.78873239436619	1	1	1	1	1	1		0.98		31	0.13				67	0	0	0	0	1	0
154742	002-40080	139441	63	0	48.6	0	0					0	0	0	0	0	0	0	0	61.3090277777777778	94.90566037735849	55.320754716981135	69.9622641509434	17.6527196652719665	98.1616541353383459	36.3990740740740741	0.6459996962668434	39.58490566037735	0	1	1	0	0	1	1.8	1.92		24	0	11.1	74	6.3	138	0	0	1	0	0	1
154748	002-70782	139446	51	1	570.5	0	1					0	0	0	0	0	0	0	0	108.1805555555555556	126.22692307692307	65.52307692307693	83.95384615384616		97.6794425087108014	38.9932835820895522	0.8570323423761981	60.70384615384614	1	1	0	1	1	0	1.3	1.37	7.36	20	0	11.4	242	16.6	119	0	0	1	0	0	1
154753	002-20294	139451	87	1	91.2166666666666667	0	1					1	1	0	1	0	0	0	1	87.6433566433566434	101.02	63.6	77.18	15.3986013986013986	95.4	36.3944444444444445	0.8675842075168941	37.419999999999995	1	1	1	1	0	0		1.23		21	0.18	5.6	75	1.7	196	0	0	1	0	1	1
154836	002-41166	139512	59	0	36.5333333333333333	0	1					1	1	0	0	0	0	0	0	80.5993031358885017	90.925	52.775	66.625	23.1358885017421603	97.1818181818181818	36.5175925925925926	0.8864372079833764	38.15	0	1	1	0	0	1					0					0	0	0	0	0	0
154904	002-3736	139564	67	1	410.3166666666666667	0	1					1	1	0	0	0	0	0	0	70.9583333333333333	117.32631578947368	67.47368421052632	85.90526315789474	18.0416666666666667	99.9444444444444444	36.6374149659863946	0.6047946946587714	49.85263157894737	0	1	0	0	1	1	4.8	1.07	7.38	24	0.05	9.2	276	8.2	119	1	1	0	0	0	1
154920	002-24884	139573	78	0	73.2833333333333333	0	1					0	0	0	1	0	0	0	1	52.1859649122807018	98.39024390243902	43.31707317073171	60.951219512195124		93.7263157894736842	36.7142857142857143	0.5303977593960111	55.073170731707314	0	1	1	1	0	0		3.07	4.4	32	0	8.3	134	4.9	93	0	0	1	1	0	1
154935	002-22379	139587	67	1	27.6833333333333333	0	0					1	1	0	0	0	0	1	1	57.979020979020979	101	48.0377358490566	69.43396226415095		98.4265734265734266	36.673015873015873	0.5740497126635741	52.9622641509434	0	1	1	0	0	0		5.06		32	0.15				98	0	0	1	0	1	0
154977	002-45052	139616	26	0	322.1833333333333333	1	1					0	0	0	0	0	0	0	0	114.3369565217391304	102.32307692307693	67.96923076923076	78.72307692307692		99.1557971014492754	37.0642222222222222	1.1174112425068476	34.35384615384616	1	1	1	0	0	0	3	0.42	0.9	40	0	9	106	7	119	1	0	0	1	0	1
155022	002-14243	139652	53	1	36.2833333333333333	0	0					0	0	0	0	0	0	0	0	72.8356643356643357	117.3225806451613	69.2258064516129	86.37096774193549	29.1638418079096045	95.2615384615384615	36.6490740740740741	0.6208153957672792	48.0967741935484	0	0	0	0	0	0		1.24		25	259.15				116	0	0	1	0	1	0
155041	002-11370	139664	65	0	224.9333333333333333	0	0					0	1	0	0	0	1	0	1	63.099290780141844	125.28846153846153	52.284615384615385	77.01538461538462	18.5625	97.8049645390070922	37.26875	0.5036320983219303	73.00384615384615	0	1	1	1	1	1		5.66	7.42	31	0.09	10	274	16.1	126	0	0	1	0	0	1
155074	002-1737	139688	47	0	25.0333333333333333	0	1					1	1	0	0	0	0	0	0	78.534965034965035	129.54166666666666	56.125	89.72916666666667		97.0964912280701754	37.2004273504273504	0.6062525444963529	73.41666666666666	0	0	1	1	0	0		1.03		27	0	7.5	192	9.7	97	0	0	0	0	0	1
155080	002-38427	139693	37	1	68.7833333333333333	0	1					0	0	0	0	0	0	0	0	92.743859649122807	123.16923076923077	81.26153846153846	96.47692307692307	21.4753521126760563	98.3936170212765957	36.3873015873015873	0.752979125305144	41.9076923076923	1	0	0	0	0	0		3.03		25	0				282	0	0	1	0	0	0
155140	002-56	139732	86	1	50.7333333333333333	0	1					1	1	0	0	0	0	0	0	81.5785714285714286	128.54347826086956	66.5	90.1304347826087	25.3428571428571429	97.8678571428571429	37.1490740740740741	0.634637964774951	62.04347826086956	1	0	0	1	0	0		1.58	2.4	21	0	9.6	162	12.7	107	0	0	1	1	0	1
155141	002-56	139732	86	1	38.65	0	0					1	1	0	0	0	0	0	0	82.8755186721991701	118.85714285714286	62.642857142857146	84.17857142857143	31.2666666666666667	95.5805084745762712	37	0.6972699888285987	56.214285714285715	1	0	0	1	0	0		1.46		27	0	9.3	186	15.6	105	0	0	1	0	0	1
155169	002-49612	139753	59	1	177.7666666666666667	0	1					0	1	0	0	0	0	0	0	107.7368421052631579	128.21052631578948	48.2	67.4	3.4	98.7692307692307692	37.1222222222222222	0.840311986863711	80.01052631578948	1	1	1	0	0	0			7.27		0	9.3	199	16.7		0	0	0	1	0	1
155170	002-13536	139754	80	1	75.4833333333333333	0	1					0	0	0	0	0	0	0	0	71.3985239852398524	139.6290322580645	48.00806451612903	79.21774193548387		99.5074074074074074	36.0921296296296296	0.5113444018811217	91.62096774193549	0	0	1	1	0	1		2.12	3.6	22	0.17	7.7	170	11.5	149	0	0	1	1	1	1
155173	002-12312	139757	71	1	61.3833333333333333	0	0					1	1	1	0	0	0	0	1	87.0491228070175439	154.15	101.85	122.25		96.7368421052631579	36.6537037037037037	0.5647040078301494	52.30000000000001	1	0	0	1	0	0			3.2		42.7	15.1	149	8.9		0	0	0	1	1	0
155201	002-5145	139778	61	1	117.85	0	1					0	1	0	0	0	0	0	0	90.9375	97.25	70.3923076923077	82.79615384615384	9.3947368421052632	98.5227272727272727	38.637962962962963	0.9350899742930592	26.857692307692304	1	1	1	1	1	0	9.7	3.23	7.1	18	2.33	12.8	111	20	202	1	1	1	1	1	0
155221	002-15426	139794	60	0	27.8166666666666667	0	1					0	1	0	0	0	0	0	0	79.1192982456140351	115.54035087719298	52.35087719298246	75.71929824561404	17.4331797235023041	97.0374531835205993	36.8266666666666667	0.6847763369674148	63.18947368421052	1	1	1	1	0	0		0.68	7.34	24	0	13.1	133	10	115	0	0	0	1	0	0
155231	002-16657	139804	76	0	30.9166666666666667	0	1					0	0	0	0	0	0	0	0	96.1916376306620209	124.39473684210526	69.26315789473684	90.55263157894737	18.6236933797909408	94.3623693379790941	36.3814814814814815	0.7732773915729123	55.131578947368425	1	0	0	1	0	0		0.69		31	0				191	0	0	0	0	0	0
155241	002-40467	139813	21	0	47.55	0	1					0	0	0	0	0	0	0	0	83.9860627177700348	115.11344537815125	65.3109243697479	82.65546218487395	15.9958847736625514	98.2899159663865546	37.5199233716475096	0.7295938579709191	49.80252100840336	1	1	0	0	1	0		0.68		26	0	9.3	226	11.9	108	0	0	0	0	0	1
155278	002-27562	139842	79	1	142.2	0	1					0	1	0	1	0	0	0	1	90.3578947368421053	98.19366197183099	43.471830985915496	60.32631578947368	28.8841201716738197	98.4456140350877193	35.998015873015873	0.9202008859060908	54.721830985915496	0	1	1	1	0	1		1.5	3.8	26	0	7.5	124	14.5	109	0	0	1	1	0	1
155291	002-11064	139851	70	1	47.9166666666666667	0	0					0	1	0	0	0	0	0	0	69.8327526132404181	111.46747967479675	68.28861788617886	86.75494071146245	19.8745644599303136	97.6607773851590106	37.1155555555555556	0.6264854360839189	43.178861788617894	1	1	1	0	0	0	1.4	0.97	2.7	25	0	11.9	101	19.2	150	0	0	0	1	0	1
155296	002-76961	139856	62	1	25.6	0	1					0	0	0	0	0	0	0	0	84.2711267605633803	123.22222222222223	67.74074074074075	89.18518518518519	18.4838709677419355	99.1433566433566434	36.6690476190476191	0.6838955282642655	55.48148148148148	1	0	0	0	0	0		0.53		29	0	8.7	648	6.3	97	0	0	0	0	0	1
155299	002-43421	139859	58	1	333.7666666666666667	0	1					0	0	0	0	0	0	0	0	79.7676056338028169	114.01481481481481	53.87407407407407	73.14074074074074	15.6373239436619718	99.8807017543859649	37.6711111111111111	0.6996249194752716	60.14074074074074	1	1	1	0	1	0		8.17	5.7	30	2.29	8.1	142	14.9	118	0	0	1	1	1	1
155324	002-7052	139878	56	1	81.2666666666666667	0	1					0	1	1	0	0	0	0	1	73.9581881533101045	98.89198606271778	51.78397212543554	74.1219512195122	22.6258741258741259	97.5070422535211268	36.5	0.7478683672750334	47.10801393728224	0	1	1	0	0	0		0.93		29	11.45	10.5	238	7.7	229	0	0	0	0	1	1
155352	002-6568	139900	57	1	405.5333333333333333	0	1					0	0	0	0	0	0	0	0	78.5524475524475524	107.94736842105263	50.68771929824561	64.1438596491228	27.6573426573426573	95.1293706293706294	37.4777777777777778	0.7276921031187242	57.25964912280702	1	1	1	0	0	0		1.31	7.07	37	0	14.2	160	22.2	174	0	0	1	1	0	0
155378	002-22811	139921	63	1	102.65	0	1					0	1	0	0	0	0	0	0	90.8954703832752613	105.86411149825784	52.97909407665505	70.8362369337979	16.6895306859205776	99.7003484320557491	37.2711111111111111	0.8586051410328145	52.88501742160279	1	1	1	1	0	0			7.39		0	8.2	115	12.5		0	0	0	0	0	1
155456	002-38644	139981	75	0	69.7833333333333333	0	1					0	0	0	0	0	0	0	0	83.578397212543554	123.04255319148936	70.70212765957447	90.1063829787234	27.5157894736842105	97.7429577464788732	36.7182539682539683	0.6792641654832348	52.34042553191489	0	1	1	1	0	0		0.83	7.43	30	0	11.3	214	6.8	94	0	0	0	0	0	1
155503	002-6227	140014	64	1	252.5666666666666667	0	0					0	0	0	0	0	0	0	0	84.0871080139372822	125.88847583643123	53.12267657992565	75.95910780669145	22.7003484320557491	97.9268292682926829	35.304040404040404	0.6679492102453676	72.76579925650557	1	1	1	1	0	1	5.8	4.37	7.2	19	0	9.2	96	23.4	215	1	1	1	1	0	1
155504	002-6227	140014	64	1	51.5333333333333333	1	0					0	0	0	0	0	0	0	0	81.4448398576512456	127.528	52.072	75.192	18.7508896797153025	99.7366548042704626	35.4093599033816425	0.6386428067377458	75.456	0	0	1	1	0	1		5.48	3.4	21	0	8.5	51	14.9	151	0	0	1	1	0	1
155533	002-46214	140039	74	0	24.0666666666666667	0	1					0	1	0	0	0	0	0	0	87.7018181818181818	126.99342105263158	63.11842105263158	83.92763157894737	15.6690909090909091	96.9381818181818182	36.8111111111111111	0.6906012725294702	63.87499999999999	0	1	1	1	0	0		3.92	6	19	0	10	223	7.4	138	0	0	1	1	0	1
155557	002-49118	140059	78	0	24.15	0	1					0	0	0	0	0	0	0	0	94.8767605633802817	135.55714285714285	60.29642857142857	83.09285714285714	26.2857142857142857	94.1854838709677419	36.8027777777777778	0.6999023331685763	75.26071428571427	1	0	1	0	0	0		0.63		22	0	8.7	77	8.7	139	0	0	0	0	0	1
155558	002-27758	140060	68	0	180.2333333333333333	0	1					0	1	1	1	0	1	0	3	102.4982578397212544	91.36585365853658	47.54006968641115	70.27526132404181	21.6985294117647059	98.0641025641025641	36.962987987987988	1.1218442529173975	43.82578397212543	1	1	1	0	1	1	2.6	1.67	7.23	19	40.1	11.4	223	22.9	312	1	0	1	1	1	1
155582	002-28693	140080	67	1	69.85	0	0					1	1	1	0	0	0	0	1	70.3017543859649123	110.14788732394366	46.78521126760563	76.25352112676056		95.2245614035087719	36.6126984126984127	0.6382487771118865	63.36267605633803	0	0	1	0	0	0		0.98		25	2.4	11.8	213	11.8	262	0	0	0	0	1	1
155638	002-23287	140119	85	0	46.8333333333333333	0	1					1	1	0	0	0	0	0	0	81.6909722222222222	154.23611111111111	73.72222222222223	104.16666666666667	24.7118055555555556	95.5531914893617021	36.5844444444444444	0.5296488068437641	80.51388888888889	1	0	0	0	0	0	4.7	0.8		24	0	13.7	201	17.4	211	1	1	0	0	0	0
155647	002-36387	140126	63	1	41.7666666666666667	0	1					0	1	0	0	0	0	0	0	77.1487889273356401	119.58823529411765	49.2318339100346	72.58131487889274	20.5195729537366548	97.6655052264808362	37.1394444444444444	0.6451202222157923	70.35640138408306	0	0	1	0	0	0			7.26		0	10.3	159	12.6		0	0	0	1	0	1
155653	002-14113	140132	76	1	66.2333333333333333	0	0					0	0	0	0	0	0	0	0	69.4456140350877193	122.68253968253968	72.33333333333333	90.15873015873017	13.3191489361702128	99.0141843971631206	36.6277777777777778	0.5660594752504239	50.349206349206355	0	1	1	0	0	0		1.54	2.8	22	0.1	7.3	164	8.1	93	0	0	1	1	0	1
155675	002-69704	140151	79	0	95.7333333333333333	0	1					0	0	0	0	0	0	0	0	60.4355400696864111	114.27142857142857	46.364285714285714	71.02142857142857	40.578397212543554	98.5017421602787456	37.4389190821256039	0.5288770852454118	67.90714285714286	0	1	1	0	0	1		1.16	4.8	25	0.04	7.5	144	10.2	130	0	0	0	1	0	1
155740	002-77644	140204	77	1	243.0833333333333333	0	1					0	0	0	0	0	0	0	0	56.1827956989247312	109.86580086580086	56.83982683982684	75.95238095238095		98.6834532374100719	36.2890804597701149	0.5113765635545771	53.02597402597402	0	1	1	1	0	1	2.2	2.29	6.5	22	0	10.3	182	18.3	199	1	0	1	1	0	1
155857	002-48038	140291	86	0	31.9833333333333333	0	0					0	0	0	0	0	0	1	1	75.2526690391459075	133	67.38461538461539	91.57692307692308	21.9064039408866995	94.5514705882352941	37.2733333333333333	0.5658095416477137	65.61538461538461	0	0	0	1	0	0		0.93		31	0.03	11.2	198	8.9	242	0	0	0	0	0	1
155859	002-29493	140293	68	1	43.4666666666666667	0	1					0	1	0	0	0	0	0	0	78.8611111111111111	92.62323943661971	48.647887323943664	64.39084507042253	18.4479166666666667	97.2062937062937063	36.925462962962963	0.8514181925700649	43.97535211267605	0	1	1	0	0	0			7.33		0	9	174	18.5		0	0	0	1	0	1
155885	002-72268	140313	44	1	44.5166666666666667	0	1					1	1	0	0	0	0	0	0	99.7508771929824561	150.6	89.25454545454545	112.65454545454546	21.087719298245614	98.3875968992248062	37.0605555555555556	0.6623564222641598	61.345454545454544	1	0	0	0	0	0		10.43	7.44	25	0	6.7	368	23.7	85	0	0	1	0	0	1
155903	002-15111	140326	63	0	43.85	0	0					0	1	0	0	1	0	0	1	67.5465587044534413	99.10679611650485	53.019417475728154	71.41747572815534	13.9295774647887324	99.491869918699187	36.3571428571428571	0.6815532471158606	46.0873786407767	0	1	1	0	0	1		0.9	7.24	28	0	7.8	99	5.8	128	0	0	0	1	0	1
155933	002-890	140351	87	1	124.05	0	1					1	1	0	0	0	0	0	0	61.4697508896797153	155.35294117647058	69.58823529411765	98.97058823529412	38.4341637010676157	96.7716535433070866	36.837962962962963	0.39567806328078575	85.76470588235293	0	0	0	1	0	0		2.8		21	0	10.4	185	9.8	91	0	0	1	0	0	1
155934	002-890	140351	87	1	26.8	0	0					1	1	0	0	0	0	0	0	78.2007575757575758	157.82608695652175	72.26086956521739	103.21739130434783		96.5545454545454545	36.8	0.4954868937306954	85.56521739130436	1	0	0	1	0	0		1.72		23	0	9.7	196	8.1	91	0	0	1	0	0	1
155942	002-60687	140358	49	0	57.0666666666666667	0	1					1	1	0	0	0	0	0	0	90.78125	107.21333333333334	60.346666666666664	77.93333333333334	18.5347222222222222	98.2965116279069767	36.798989898989899	0.8467347033951	46.866666666666674	1	1	1	0	0	0		0.75		23	0	9	46	8.3	113	0	0	0	0	0	1
155951	002-69155	140367	54	0	108.2333333333333333	0	1					0	0	0	0	0	0	0	0	93.6607142857142857	107.35555555555555	58.51111111111111	77.68888888888888	29.0740740740740741	100	37.0659722222222222	0.8724347221811516	48.84444444444444	1	1	1	0	0	0	2.3	0.85	2.8	22	0	6.3	71	28.3	143	1	0	0	1	0	1
155952	002-17010	140368	77	1	66.45	0	1					0	1	0	0	1	0	0	1	100.3066202090592334	123.29268292682927	52.51567944250871	74.43554006968641	9.7631578947368421	98.602112676056338	37.352046783625731	0.8135650699448919	70.77700348432056	1	1	1	0	0	0		0.91	7.33	26	0	6.8	131	24.6	134	0	0	0	1	0	1
155956	002-10444	140372	63	0	67.5833333333333333	0	1					0	1	0	0	0	0	0	0	74.3066202090592334	100.69686411149826	56.69337979094077	73.62717770034843	16.3425925925925926	94.6411149825783972	36.0666666666666667	0.7379238754325259	44.00348432055749	0	1	1	1	0	1			7.3		0	8.3	143	17.7		0	0	0	1	0	1
156006	002-73231	140413	78	1	97.6666666666666667	0	1					0	0	0	0	0	0	0	0	71.392226148409894	144.1	72.64	97	19.625	97.1333333333333333	36.9788888888888889	0.4954352959639826	71.46	1	1	0	1	0	0		1.79	2.9	42	0.03	12.1	139	9.5	302	0	0	1	1	0	0
156016	002-35852	140421	39	1	85.1333333333333333	0	1					0	0	0	0	0	0	0	0	87.4809688581314879	101.97945205479452	61.47260273972603	75.54794520547945	15.8409893992932862	99.1805555555555556	37.3912698412698413	0.8578293675389346	40.50684931506849	1	1	1	0	0	0	0.4	1.08	7.39	27	0	13.1	126	6.6	96	0	0	0	0	0	0
156032	002-70819	140434	49	1	40.1666666666666667	0	0					1	1	0	0	0	0	0	0	63.9228070175438596	145.42857142857142	85.57142857142857	106.14285714285714		97.623134328358209	36.7041666666666667	0.4395477889222073	59.85714285714285	0	0	0	0	0	0		1.24		27	0	10.6	279	5.4	108	0	0	1	0	0	1
156033	002-70819	140434	49	1	68.95	0	1					1	1	0	0	0	0	0	0	81.7566539923954373	147.4102564102564	80.35897435897436	105.15384615384616	29.1825095057034221	93.3612167300380228	36.9063492063492063	0.5546198479219729	67.05128205128204	0	0	0	1	0	0		1.48		23	0.13	11	202	9.2	128	0	0	1	0	1	1
156040	002-73229	140441	79	1	44.5	0	1					0	0	0	0	0	0	0	0	85.0742049469964664	129.96	64.28	90.28	19.6956521739130435	95.726027397260274	36.6666666666666667	0.6546183821714101	65.68	1	0	0	0	0	0					0					0	0	0	0	0	0
156041	002-73229	140441	79	1	43.45	0	0					0	0	0	0	0	0	0	0	74.4409722222222222	141.25	67.9375	96.8125	18.5	95.5714285714285714	36.3555555555555556	0.5270157325467061	73.3125	0	0	0	0	0	0		1.49		24	0	11.9	149	11.9	190	0	0	1	0	0	1
156066	002-764	140460	60	1	28.6833333333333333	0	1					0	1	0	0	0	0	0	0	78.0174825174825175	122.71238938053098	54.75221238938053	76.14601769911505	16.0839160839160839	97.9426523297491039	36.6055555555555556	0.6357751072351008	67.96017699115045	0	0	1	0	0	0		1.15	7.32	24	0				186	0	0	0	1	0	0
156165	002-71664	140537	44	1	240.0833333333333333	0	1					1	1	0	0	0	0	0	0	77.5368421052631579	95.29824561403508	68.8280701754386	77.71578947368421	18.5649122807017544	93.9437229437229437	36.268013468013468	0.8136229749631813	26.470175438596485	0	1	1	1	0	1	6.5	3.13	4	17	0	16	212	17.9	168	1	1	1	1	0	0
156194	002-21658	140558	45	1	35.5666666666666667	0	1					1	1	0	0	0	0	0	0	94.8939929328621908	117.00448430493273	63.67713004484305	80.95964125560538	26.3417085427135678	96.8534798534798535	37.0986111111111111	0.8110286840421689	53.327354260089685	1	1	1	0	0	0		3.19	4.2	18	0.02	9.7	229	19.9	124	0	0	1	1	0	1
156201	002-74316	140564	65	1	31.1166666666666667	0	0					1	1	0	0	0	0	0	0	68.3087719298245614	150.04545454545453	87.5	109.9090909090909	19.1535087719298246	98.6310679611650485	36.6185185185185185	0.45525385715120886	62.54545454545453	0	0	0	0	0	0					673.88	14.8	164	13		0	0	0	0	1	0
156232	002-75876	140589	87	0	47.8833333333333333	0	1					0	1	0	0	0	0	0	0	63.975609756097561	120.40766550522648	46.79094076655052	72.1951219512195	26.5714285714285714	95.1378091872791519	36.4788888888888889	0.5313250571519519	73.61672473867596	0	1	1	1	0	0		1.04		22	0	11	144	9	188	0	0	0	0	0	1
156251	002-54868	140602	68	1	66.2333333333333333	0	1					1	1	0	1	0	0	0	1	75.0034965034965035	118	84.56410256410257	97.3076923076923		96.6518218623481781	36.75	0.6356228517245467	33.43589743589743	0	0	0	0	0	0		2.19		22	5.44	11.7	150	8	112	0	0	1	0	1	1
156275	002-31414	140620	51	1	38.95	0	1					0	0	0	0	0	0	0	0	62.6845878136200717	126.42307692307692	75.61538461538461	95.38461538461539	20.7706093189964158	97.8974358974358974	36.8944444444444445	0.4958318476282695	50.80769230769231	0	0	0	1	0	0	1.9	0.91	2.8	24	0	12.9	202	6.2	120	0	0	0	1	0	0
156285	002-21827	140626	43	1	45.5833333333333333	0	1					0	0	0	0	0	0	0	0	98.7735191637630662	103.80882352941177	54.240196078431374	70.7843137254902	15.7142857142857143	98.3208333333333333	36.7182539682539683	0.9514944472497363	49.568627450980394	1	1	1	1	0	0	0.6	4.68		6	0	7.9	226	16.3	759	0	0	1	0	0	1
156313	002-7762	140646	69	1	32.9333333333333333	0	1					0	0	0	0	0	0	0	0	64.7638888888888889	128.1802575107296	57.97424892703863	82.31330472103004	11.7083333333333333	98.8993055555555556	36.2031746031746032	0.5052563487280222	70.20600858369097	0	0	0	0	0	1		0.78	3.6	26	0.02	10.5	104	6.3	94	0	0	0	1	0	1
156331	002-37750	140660	59	1	613.25	0	1					1	1	0	1	0	0	1	2	82.8362369337979094	111.48965517241379	67.06896551724138	80.99310344827586		95.6550522648083624	36.4259259259259259	0.7429948258938944	44.42068965517241	1	1	1	1	0	0	1.7	1.16	3.3	23	0.02				208	0	0	0	1	0	0
156347	002-67399	140673	18	0	69.1666666666666667	0	1					0	0	0	0	0	0	0	0	127.8229166666666667	120.9	65.22	85.96	24.2534722222222222	99.6280701754385965	37.3270531400966184	1.0572615108905432	55.68000000000001	1	0	0	0	1	1	3.6	2.17	0.9	12	0	12.8	344	19.8	713	1	0	1	1	0	0
156425	002-28082	140729	58	0	33.7166666666666667	0	1					0	0	0	0	0	0	0	0	100.8815331010452962	140.35087719298247	91.21052631578948	110.45614035087719	17.3519163763066202	99.8083623693379791	36.6126984126984127	0.7187809233449477	49.140350877192986	1	0	0	1	0	1		0.83	3.5	17	0	9.4	192	23	112	0	0	0	1	0	1
156530	002-68398	140810	52	1	30.5	0	1					0	1	0	0	0	0	0	0	83.6341463414634146	131.3265306122449	69.73469387755102	90.59183673469387	23.8063241106719368	96.5128205128205128	36.9788888888888889	0.6368412075729148	61.591836734693885	1	0	0	0	0	0		1.45		26	0	13.6	319	16.8	152	0	0	1	0	0	0
156531	002-70140	140811	55	1	48.4166666666666667	0	1					0	0	0	0	0	0	0	0	72.4659498207885305	109.10204081632654	74.46938775510205	87.24489795918367	27.6702508960573477	99.7695035460992908	36.4472222222222222	0.6642034308302727	34.63265306122449	1	1	1	1	0	0		0.82	3.3	32	0	9.6	212	5.4	96	0	0	0	1	0	1
156668	002-26842	140910	79	1	44.7333333333333333	0	0					1	1	0	0	0	0	0	0	144.7222222222222222	79.81818181818181	48.09090909090909	53.166666666666664		87.2290076335877863	36.75	1.8131485699822831	31.72727272727272	1	1	1	1	0	0					0					0	0	0	0	0	0
156669	002-26842	140910	79	1	45.1333333333333333	0	1					0	0	0	0	0	0	1	1	93.9710144927536232	108.08421052631579	65.6421052631579	81.87368421052632	24.7384615384615385	97.1143911439114391	35.9211111111111111	0.8694240725371635	42.442105263157885	1	1	1	1	0	1		1.15		21	0.02	8.7	102	3.5	142	0	0	0	0	0	1
156713	002-73948	140944	68	1	33.15	0	1					0	1	0	0	0	0	0	0	72.2847222222222222	108.78787878787878	70.13636363636364	86.32828282828282	21.4166666666666667	95.8028169014084507	36.480952380952381	0.6644556638811514	38.65151515151514	0	1	0	0	0	1			7.42	22	0				220	0	0	0	0	0	0
156731	002-44559	140957	87	1	87.2666666666666667	0	1					0	1	0	0	0	0	0	0	80.9128919860627178	147.38327526132403	54.90940766550523	85.27177700348432	18.132404181184669	95.2153284671532847	35.86875	0.5489964301756544	92.4738675958188	1	0	1	1	0	1		1.02		26	0	10.8	278	11.3	212	0	0	0	0	0	1
156734	002-45944	140960	90	0	47.8	0	1					1	1	1	0	0	0	0	1	86.3170731707317073	145.87234042553192	89.17021276595744	112.40425531914893		98.5869565217391304	36.737037037037037	0.5917302273956229	56.70212765957447	1	0	0	1	0	0		1.03		24	7.26	10.8	222	6.1	135	0	0	0	0	1	1
156783	002-25609	141000	80	1	196.4833333333333333	0	1					0	1	0	0	0	0	0	0	84.043010752688172	104.75438596491227	57.94736842105263	71.35087719298245	19.6594982078853047	97.1254480286738351	37.0527777777777778	0.8022863193607815	46.807017543859644	1	1	1	0	0	0		0.75		26	0	9.1	256	12.4	87	0	0	0	0	0	1
156784	002-25609	141000	80	1	47.8	0	0					0	1	0	0	0	0	0	0	87.46875	112	62.375	76.25	17.5694444444444444	99.0537634408602151	36.7031746031746032	0.7809709821428571	49.625	0	0	1	0	0	0		0.82		32	0	10.4	444	14.1	99	0	0	0	0	0	1
156843	002-3646	141046	31	0	956.8333333333333333	1	1					0	0	0	0	0	0	0	0	99.1149825783972125	105.39156626506023	62.397590361445786	75.8433734939759	29.7630662020905923	96.2027972027972028	36.6776867030965392	0.940445104773589	42.99397590361445	1	1	1	1	0	0	1.7	0.94	1.6	25	0	5.3	4	7.2	224	0	0	0	1	0	1
156858	002-41638	141057	41	1	41.6666666666666667	0	1					1	1	0	0	0	0	0	0	96.9107806691449814	110.81818181818181	56.56363636363636	77.89090909090909	18.7763157894736842	96.5083798882681564	37.7077777777777778	0.8745025326994216	54.25454545454545	1	1	0	0	1	0		1.63		22	0	8.5	499	3.8	87	0	0	1	0	0	1
156862	002-4898	141061	76	0	190.2666666666666667	0	1					0	1	0	0	0	0	0	0	74.6116504854368932	129.76041666666666	56.53125	80.97409326424871	22.459016393442623	93.6490384615384615	36.0211111111111111	0.574995460110937	73.22916666666666	1	0	1	1	0	1	3.5	1.08	7.26	20	0.02	12.8	130	10.8	179	1	0	0	1	0	0
156932	002-77945	141108	18	1	77.0333333333333333	0	0					0	0	0	0	0	0	0	0	61.3732394366197183	122.5	59.5	82.5		97	36.25	0.5010060362173039	63	0	0	0	0	0	1					0					0	0	0	0	0	0
156950	002-34483	141120	79	1	27.9666666666666667	0	1					0	0	0	0	0	0	0	0	78.3017543859649123	140.1764705882353	66.15686274509804	94.98039215686275	23.7824561403508772	97.4807017543859649	36.7595238095238095	0.5585941353593804	74.01960784313727	0	0	0	1	0	0		1.49		38	0	11.4	135	10.9	181	0	0	1	0	0	1
156951	002-34483	141120	79	1	75.85	0	1					0	0	0	0	1	0	0	1	67.0034965034965035	119.45454545454545	66.89772727272727	87.47727272727273	20.7972027972027972	99.3391608391608392	36.6197530864197531	0.5609120711860438	52.55681818181819	1	0	0	0	0	0	1	1.78	4.6	31	0.07	12	141	10.6	171	0	0	1	1	0	0
156967	002-25792	141131	68	1	40.4333333333333333	0	1					0	0	0	0	0	0	0	0	92.5368421052631579	113.37179487179488	63.794871794871796	82.43589743589743	19.0350877192982456	98.1768953068592058	36.6580246913580247	0.816224548706381	49.57692307692308	1	1	1	0	0	0					0	6.8				0	0	0	0	0	1
156977	002-33348	141139	62	1	65.95	0	1					0	0	0	0	0	0	0	0	85.7614035087719298	101.74074074074075	60.611111111111114	75.72222222222223	27.2333333333333333	98.1921708185053381	36.6401234567901235	0.842940624221639	41.12962962962963	1	1	1	1	0	0		0.92	2.8	27	0.04	7.4	192	15.2	93	0	0	0	1	0	1
156984	002-58571	141144	45	1	66.75	0	1					0	0	0	0	0	0	0	0	105.0984848484848485	100.19672131147541	56.14754098360656	72.40983606557377	15.0833333333333333	98.1401515151515152	36.8833333333333333	1.0489213965571949	44.049180327868854	1	1	1	0	0	0		3.52		24	0	5.9	382	9.5	129	0	0	1	0	0	1
157003	002-68544	141158	44	1	44.7333333333333333	0	1					1	1	0	1	0	0	0	1	105.7067669172932331	101.1639344262295	53.75409836065574	72.36065573770492	25.5601503759398496	95	37	1.044905652561155	47.409836065573764	1	1	1	1	0	0		8.86		26	0	8.5	110	17.6	91	0	0	1	0	0	1
157004	002-68544	141158	44	1	38.05	1	1					0	1	0	1	0	0	0	1	114.0142857142857143	96.58214285714286	44.60357142857143	58.42857142857143	18.2887029288702929	97.4080717488789238	36.7631944444444444	1.180490330214843	51.97857142857143	1	1	1	1	0	0	1.8	6.1	3.8	24	0	7.7	108	28.4	161	0	0	1	1	0	1
157005	002-58041	141159	34	1	46.1333333333333333	0	1					1	1	0	0	0	0	0	0	73.2689393939393939	159.40740740740742	93.07407407407408	117	24.8348623853211009	97.6	36.75	0.4596332164582629	66.33333333333334	1	0	0	0	0	0		1.09		26	13.64	13.2	222	12.4	104	0	0	0	0	1	0
157067	002-70954	141208	50	1	27.3666666666666667	0	0					0	0	0	0	0	0	0	0	63.7450980392156863	92.71698113207547	59.132075471698116	70.52830188679245		99.4612676056338028	36.7283950617283951	0.6875234424254032	33.58490566037736	0	1	1	0	0	0	1.3	0.65		22	0	4.8	100	3.2	82	0	0	0	0	0	1
157259	002-30768	141357	66	1	63.5166666666666667	0	0					0	1	0	0	0	0	0	0	66.2569444444444444	102.66666666666667	76.83333333333333	86.375			36.6712962962962963	0.6453598484848484	25.833333333333343	0	1	0	0	0	0		1.69		27	0	8	208	11.4	114	0	0	1	0	0	1
157260	002-30768	141357	66	1	902.7666666666666667	0	1					0	1	0	1	0	0	1	2	79.3790613718411552	131.07636363636362	55.152727272727276	93.02181818181818	21.7427536231884058	95.4347826086956522	37.3552083333333333	0.605594015348619	75.92363636363635	0	0	0	0	0	0		1.73	7.43	32	0	12.5	316	10.1	116	0	0	1	0	0	0
157281	002-45206	141372	58	0	41.85	0	1					0	0	0	0	0	0	0	0	87.9265734265734266	129.03960396039605	72.37623762376238	94.89108910891089	16.479020979020979	99.979020979020979	37.0615740740740741	0.6813921519284827	56.66336633663367	1	1	0	0	0	0	2.1	1.02	4	24	0	5.2	68	3.5	50	1	0	0	1	0	1
157282	002-69872	141373	76	1	47.15	0	1					0	0	0	0	0	0	0	0	55.1514084507042254	182.56521739130434	87.52173913043478	118.82608695652173	18.278169014084507	99.3802816901408451	36.5211111111111111	0.3020915442643956	95.04347826086956	0	0	0	0	0	0		3.91		18	0	10.7	139	6.9	92	0	0	1	0	0	1
157322	002-56278	141406	80	1	72.4833333333333333	0	0					0	0	0	0	0	0	0	0	61.4854014598540146	167.8	78.41818181818182	112.05454545454545	25.7627118644067797	93.3669724770642202	37.1166666666666667	0.36642074767493454	89.38181818181819	0	0	0	1	0	0					0	13.2	125	7.8		0	0	0	0	0	0
157342	002-63521	141424	63	1	49.7166666666666667	0	1					0	0	0	0	0	0	0	0	83.9195804195804196	140.33333333333334	65.53846153846153	97.28205128205128		97.8309859154929577	36.5422222222222222	0.5980017607095991	74.79487179487181	0	0	0	0	0	0		1.99	7.32		0	11.8	229	10.7		0	0	1	1	0	1
157369	002-3623	141442	72	1	323.45	0	1					0	0	0	0	0	0	0	0	73.5923344947735192	133.2164948453608	67.36082474226804	92.45360824742268	28.0318021201413428	99.0034843205574913	36.2752136752136752	0.5524265938703786	65.85567010309278	1	0	0	1	0	1	1	2.78	4.4	27	0	7.6	126	14.8	100	0	0	1	1	0	1
157370	002-3623	141442	72	1	687.5333333333333333	0	1					0	0	0	0	0	0	0	0	84.4370629370629371	107.14685314685315	60.00699300699301	79.8006993006993	5.0594405594405594	99.5244755244755245	35.9183333333333333	0.7880498629421746	47.13986013986014	1	1	1	0	0	1	26.9	2.49	5.1	17	75.73	6.5	34	13.3	276	1	1	1	1	1	1
157371	002-17026	141443	56	1	92.1166666666666667	0	1					0	0	0	1	0	0	0	1	63.0313588850174216	112.30268199233717	61.547892720306514	78.64885496183206		94.3693379790940767	35.4775	0.5612631663535719	50.754789272030656	1	1	1	0	0	1		2.22	4.3	28	0	13.5	143	6	180	0	0	1	1	0	0
157412	002-39909	141477	61	0	47.1666666666666667	0	1					0	0	0	0	0	0	0	0	72.4844290657439446	129.04166666666666	65.69791666666667	89.56770833333333	17.342560553633218	97.0069204152249135	37.7234567901234568	0.5617133669931723	63.343749999999986	1	0	0	0	1	0		0.85	3.7	24	0	11			169	0	0	0	1	0	1
157527	002-58752	141558	79	1	49.6	0	1					0	1	0	0	0	0	0	0	71.1387900355871886	110.73913043478261	59.07971014492754	78.66906474820144	18.3167259786476868	95.6630434782608696	37.0825396825396825	0.6423997529715373	51.65942028985507	1	1	1	1	0	1			7.3		0	12.1	151	11.4		0	0	0	1	0	0
157644	002-10724	141654	65	1	1987.9333333333333333	0	1					0	1	0	1	0	0	1	2	116.2682926829268293	84.16101694915254	43.52542372881356	57.71186440677966	23.7237762237762238	95.8761061946902655	37	1.3814981911776625	40.63559322033898	1	1	1	1	0	0		4.87		27	0	9.8	139	4	112	0	0	1	0	0	1
157664	002-59508	141671	63	1	73.25	0	1					0	1	0	0	1	0	0	1	62.8472222222222222	135.69444444444446	52.43402777777778	74.22916666666667	19.2474747474747475	99.2592592592592593	36.7324074074074074	0.46315250767656085	83.26041666666669	0	0	1	1	0	0		1.38	3.6	24	0	8.4	126	11.4	164	0	0	1	1	0	1
157802	002-38732	141780	83	0	44.9	0	0					0	0	0	0	0	0	0	0	116.9618055555555556	98.125	58.1	72.7	21.40625	96.1468926553672316	36.7844444444444444	1.1919674451521585	40.025	1	1	0	0	0	0		1.85		17	0.14	8.6	187	11.9	120	0	0	1	0	1	1
157820	002-14127	141795	67	1	44.5833333333333333	0	1					1	1	0	0	0	0	0	0	96.3881118881118881	153.09803921568627	71.52941176470588	101.86274509803921	17.0769230769230769	96.54337899543379	36.8907407407407407	0.6295842349249112	81.56862745098039	1	0	0	0	0	0		4.38		16	0	10.2	233	7.3	169	0	0	1	0	0	1
157859	002-73145	141823	88	1	241.9833333333333333	0	1					0	1	0	1	0	0	1	2	71.6807017543859649	118.29411764705883	54.661764705882355	80.92647058823529	16.8444444444444444	99.4823943661971831	36.5527777777777778	0.6059532221902344	63.63235294117647	0	0	1	0	0	0		3.68		29	0	8.2	179	6.8	97	0	0	1	0	0	1
157868	002-25655	141830	64	1	69.4833333333333333	0	1					0	1	0	0	0	0	0	0	64.8368055555555556	117.21527777777777	55.666666666666664	71.77430555555556	18.2534722222222222	95.6979166666666667	36.7896825396825397	0.5531429587060845	61.54861111111111	0	1	1	1	0	1			7.29		0	11.3	187	14		0	0	0	1	0	1
157891	002-73743	141848	68	1	209.9333333333333333	0	1					0	1	0	1	0	0	0	1	88.8628318584070796	99.81702127659574	55.56170212765957	75.0595744680851	20.9811320754716981	97.0550847457627119	36.651010101010101	0.8902573000266728	44.25531914893617	0	1	1	0	0	0		1.16	7.27	28	0	7.8	96	6.6	82	0	0	0	1	0	1
157895	002-72777	141852	50	1	198.9	0	1					0	0	0	0	0	0	0	0	96.2361111111111111	120.72887323943662	49.735915492957744	73.73239436619718	17.2359154929577465	98.8715277777777778	38.2173976608187135	0.7971258948159814	70.99295774647888	1	1	1	0	1	0	7.2	1.26	7.28	17	0.19	7.8	42	31.9	177	1	1	1	1	1	1
157943	002-42730	141887	30	0	301.7166666666666667	0	1					0	1	0	0	0	0	0	0	109.7202797202797203	100.52136752136752	61.94871794871795	74.84615384615384	17.1258741258741259	97.7902097902097902	37.5865079365079365	1.0915120081007335	38.572649572649574	1	1	1	0	0	0		1.06	7.28	26	0	9.2	92	18	84	0	0	0	1	0	1
158033	002-16841	141960	48	0	41.5666666666666667	0	1					0	0	0	0	0	0	0	0	94.9754385964912281	130.6727272727273	61.78181818181818	88.1	0	97.1083916083916084	37.6190821256038647	0.726819134939059	68.8909090909091	1	1	1	1	1	0	0.7	1.17	7.21	29	0	12.6	229	10	191	0	0	0	1	0	0
158048	002-55279	141971	78	0	52.8	0	0					1	1	0	0	0	0	1	1	94.2596491228070175	104.8	60.333333333333336	74.73333333333333	26.6526315789473684	95.1516245487364621	37.0477777777777778	0.899424132851212	44.46666666666666	1	0	1	1	0	0		0.91	7.3	28	0.03	10	333	9.2	161	0	0	0	1	0	1
158049	002-50203	141972	75	0	72.3166666666666667	0	1					0	1	0	0	0	0	0	0	84.7116104868913858	109.40458015267176	53.17175572519084	70.77651515151516	17.981203007518797	99.7840909090909091	36.7333333333333333	0.7742967467054683	56.232824427480914	1	1	1	0	0	1			7.33		0	8.5	97	10.6		0	0	0	1	0	1
158159	002-50179	142058	69	0	178.0333333333333333	0	1					0	0	0	0	0	0	0	0	107.2614840989399293	122.04166666666667	64.98611111111111	85.09722222222223	21.911660777385159	99.3085106382978723	37.1231481481481481	0.8788923244706583	57.05555555555556	1	1	1	1	0	0	2.7	3.4	7.17	19	0	8.7	130	14.8	141	1	0	1	1	0	1
158233	002-22541	142113	83	0	25.9666666666666667	0	1					0	0	0	0	0	0	0	0	84.5679442508710801	107.265625	43.864583333333336	68.14583333333333	20.132404181184669	96.7804878048780488	36.5211111111111111	0.7883974409403859	63.401041666666664	1	0	1	1	0	0	1.6	0.93	3.3	24	0	9.3	282	14.2	119	0	0	0	1	0	1
158264	002-67436	142139	70	1	45.15	0	1					1	1	0	0	1	0	0	1	60	175	78.81395348837209	108.6046511627907	17.4669260700389105	95.1595330739299611	37.2031746031746032	0.34285714285714286	96.18604651162791	0	0	0	0	0	0		1.46	7.33	24	0	15.8	177	13.6	273	0	0	1	1	0	0
158280	002-38917	142154	66	0	67.3833333333333333	0	1					1	1	0	1	0	0	0	1	95.7471264367816092	107.75	49.160714285714285	72.66071428571429		97.7644787644787645	37.2148148148148148	0.8886044216870683	58.589285714285715	1	1	1	1	0	0	1.2	1.67	7.19	18	0	10	332	16.4	331	0	0	1	1	0	1
158314	002-45956	142176	78	0	77.3333333333333333	0	1					0	0	0	0	0	0	0	0	108.0592334494773519	116.98181818181818	59.30909090909091	81.6	27.4076655052264808	99.4982578397212544	36.875	0.9237267391546866	57.67272727272727	1	1	0	0	0	0	2.6	1.26		18	0	8	72	0.2	125	1	0	1	0	0	1
158339	002-7377	142196	72	1	117.35	0	1					0	0	0	0	0	0	0	0	73.99644128113879	104.62078651685393	53.747191011235955	74.7247191011236	17.4661921708185053	98.0693430656934307	35.6562015503875969	0.7072824029020113	50.87359550561797	0	1	1	1	0	1	1.9	9.31	2.5	23	0.03	7.4	233	13.2	102	0	0	1	1	0	1
158340	002-7377	142196	72	1	61.6833333333333333	0	1					0	0	0	0	0	0	0	0	79.7430555555555556	141.78947368421052	68.42105263157895	96.21052631578948	23.1263537906137184	98.9719298245614035	36.6055555555555556	0.5624046234430422	73.36842105263158	0	0	0	1	0	0		3.2		28	0.43	7.6	261	14.7	141	0	0	1	0	1	1
158362	002-52762	142212	63	1	73.7666666666666667	0	1					0	1	0	0	0	0	0	0	112.2291666666666667	153.50416666666666	65.09583333333333	94.35416666666667	18.7361111111111111	95.199288256227758	37.3147222222222222	0.7311147905865748	88.40833333333333	1	0	1	0	0	0	1.2	9.64	4.1	18	0.06	11.1	129	4.9	104	0	0	1	1	0	1
158367	002-74560	142216	55	0	70.75	0	1					0	1	0	0	0	0	0	0	93.7473684210526316	95.50526315789473	48.60701754385965	65.96140350877192	27.1684210526315789	97.5649122807017544	37.3214285714285714	0.9815937396671442	46.89824561403508	1	1	1	0	1	1			7.28		0	7.3	89	6.9		0	0	0	1	0	1
158371	002-62161	142219	76	1	24.8666666666666667	0	1					1	1	0	0	0	0	0	0	67.2789855072463768	157.29166666666666	81.91666666666667	107.79166666666667	19.4148936170212766	98.062962962962963	36.6166666666666667	0.4277339475957386	75.37499999999999	0	0	0	0	0	0		0.97		27	19.97				119	0	0	0	0	1	0
158422	002-64322	142259	74	1	38.4	0	0					0	0	0	0	0	0	0	0	49.7065217391304348	123.2	58.65	84.05	18.6612903225806452	93.5522388059701493	36.4648148148148148	0.40346202710333146	64.55000000000001	0	0	0	0	0	0		0.99		28	9.3	12.4	178	7.6	99	0	0	0	0	1	0
158455	002-31481	142284	56	1	277.3166666666666667	0	0					0	1	1	1	0	1	1	4	102.9895470383275261	118.56445993031359	64.02090592334494	89.15331010452962	15.6888111888111888	96.9442508710801394	37.3119047619047619	0.8686375925708241	54.54355400696865	1	0	0	0	0	0		1.31		20	122.57	13.4	278	14.9	342	0	0	1	0	1	0
158463	002-38310	142291	81	0	34.7833333333333333	0	0					0	1	0	0	0	0	0	0	61.0769230769230769	131.17410714285714	45.075892857142854	74.15625	16.2740384615384615	96.7	36.8638888888888889	0.4656172197948055	86.09821428571428	0	0	1	1	0	0		1.09	7.39	27	0	10.7	127	4.5	144	0	0	0	0	0	1
158502	002-60063	142322	39	0	36.5	0	1					1	1	0	0	0	0	0	0	105.1503496503496503	106.3012048192771	64.27710843373494	78.04819277108433	17.2357723577235772	96.6431095406360424	36.8444444444444444	0.9891736394626569	42.024096385542165	1	1	1	1	0	0		0.72		22	0	6	60	5.6	140	0	0	0	0	0	1
158532	002-15453	142344	53	0	35.0333333333333333	0	1					0	0	0	0	0	0	0	0	77.9471830985915493	129.52777777777777	66.77777777777777	91.22222222222223	16.2183098591549296	95.2808510638297872	36.5986111111111111	0.6017796679282214	62.75	0	0	0	0	0	0		0.89		27	0	15.2	273	11	81	0	0	0	0	0	0
158555	002-17679	142362	64	1	31.2	0	1					0	0	0	0	0	0	0	0	70.5138888888888889	107.26086956521739	56.69565217391305	77.23913043478261	27.625	99.3181818181818182	36.8211111111111111	0.6574055307841282	50.565217391304344	1	0	0	0	0	0		1.64		24	0	7.6	52	7.8	127	0	0	1	0	0	1
158556	002-17679	142362	64	1	91.35	0	1					0	0	0	0	0	0	0	0	93.3905109489051095	110.81012658227849	61.35443037974684	80.18987341772151	18.7912087912087912	99.9963369963369963	36.737037037037037	0.8427976199409988	49.45569620253165	1	1	0	0	0	0		1.64	2.7	22	0	8.2	31	7.7	94	0	0	1	1	0	1
158558	002-17679	142362	64	1	212.3166666666666667	0	1					0	0	0	0	0	0	0	0	63.3881118881118881	96.42574257425743	52.23762376237624	70.32673267326733	26.1789473684210526	98.4807017543859649	36.6842592592592593	0.6573774823595133	44.18811881188119	0	1	1	0	0	0		2.16	3.4	23	0	7.6	49	7.1	112	0	0	1	1	0	1
158559	002-17679	142362	64	1	93.2	0	1					0	0	0	0	0	0	0	0	77.8214285714285714	101.38842975206612	54	73.03305785123968	22.0821428571428571	99.6928571428571429	36.5791666666666667	0.7675572919092645	47.388429752066116	0	1	1	0	0	0		4.06	5.4	18	0	5.7	41	11.4	222	0	0	1	1	0	1
158566	002-2869	142367	50	1	58.75	0	1					0	0	0	0	0	0	0	0	71.7421602787456446	89.98701298701299	52.16883116883117	66.07792207792208	27.3205574912891986	97.8954703832752613	36.5373015873015873	0.7972501575210585	37.81818181818182	0	1	1	1	0	0	1.6	2.64		20	0	10.3	161	19.1	152	0	0	1	0	0	1
158609	002-67429	142402	67	1	118.05	0	1					0	1	1	0	0	0	0	1	76.4685314685314685	143.76470588235293	75.02352941176471	96.94117647058823	19.6989247311827957	97.1927272727272727	37.2166666666666667	0.531900587137903	68.74117647058821	0	1	1	0	0	0		1.26		24	0	12.7	129	6.5	104	0	0	1	0	0	0
158630	002-4780	142417	77	0	1147.0333333333333333	0	1					0	0	0	0	0	0	0	0	89.4494773519163763	127.86170212765957	52.52482269503546	79.98226950354609	20.3705357142857143	97.5985663082437276	37.6393617021276596	0.6995799044080322	75.3368794326241	1	1	1	1	1	0		2.7	7.3	20	0	7.1	261	8.8	356	0	0	1	1	0	1
158682	002-5749	142456	64	0	956.7833333333333333	0	1					0	0	0	0	0	0	0	0	85.4305555555555556	120.58441558441558	53.66233766233766	77.42857142857143	20.2446808510638298	98.4965277777777778	36.8685185185185185	0.7084709507568958	66.92207792207792	1	0	1	1	0	0		2.21	7.39	36	0	8.9	263	8.8	117	0	0	1	0	0	1
158700	002-34990	142471	80	0	49.75	0	1					1	1	1	0	0	0	0	1	63.4823943661971831	123.375	59.583333333333336	85.625		98.1851851851851852	36.4953703703703704	0.514548282603422	63.791666666666664	1	0	1	0	0	0		1.75		25	1.89	9.7	202	7.8	174	0	0	1	0	1	1
158709	002-69844	142479	79	1	137.6166666666666667	0	1					1	1	0	0	0	0	0	0	71.5168539325842697	108.2127659574468	59.02127659574468	77.95744680851064	30.801498127340824	96.6141732283464567	36.7464646464646465	0.6608911000455094	49.191489361702125	0	1	1	1	0	0		3.23		20	3.7	8.7	158	8.4	134	0	0	1	0	1	1
158710	002-24210	142480	65	0	164.1166666666666667	0	1					0	0	0	0	0	0	0	0	85.6382978723404255	162.0909090909091	83.45454545454545	111.9090909090909	32.0421052631578947	96.0313588850174216	36.9422222222222222	0.5283349840694025	78.63636363636364	1	0	0	1	0	0	1.7	1.09	7.3	25	0	13.2	192	7.2	266	0	0	0	1	0	0
158732	002-73428	142496	68	1	70.6666666666666667	0	1					0	1	0	0	0	0	0	0	105.1799307958477509	86.02768166089966	73.95847750865052	78.99307958477509	13.4878892733564014	96.2415094339622642	37.501984126984127	1.2226289115919877	12.069204152249142	1	1	1	1	0	0		1.44	7.24	24	0	8.2	139	23.5	89	0	0	1	1	0	1
158800	002-37090	142543	52	1	264.9333333333333333	0	1					0	1	0	0	0	1	0	1	62.9401408450704225	103.8943661971831	62.41901408450704	77.71478873239437		99.1095406360424028	35.8333333333333333	0.6058089880024402	41.47535211267606	0	1	1	1	0	1		10.56	7.3	24	0	8	239	8.5	100	0	0	1	1	0	1
158803	002-37090	142543	52	1	157.05	0	1					0	0	0	0	0	1	0	1	71.3259259259259259	135.04	65.68	91.08	0	98.437037037037037	37.1166666666666667	0.5281836931718449	69.35999999999999	0	1	0	0	0	0		8.56		27	0	6.7	384	7.3	159	0	0	1	0	0	1
158856	002-73723	142578	65	1	102.8	0	1					0	0	0	0	0	0	0	0	91.7909407665505226	116.33818181818182	69.14181818181818	84.6290909090909	20.9094076655052265	96.2229965156794425	32.9350427350427351	0.789000991179364	47.19636363636364	1	1	1	1	0	1	6.9	2.46	7.23	12	13.63	11.6	71	19.4	230	1	1	1	1	1	1
158859	002-28972	142580	90	1	93.3333333333333333	0	1					1	1	0	0	0	0	0	0	96.8576388888888889	130.90322580645162	74.74193548387096	96.64516129032258	28.4111498257839721	98.823943661971831	36.6388888888888889	0.7399178919555336	56.161290322580655	1	0	0	0	0	0		3.29	4.8	23	12.52	9.6	132	8.1	143	0	0	1	1	1	1
158934	002-42148	142638	84	1	24.6833333333333333	0	1					0	0	0	0	0	0	0	0	78.6376306620209059	104.3913043478261	59.23913043478261	77.36170212765957	17.3902439024390244	99.0839160839160839	36.4944444444444445	0.753296753530396	45.152173913043484	0	1	1	0	0	0		0.84		29	0	10.1			94	0	0	0	0	0	1
158935	002-42148	142638	84	1	235.3666666666666667	0	1					1	1	0	1	0	0	0	1	75.0174825174825175	96.61363636363636	54.52272727272727	68.61363636363636		99.5955882352941176	36.3768518518518519	0.7764688851491958	42.090909090909086	0	1	1	0	0	1	1.5	1.55	7.37	31	0	8.5	179	21.9	222	0	0	1	0	0	1
158936	002-42148	142638	84	1	117.4333333333333333	0	0					1	1	0	0	0	0	0	0	81.0213523131672598	115.72727272727273	60.40909090909091	82.5909090909091	23.5202312138728324	95.0241935483870968	36.6579365079365079	0.7001059508600469	55.31818181818183	1	0	1	1	0	0		1.02	3.1	32	0	8.4	229	13.3	122	0	0	0	1	0	1
158937	002-42148	142638	84	1	94.6166666666666667	0	0					1	1	0	1	0	1	0	2	74.7847222222222222	105.02527075812274	55.70036101083033	74.91756272401433		99.8333333333333333	36.4155555555555556	0.7120640745069283	49.324909747292416	0	1	1	0	0	0			7.4		0.28	6.7				0	0	0	0	1	1
158959	002-55668	142656	50	1	31.4666666666666667	0	1					1	1	0	0	0	0	0	0	85.9647887323943662	118.61538461538461	67.61538461538461	85.84615384615384	19.2253521126760563	97.9498069498069498	36.7277777777777778	0.7247355729708993	51	0	0	0	0	0	0					0					0	0	0	0	0	0
158996	002-46454	142683	68	0	37.8166666666666667	0	1					1	1	1	0	0	0	0	1	76.0856031128404669	136.16666666666666	58.25	84.75		95.8186274509803922	36.6277777777777778	0.5587681991151076	77.91666666666666	0	0	1	1	0	0		0.84		23	0.02	13.8	188		206	0	0	0	0	0	0
159036	002-23840	142713	81	1	182.75	0	1					1	1	0	0	0	0	0	0	107.7692307692307692	114.58181818181818	61.763636363636365	81.0909090909091	21.4285714285714286	95.2762237762237762	37.0657407407407407	0.9405439054756732	52.81818181818181	1	1	1	1	0	0	3.5	1.82	4.8	22	0.18	11.8	212	13.3	182	1	0	1	1	1	1
159138	002-63521	142791	64	1	134.85	0	1					1	1	0	0	0	0	0	0	78.8923611111111111	129.2439024390244	63.63414634146341	88.85365853658537	29.1597222222222222	98.0381944444444444	36.6118055555555556	0.6104145698349793	65.60975609756099	0	0	0	1	0	1		1.48		28	0	9.7	187	7.2	463	0	0	1	0	0	1
159139	002-63521	142791	64	1	83.0833333333333333	0	1					1	1	0	0	0	0	0	0	77.686411149825784	123.05	58.3	83.75	24.9547038327526132	98.8426573426573427	36.9518518518518519	0.6313401962602665	64.75	0	0	0	1	0	0		1.7	3.5	30	0	10.8	229	10.1	143	0	0	1	1	0	1
159154	002-77716	142804	77	1	27.4333333333333333	0	1					0	1	0	0	1	0	0	1	77.25	109.3125	70.25	83.84375	19.6267605633802817	98.4574468085106383	36.5557692307692308	0.7066895368782161	39.0625	0	1	0	1	0	1	1.5	1.35		24	0.04	11.3	154	16.9	275	0	0	1	0	0	1
159170	002-12114	142817	59	0	36.0666666666666667	0	1					0	0	0	0	0	0	0	0	88.9024390243902439	120.0909090909091	75.27272727272727	90.75757575757575	22.3902439024390244	96.9198606271777003	37.0657407407407407	0.7402928306345895	44.81818181818183	1	0	0	1	1	0		0.99	7.29	36	0	11.8	195	6.1	90	0	0	0	1	0	1
159183	002-41314	142827	72	0	50.1833333333333333	0	1					0	1	0	0	0	0	0	0	78.4844961240310078	126.67716535433071	67.5275590551181	91.87795275590551	13.9254901960784314	97.4728682170542636	36.6055555555555556	0.6195630909840837	59.14960629921261	0	1	0	0	0	0		0.76	7.36	28	0	12.4	212	8.8	142	0	0	0	0	0	0
159184	002-49622	142828	65	1	30.6333333333333333	0	1					0	1	0	0	0	0	0	0	91.465034965034965	113.73684210526316	59.97744360902256	77.31086142322097	18.375886524822695	96.5182481751824818	37.0077777777777778	0.8041812421729126	53.75939849624061	1	1	1	1	1	0			7.34		0	11.2	131	14.5		0	0	0	1	0	1
159250	002-50239	142883	75	0	329.0166666666666667	0	1					0	1	0	0	1	0	1	2	87.9198606271777003	112.41114982578397	49.91289198606272	70.82578397212544		96.4169611307420495	36.9244444444444444	0.7821275804351869	62.49825783972125	0	1	1	1	0	0		1.55	7.27	23	0	11.9	132	10.4	177	0	0	1	1	0	1
159291	002-53594	142911	66	1	121.1	0	0					1	1	0	0	0	0	0	0	74.1378091872791519	115.24	58.28	78.36	17.3004291845493562	99.1163636363636364	36.7788888888888889	0.6433339915591735	56.959999999999994	0	0	1	0	0	0		5.95	6.6	26	0	9.3	139	6.1	202	0	0	1	1	0	1
159292	002-53594	142911	66	1	54.5833333333333333	0	1					0	0	0	0	0	0	0	0	67.3867595818815331	117.5	60.833333333333336	81.05555555555556	22.7130434782608696	97.0575539568345324	36.6633333333333333	0.5735043368670769	56.666666666666664	0	0	0	1	0	0		7.85	7.29	34	0	10.4	187	8	296	0	0	1	1	0	1
159295	002-71098	142914	74	0	45.45	0	1					0	1	0	0	0	0	1	1	85.295373665480427	99.8273381294964	49.97122302158273	67.43010752688173	16.5729537366548043	97.0505415162454874	36.4888888888888889	0.8544290097651902	49.856115107913666	0	1	1	1	0	1		1.12	7.38	25	0	9.9	142	42.2	174	0	0	0	0	0	1
159360	002-20569	142965	88	0	45.5833333333333333	0	1					0	1	0	0	0	0	0	0	94.1666666666666667	127.88888888888889	57.96969696969697	84.56060606060606	24.6875	95.593984962406015	37.326984126984127	0.7363162467419636	69.91919191919192	1	0	0	0	1	0		0.76	7.38	29	0	11.7	58	13.3	112	0	0	0	0	0	1
159394	002-18697	142992	75	0	116.0833333333333333	0	1					1	1	0	0	0	0	0	0	104.4124513618677043	110.1923076923077	90.62307692307692	99.9	17.5119047619047619	98.0040322580645161	36.7746031746031746	0.9475475516260246	19.56923076923077	1	1	0	0	0	0		0.57		26	0	8.8	271	17.6	137	0	0	0	0	0	1
159395	002-18697	142992	75	0	35.6833333333333333	0	0					1	1	0	0	0	0	0	0	94.1840277777777778	116.9	57.6	82.1	21.9652777777777778	99.4581673306772908	36.9422222222222222	0.8056803060545574	59.300000000000004	1	0	0	1	0	0		0.62		28	0	8.3	397	9.3	107	0	0	0	0	0	1
159436	002-39810	143026	19	0	134.8333333333333333	0	1					0	0	0	0	0	0	0	0	120.8506944444444444	130.17361111111111	70.73611111111111	88.35069444444444	14.59375	97.0729166666666667	37.2993055555555556	0.928380901573753	59.4375	1	0	0	0	0	0		0.73	7.3	28	0	12.4	273	19.7	149	0	0	0	1	0	0
159456	002-10439	143045	78	0	94.75	0	1					1	1	0	0	0	0	0	0	81.4622641509433962	151.58241758241758	60.07142857142857	85.95604395604396	23.6744186046511628	99.430622009569378	37.0659722222222222	0.5374123559327134	91.51098901098901	1	0	1	0	0	0		1.24	7.27	19	0	10.4	136	13.7	183	0	0	1	1	0	1
159614	002-33034	143157	87	0	134.4333333333333333	0	1					0	1	0	0	0	0	0	0	78.6433566433566434	111.3986013986014	38.34965034965035	62.79020979020979	17.2389705882352941	98.7649122807017544	37.1428571428571429	0.7059635907093533	73.04895104895105	0	1	1	1	0	0			7.28		0	7.9	83	21.6		0	0	0	1	0	1
159704	002-43475	143225	38	0	24.1	0	1					1	1	1	0	0	0	1	2	62.2857142857142857	158.72916666666666	90.4375	117.1875	22.5791666666666667	99.6143497757847534	36.6619047619047619	0.39240245251532824	68.29166666666666	0	0	0	0	0	0		1.1	3.3	24	0	11	412	6.4	82	0	0	0	1	0	1
159736	002-10669	143252	60	1	33.4333333333333333	0	1					0	1	0	0	1	0	0	1	69.3020833333333333	167.34	81.22	116.82	18.3983739837398374	96.6197718631178707	36.7546296296296296	0.4141393769172543	86.12	0	0	0	0	0	0			7.44		0					0	0	0	0	0	0
159737	002-10669	143252	60	1	55.0333333333333333	0	1					0	1	0	0	1	0	0	1	68.0625	110.1660516605166	52.64206642066421	69.04428044280442	14.3125	95.5789473684210526	36.6266666666666667	0.6178173672751633	57.523985239852394	0	1	1	0	0	0			7.27		0	12	145	18.3		0	0	0	1	0	0
159756	002-59828	143270	63	1	45.55	0	1					0	0	0	0	0	0	0	0	104.0576131687242798	98.80851063829788	57.5531914893617	72.55319148936171	17.1604938271604938	96.6514522821576763	36.9366666666666667	1.053123992017666	41.255319148936174	1	1	1	0	0	0	4	1	7.41	25	0	12.1	267	49.5	124	1	0	0	0	0	0
159758	002-45526	143272	65	0	25.8166666666666667	0	1					0	0	0	0	0	0	0	0	83.9469964664310954	147.9030612244898	62.107142857142854	91.57142857142857	26.7067137809187279	99.0185185185185185	36.9472222222222222	0.5675811965718203	85.79591836734693	1	1	0	1	0	0		0.48		25	0	9.8	337	5.4	77	0	0	0	0	0	1
159859	002-19525	143345	79	1	32.5833333333333333	0	1					1	1	1	0	1	0	0	2	68.4727272727272727	126.73076923076923	62.15384615384615	86.57692307692308		99.0077519379844961	36.8555555555555556	0.540300731135329	64.57692307692307	0	0	0	1	0	0		1.16		28	101.93	12.7	149	11.2	97	0	0	0	0	1	0
159878	002-64758	143361	72	1	239.5833333333333333	0	0					0	1	0	0	0	0	1	1	75.3006993006993007	132.8111888111888	45.06293706293706	71.62237762237763	15.1087719298245614	95.6912280701754386	37.6000992063492063	0.5669755686604887	87.74825174825173	0	0	1	1	1	1		1.05	3	21	0	9.9	170	7.6	141	0	0	0	1	0	1
159879	002-64758	143361	72	1	73.2166666666666667	0	0					1	1	0	0	0	0	0	0	72.8175438596491228	120.05102040816327	62.94897959183673	84.1010101010101	21.0983606557377049	94.6035087719298246	37.1972222222222222	0.6065549764764653	57.102040816326536	0	1	1	0	0	0		1.02		25	0	11.5	198	10.2	129	0	0	0	0	0	1
159881	002-27189	143363	63	1	270.45	0	1					1	1	0	0	0	0	0	0	84.3449477351916376	137.84	67.36	94.84	26.4947735191637631	94.7482517482517483	37.5150793650793651	0.6119047282007518	70.48	0	0	0	0	0	0		1.58	7.4	37	0	8.7	231	10.3	249	0	0	1	0	0	1
159901	002-68036	143378	63	0	327.1666666666666667	0	1					0	0	0	0	0	0	0	0	93.1742160278745645	104	52	68	25.8	93.7605633802816901	37.793287037037037	0.8959059233449478	52	1	0	1	1	1	0	0.9	0.69	7.43	28	0	10.8	305	25.7	161	0	0	0	0	0	1
159956	002-5414	143424	68	0	34.0666666666666667	0	0					0	1	0	0	0	0	0	0	89.020979020979021	101.11764705882354	58.588235294117645	71.52941176470588	18.5321100917431193	95.5818181818181818	37.1055555555555556	0.8803703568101474	42.52941176470589	1	1	1	0	0	0		0.52		29	0				117	0	0	0	0	0	0
159957	002-5414	143424	68	0	86.0166666666666667	0	1					0	1	0	0	0	0	0	0	95.2160278745644599	130.31010452961672	55.51219512195122	82	14.759581881533101	97.3170731707317073	37.262962962962963	0.7306879863097944	74.7979094076655	1	0	0	0	0	1			7.36	30	0	6.3	132	13.4		0	0	0	0	0	1
160074	002-61075	143515	54	1	27.2166666666666667	0	1					0	0	0	0	0	0	0	0	73.8122605363984674	124.83333333333333	75.94444444444444	94.25	17.6016597510373444	94.95	36.7142857142857143	0.5912864662461826	48.888888888888886	0	1	1	0	0	0		1.38		29	61.43				112	0	0	1	0	1	0
160094	002-39060	143533	74	0	53.95	0	1					0	1	0	0	0	0	0	0	70.0842105263157895	107.15438596491228	46.65263157894737	66.32631578947368	14.7543859649122807	95.7950530035335689	36.9472222222222222	0.6540489210517698	60.50175438596491	0	1	1	0	0	0			7.34		0	8.1	159	16.8		0	0	0	1	0	1
160095	002-39060	143533	74	0	120.9666666666666667	0	1					0	1	0	0	0	0	1	1	62.03886925795053	125.94871794871794	60.51282051282051	85.07692307692308	21.5962732919254658	97.5232974910394265	36.8788888888888889	0.49257245542753886	65.43589743589743	1	0	1	1	0	0		1.73	3.5	31	0	7	339	23.5	125	0	0	1	1	0	1
160099	002-26540	143535	68	1	44.9166666666666667	0	1					0	0	0	1	0	0	0	1	60.5923344947735192	138.02272727272728	73.88636363636364	95.88636363636364		95.2229965156794425	36.8155555555555556	0.4390025881393108	64.13636363636364	0	0	0	0	0	0		0.66	7.22	37	0	11.2	219	7.5	139	0	0	0	1	0	1
160116	002-71981	143547	24	1	27	0	1					0	0	0	0	0	0	0	0	87.9857651245551601	112.17	63.175	76.39	16.9217081850533808	95.7647058823529412	36.8047619047619048	0.7843965866502198	48.995000000000005	1	1	0	1	0	0		0.91	2.2	26	0	10.6	237	21.3	144	0	0	0	1	0	1
160155	002-55356	143574	58	0	52.7833333333333333	0	1					0	0	0	0	0	0	0	0	95.1666666666666667	109.6984126984127	54.883597883597886	72.80423280423281	19.8925925925925926	98.9333333333333333	36.7446078431372549	0.8675300245984663	54.81481481481481	1	1	1	0	0	0	0.5	2.51	7.26	28	0	6.7	196	18.8	125	0	0	1	1	0	1
160162	002-43122	143580	32	1	51.3333333333333333	0	1					0	0	0	0	0	0	0	0	89.0347222222222222	131.9795918367347	80.59183673469387	99.91836734693878	15.0384615384615385	96.3063380281690141	37.6374485596707819	0.6746097709740048	51.38775510204083	1	0	0	1	0	0		1.06		29	0	13	319	13.4	116	0	0	0	0	0	0
160226	002-48225	143631	50	0	53.5166666666666667	0	1					0	0	0	0	0	0	1	1	120.0491803278688525	142.36507936507937	67.7936507936508	93.2063492063492		95.6512605042016807	37.5175925925925926	0.8432487858909284	74.57142857142857	1	0	1	0	1	0					0	8.2	183	22.2		0	0	0	0	0	1
160279	002-2070	143669	43	1	1148.8166666666666667	0	0					1	1	0	0	0	0	0	0	100.0769230769230769	98.72043010752688	55.18279569892473	68.25806451612904	30.6204379562043796	97.2478632478632479	38.3967592592592593	1.0137407522223991	43.53763440860215	1	1	1	1	1	0	2.9	1.75	7.34	24	0	14.1	236	12.2	117	1	0	1	1	0	0
160292	002-56503	143678	63	1	61.6833333333333333	0	0					0	1	0	0	0	0	1	1	74.5104895104895105	111.16083916083916	56.07342657342657	77.41258741258741	17.543859649122807	96.8741258741258741	36.7788888888888889	0.6702944136889784	55.08741258741259	0	1	1	0	0	0		0.91	3.4	22	0	12.2	160	11.9	132	0	0	0	1	0	0
160383	002-53974	143745	39	1	83.9333333333333333	0	0					1	1	0	1	0	0	0	1	97.89198606271777	156.66666666666666	77.44047619047619	110.28571428571429		99.3391608391608392	36.5422222222222222	0.6248424642301135	79.22619047619047	1	1	0	0	0	0			7.3		0	10.8	148	8.3		0	0	0	1	0	1
160515	002-68145	143844	67	0	38.5166666666666667	0	1					0	1	0	0	0	0	0	0	64.5143884892086331	116.5	55.70454545454545	79.8	16.823943661971831	97.5017667844522968	36.7305555555555556	0.5537715750146663	60.79545454545455	0	0	0	0	0	0		0.77		22	0	7.8	246	6	168	0	0	0	0	0	1
160556	002-56598	143873	68	1	31.2166666666666667	0	1					1	1	0	0	0	0	0	0	53.6759581881533101	134.62369337979095	72.02787456445994	91.45993031358886	20.554006968641115	96.2820512820512821	36.6658730158730159	0.3987110800527991	62.595818815331015	0	0	0	0	0	0		0.68		29	0	12.2	150	5.3	124	0	0	0	0	0	0
160575	002-69240	143887	62	0	26.7	0	1					0	0	0	0	0	0	0	0	78.3274021352313167	175.61176470588236	75.24705882352941	109.75581395348837		97.704626334519573	37.1009259259259259	0.446025938332864	100.36470588235295	1	0	1	0	0	0		2.73	7.24	22	0	8.6	393	12.6	161	0	0	1	1	0	1
160576	002-69240	143887	62	0	64.2666666666666667	0	1					0	0	0	0	0	0	0	0	97.176678445229682	171.2173913043478	76.43478260869566	111.34042553191489		96.6501766784452297	37.9236111111111111	0.5675631295683806	94.78260869565216	1	0	0	0	1	0	0.9	2.5	3.5	21	0	9.5	409	14.3	213	0	0	1	1	0	1
160578	002-66460	143889	63	1	124.6833333333333333	0	1					0	0	0	0	0	0	0	0	78.3886925795053004	116.66666666666667	57.574074074074076	81.14814814814815	11.4770318021201413	95.6129032258064516	36.4206666666666667	0.6719030792529026	59.092592592592595	0	0	0	0	0	1		1.13		30	0	8.8	69	14.1	113	0	0	0	0	0	1
160592	002-32664	143900	32	1	822.8833333333333333	0	1					0	0	0	0	0	0	0	0	87.1041666666666667	118.15972222222223	37.375	57.78819444444444	17.3715277777777778	99.8333333333333333	36.0976190476190476	0.7371730825741992	80.78472222222223	1	0	1	0	0	1	5	0.94	1.7	26	0	9.3	93	34.7	159	1	1	0	1	0	1
160594	002-32664	143900	32	1	639.7166666666666667	0	1					0	0	0	0	0	0	0	0	95.9154929577464789	99.95255474452554	55.29197080291971	72.22992700729927	25.3305785123966942	99.4295774647887324	36.5643393393393393	0.9596102190974746	44.660583941605836	1	1	1	0	1	1	2.7	1.37	2.5	24	0	8.8	20	33.9	143	1	0	1	1	0	1
160595	002-32664	143900	32	1	140.15	0	1					0	0	0	0	0	0	0	0	87.2569444444444444	111.44444444444444	49.06666666666667	69.35555555555555	22.7777777777777778	96.2013888888888889	36.1943262411347518	0.7829636091724825	62.37777777777777	1	0	1	1	0	1		2.9	2.4	19	0	7.1	78	34	217	0	0	1	1	0	1
160626	002-12205	143920	53	1	68.9833333333333333	0	1					0	1	0	0	0	0	0	0	78.048780487804878	119.76470588235294	67.9673202614379	83.82352941176471	15.6829268292682927	99.0958904109589041	37.1361111111111111	0.6516843164502372	51.79738562091504	0	1	0	0	1	0			7.49		0					0	0	0	0	0	0
160678	002-69611	143964	86	0	366.2	0	0					0	1	0	0	0	0	1	1	80.2262443438914027	126.710407239819	58.53846153846154	83.10859728506787		99.5113122171945701	36.4953703703703704	0.6331464485947934	68.17194570135746	1	1	1	1	0	0		1.88	7.06	20	0	8.2	63	14.8	158	0	0	1	1	0	1
160686	002-77007	143971	48	1	25.9166666666666667	0	1					0	0	0	0	0	0	0	0	82.4335664335664336	142.9090909090909	68.84265734265735	92.39160839160839		96.1684210526315789	36.9134920634920635	0.5768252104129967	74.06643356643356	0	1	0	0	0	0		1.62	3	24	0	10.3	194	13.1	121	0	0	1	1	0	1
160687	002-69396	143972	40	0	79.5166666666666667	0	1					1	1	0	0	0	0	0	0	112.5331010452961672	136.54166666666666	77.83333333333333	100.08333333333333	27.2591240875912409	97.1888111888111888	36.6317460317460317	0.8241667455255136	58.70833333333333	1	0	0	0	0	0		0.65		24	0	10.4	214	6.9	147	0	0	0	0	0	1
160733	002-64005	144006	62	1	44.1666666666666667	0	1					0	1	0	0	0	0	0	0	90.8263888888888889	131.84615384615384	60.43195266272189	79.37869822485207	21.0474308300395257	96.0035211267605634	36.9174603174603175	0.6888815960067419	71.41420118343194	1	1	1	1	0	0			7.29		0	14.3	251	18.5		0	0	0	1	0	0
160783	002-9445	144046	72	1	115.75	0	1					1	1	0	0	0	0	0	0	107.0173611111111111	107.3	67.96	81.6	47.5243055555555556	97.3151750972762646	36.662037037037037	0.9973659003831418	39.34	1	1	1	1	0	0		1.1		30	0.03	10.1	167	8	97	0	0	0	0	0	1
160797	002-30512	144057	66	1	40.9833333333333333	0	0					1	1	1	0	0	0	0	1	64.9930555555555556	122.71428571428571	71.94285714285714	91.82857142857142	15.3548387096774194	94.984	36.912037037037037	0.5296290906739103	50.77142857142857	0	0	0	0	0	0		0.86		24	34.44	12.6	172	8.9	107	0	0	0	0	1	0
160799	002-77836	144059	73	0	24.4833333333333333	1	0					1	1	0	0	0	0	0	0	50.1906474820143885	110.35175879396985	22.412060301507537	45.87437185929648	25.125	98.1018181818181818	36.8291666666666667	0.45482417344812676	87.93969849246231	0	1	1	1	0	0		9.55	3.5	14	1.85	9.2	271	17.8	118	0	0	1	1	1	1
160881	002-58272	144127	71	1	25.95	0	0					0	1	0	0	0	0	0	0	63.7573221757322176	117.25	58	81.75	13.8055555555555556	96.3	36.7305555555555556	0.5437724705819379	59.25	0	0	1	1	0	0		1.72		33	0	9	179	13.5	107	0	0	1	0	0	1
160897	002-22748	144140	90	0	32.2166666666666667	0	0					0	1	0	0	0	0	0	0	69.7142857142857143	125.4006968641115	49.09407665505226	73.88153310104529	14.8235294117647059	97.8048780487804878	36.4285714285714286	0.5559322033898305	76.30662020905923	0	0	1	1	0	0		1.04	7.25	24	0	10.2	141	10.1	115	0	0	0	1	0	1
160927	002-17441	144166	83	1	25.8333333333333333	0	1					0	0	0	0	0	0	0	0	73.1428571428571429	102.45614035087719	59.07017543859649	75.6842105263158	20.8468468468468468	96.2250922509225092	36.2633333333333333	0.7138943248532289	43.3859649122807	1	1	1	1	0	0	1.4	2.02		27	4	7.1	129	5.4	104	0	0	1	0	1	1
161069	002-13755	144280	72	1	715.3166666666666667	0	1					0	0	0	0	0	0	0	0	81.275	111.43243243243244	55.91891891891892	77.89189189189189	31.0573476702508961	94.9642857142857143	37.2666666666666667	0.7293657530924085	55.513513513513516	0	1	1	1	1	0		5.02		28	0	8	290	9.8	110	0	0	1	0	0	1
161093	002-38600	144297	71	0	94.25	0	0					0	0	0	0	0	0	0	0	74.2152777777777778	129.4090909090909	60.81818181818182	86.81818181818181	29.9019607843137255	96.4045801526717557	36.6361111111111111	0.5734935409592944	68.5909090909091	0	0	0	0	0	0		0.91		27	0	10.9	331	8.5	123	0	0	0	0	0	1
161176	002-49760	144359	31	1	239.8833333333333333	0	1					1	1	0	1	0	0	1	2	85.4160839160839161	107.47902097902097	70.3076923076923	82.7560975609756	11.3191489361702128	96.7569444444444444	37.1238095238095238	0.7947233156576337	37.171328671328666	1	1	1	1	0	0		1.86	7.32	27	0	13.5	228	12	88	0	0	1	1	0	0
161177	002-76369	144360	74	1	82.7166666666666667	0	1					1	1	0	1	1	0	0	2	73.1732851985559567	126	67.25	89.46428571428571		95.0543478260869565	37.4530864197530864	0.5807403587186981	58.75	0	0	0	1	1	0		1.45		32	37.27	11.4	208	12.3	114	0	0	1	0	1	1
161220	002-56982	144396	68	0	189.45	0	1					1	1	0	0	0	0	0	0	90.6480836236933798	106.35955056179775	52.056179775280896	70.73033707865169	18.313588850174216	94.8566433566433566	36.9738095238095238	0.8522796791156467	54.30337078651685	1	1	1	1	0	0		1.31	7.19	26	0	10.8	169	10.2	155	0	0	1	1	0	1
161271	002-20242	144437	90	1	35	0	1					0	1	0	0	0	0	0	0	65.4666666666666667	129.2	53.6	81.6	16.73828125	96.0915492957746479	36.6841269841269841	0.5067079463364293	75.6	0	0	0	1	0	0		0.78	7.37	25	0	9.8	156	8.1	127	0	0	0	0	0	1
161321	002-19281	144475	79	1	49.1	0	1					0	1	0	0	0	0	0	0	66.7569444444444444	150.98954703832752	43.68292682926829	71.48432055749129	17.7275985663082437	98.7421602787456446	36.5674603174603175	0.44212957621164806	107.30662020905922	0	0	1	0	0	0		1.17	7.41	25	0	11	107	9.5	133	0	0	0	0	0	1
161360	002-39047	144503	76	0	83.4	0	1					0	0	0	0	0	0	0	0	105.0316901408450704	116.48936170212765	61.06382978723404	83.56382978723404	31.1443661971830986	96.1971830985915493	36.5452380952380952	0.9016419062319121	55.42553191489361	1	0	0	0	0	0		1.35	7.38	31	0	11.1	104	18.3	119	0	0	1	0	0	1
161362	002-19901	144505	69	1	31.9333333333333333	0	0					0	1	0	0	0	0	0	0	92.0209059233449477	131.54063604240284	54.10600706713781	80.42049469964664	17.1619718309859155	95.5335689045936396	36.8788888888888889	0.699562573908199	77.43462897526503	1	1	1	1	0	0			7.39		0					0	0	0	0	0	0
161392	002-31036	144528	74	1	24.5	0	1					0	1	0	0	0	0	0	0	86.7587412587412587	116.43617021276596	55.9645390070922	73.99645390070921	18.293040293040293	96.0839160839160839	36.8492063492063492	0.7451184722084676	60.47163120567376	0	1	1	0	0	0		1.16	7.39	27	0	12.4	209	10.7	211	0	0	0	0	0	0
161398	002-17918	144534	89	1	217.6833333333333333	0	1					0	1	0	0	0	0	0	0	79.7259786476868327	138.3030303030303	77.87878787878788	100.36363636363636	26.1236363636363636	96.7311827956989247	36.6092592592592593	0.5764586536752115	60.424242424242436	1	0	0	0	0	0		2.16		23	0	10.1	207	8.1	158	0	0	1	0	0	1
161411	002-8592	144542	70	0	374.3166666666666667	0	1					0	0	0	0	0	0	0	0	84.7359154929577465	119.72280701754386	51.97543859649123	74.56140350877193	30.0598591549295775	96.3403508771929825	37.9545795795795796	0.7077675307140165	67.74736842105263	1	1	1	0	1	0		3.3	7.47	25	0	7.7	49	16.7	166	0	0	1	0	0	1
161429	002-55639	144557	81	0	131.6833333333333333	0	1					1	1	0	0	0	0	1	1	126.8251748251748252	97.67811158798283	52.47639484978541	66.57081545064378	17.972027972027972	98.8391608391608392	36.2928571428571429	1.2983991271262243	45.20171673819742	1	1	1	0	0	0		10.6	4.8	38	6.44	7.9	138	11.4	190	0	0	1	1	1	1
161436	002-62036	144563	73	1	27.8	0	0					1	1	1	0	0	0	1	2	58.2369337979094077	136.26923076923077	78.5	99.07407407407408	18.7566137566137566	97.0837988826815642	36.8571428571428571	0.42736671711703206	57.769230769230774	0	0	0	0	0	0		1.08	3.9	26	0.02	15.1	165	9.2	129	0	0	0	1	0	0
161478	002-19414	144597	65	1	24.95	0	0					0	0	0	0	0	0	0	0	80.3380281690140845	152.66438356164383	59.917808219178085	89.10958904109589	17.6877637130801688	97.6428571428571429	36.6	0.5262394953867853	92.74657534246575	0	0	1	0	0	0		1.15		26	0	13.2	224	11.7	117	0	0	0	0	0	0
161496	002-8486	144611	79	0	51	0	1					1	1	1	1	0	0	0	2	93.8156862745098039	141.06666666666666	73.33333333333333	98.2	21.1236559139784946	99.3474903474903475	36.8291666666666667	0.6650450350272434	67.73333333333333	1	0	0	0	0	0		1.3		31	0	11	457	12.6	220	0	0	1	0	0	1
161497	002-8486	144611	79	0	45.2833333333333333	0	1					0	0	0	0	0	0	0	0	86.9090909090909091	152.9718309859155	42.985915492957744	74.43661971830986	23.0337078651685393	95.6056338028169014	37.0422222222222222	0.5681378744632589	109.98591549295774	1	0	1	1	0	0		1.5	4.4	25	0	11.1	358	14.3	243	0	0	1	1	0	1
161498	002-60287	144612	46	1	390.6833333333333333	0	1					0	1	0	0	0	0	0	0	96.2916666666666667	110.98615916955018	58.3356401384083	76.16262975778547	38.0222222222222222	95.4567474048442907	36.7006944444444444	0.8676006755001299	52.650519031141876	1	1	1	1	0	0		2.17	4.4	24	0	9	91	10.1	138	0	0	1	1	0	1
161509	002-73238	144620	70	1	28.2666666666666667	0	1					0	1	0	0	0	0	0	0	76.5531914893617021	138.39084507042253	62.644366197183096	89.65263157894736	21.3125	96.2288732394366197	36.7805555555555556	0.5531665873592022	75.74647887323943	0	0	1	1	0	0		0.82	7.35	23	0	10.5	156	7.9	103	0	0	0	0	0	1
161524	002-33410	144632	51	1	73.7	0	1					1	1	0	0	0	0	0	0	85.024822695035461	122.99568965517241	75.66379310344827	99.71551724137932	22.0319148936170213	97.6524822695035461	36.7142857142857143	0.6912829460398888	47.33189655172414	1	1	1	0	0	0		1.15		19	384.62	14.9	303	15.2	267	0	0	0	0	1	0
161540	002-19905	144644	71	1	110	0	1					0	0	0	0	0	0	0	0	86.6701754385964912	108.96	71.98	85.48		99.1684210526315789	37.1611111111111111	0.7954311255377798	36.97999999999999	1	0	0	0	1	0	1.3	2.49		25	0	11	171	9.2	232	0	0	1	0	0	1
161565	002-36269	144661	40	1	33.3333333333333333	0	1					0	0	0	0	0	0	0	0	116.5985915492957746	125.71428571428571	67.32142857142857	89.10714285714286	20.2170818505338078	98.9330985915492958	36.6317460317460317	0.9274887964148528	58.39285714285714	1	0	0	0	0	1		1.41	1.2	10	0	13.2	337	15.3	221	0	0	1	1	0	0
161610	002-32054	144697	77	0	24.8	0	0					0	0	0	0	0	0	0	0	78.181184668989547	131.3919413919414	48.96336996336996	75.89781021897811	19.4982578397212544	99.4736842105263158	36.9393162393162393	0.5950226767391732	82.42857142857144	0	0	1	0	0	0		0.96	2.6	24	0	9.9	133	12.5	133	0	0	0	1	0	1
161657	002-2729	144734	56	0	72.35	0	1					0	0	0	0	0	0	0	0	94.406015037593985	136.31182795698925	72.24731182795699	95.2258064516129	21.5320197044334975	95.3745318352059925	37.4518518518518519	0.6925739053795252	64.06451612903226	1	1	1	1	1	0	1.5	0.82	2	27	0	11	111	8	128	0	0	0	1	0	1
161687	002-1734	144755	69	0	228.85	0	1					0	1	0	0	0	0	0	0	96.5679442508710801	139.58536585365854	43.7595818815331	75.07317073170732	21.6842105263157895	99.3275261324041812	37.6124444444444444	0.6918199745388283	95.82578397212544	1	1	1	0	0	0		5.9	7.28	22	0	8.9	86	18.7	101	0	0	1	1	0	1
161688	002-1734	144755	69	0	481.5833333333333333	0	1					0	1	0	0	0	0	0	0	90.5547703180212014	114.2156862745098	64.82352941176471	80.13725490196079	25.3745583038869258	99.4542124542124542	37.2073170731707317	0.7928400491363229	49.3921568627451	1	1	1	0	0	0		2.67	4.7	26	0				92	0	0	1	1	0	0
161694	002-19021	144761	68	0	157.95	0	1					0	0	0	0	0	0	1	1	61.9928825622775801	134.0151515151515	61.878787878787875	90.24242424242425	19.953125	95.2135231316725979	36.6055555555555556	0.462581147440398	72.13636363636363	0	0	1	0	0	0		5.12	7.45	30	0	7.6	180	9.4	156	0	0	1	0	0	1
161700	002-10988	144765	78	1	49.05	0	1					1	1	0	0	0	0	0	0	79.9128919860627178	84.96078431372548	51.92156862745098	62.71568627450981	17.6739130434782609	99.5087108013937282	36.6923076923076923	0.9405856199605813	33.0392156862745	0	1	1	0	0	0		0.92		17	0	6.8			106	0	0	0	0	0	1
161738	002-18868	144795	90	0	119.15	0	1					1	1	0	0	0	0	1	1	77.1284722222222222	128.97058823529412	66.44117647058823	93.91176470588235		99.1603053435114504	36.7675925925925926	0.5980314835930572	62.529411764705884	1	1	1	0	0	0		1.28		29	0	11.1	330	14	130	0	0	1	0	0	1
161797	002-25525	144844	77	1	51.4833333333333333	0	1					0	1	0	0	0	0	0	0	71.8090277777777778	136.93684210526317	59.228070175438596	83.59581881533101	22.7386759581881533	96.7291666666666667	36.7861111111111111	0.524395237058105	77.70877192982456	0	1	1	0	0	0		1.74	7.29	22	0	11.6	190	25.4	172	0	0	1	1	0	1
161916	002-22305	144937	52	1	48.8	0	1					0	1	0	0	0	0	0	0	79.0520833333333333	140.51398601398603	83.5	103.77777777777777	23.2256944444444444	98.6097560975609756	36.8944444444444445	0.5625922769386451	57.01398601398603	0	1	1	0	0	0		1.37	7.44	21	0	12.5	168	7.9	110	0	0	1	0	0	0
161941	002-54380	144958	55	0	163.3166666666666667	0	0					0	0	0	0	0	0	0	0	72.9721254355400697	138.7051282051282	81.2948717948718	102.6923076923077	15.1335740072202166	99.4377224199288256	35.8582828282828283	0.526095367776331	57.41025641025641	1	0	0	1	0	1	2.7	0.87	2.7	26	0	9.2	316	11.8	200	1	0	0	1	0	1
161942	002-54380	144958	55	0	259.6	0	1					0	0	0	0	0	0	0	0	102.036101083032491	144.40636042402826	67.02120141342756	86.91872791519435		99.9964664310954064	36.9238473167044596	0.7065900752807448	77.3851590106007	1	0	1	0	0	0	1.3	1.24	3.6	24	0	6	41	25.2	153	0	0	1	1	0	1
161980	002-59296	144989	87	0	176.8666666666666667	0	1					1	1	0	0	0	0	0	0	84.8511450381679389	134.04198473282443	62.93511450381679	87.12977099236642	16.842911877394636	97.091254752851711	37.5717013888888889	0.6330191634158148	71.10687022900764	1	0	0	1	0	0		1.27	7.54	29	0	9.8	118	6.9	77	0	0	1	0	0	1
161981	002-59296	144989	87	0	759.4	0	1					0	1	0	0	0	0	0	0	78.0659722222222222	120.23611111111111	49.00694444444444	68.27777777777777	10.2695035460992908	98.7232704402515723	36.3472222222222222	0.649272265218898	71.22916666666667	0	1	1	1	0	0		1.37	7.32	30	0	8.2	106	9.6	205	0	0	1	1	0	1
161982	002-25377	144990	62	1	32.9666666666666667	0	1					0	1	0	0	0	0	1	1	58.4930555555555556	144.35849056603774	69.47169811320755	102.49056603773585	18.3854166666666667	97.1307692307692308	36.7366666666666667	0.4051930393993523	74.88679245283019	0	0	1	1	0	0		4.5		23	0	8.3	285	5.4	110	0	0	1	0	0	1
161998	002-19163	145002	45	1	188.7833333333333333	0	1					0	1	0	0	0	0	0	0	117.8333333333333333	111.61504424778761	45.902654867256636	67.64601769911505	20.0659722222222222	99.6167247386759582	36.912037037037037	1.0557119259993393	65.71238938053096	1	1	1	1	0	0		5.66	7.53	23	0	7.7	263	21.6	98	0	0	1	0	0	1
162000	002-19163	145002	45	1	120.5333333333333333	0	1					0	1	0	0	0	0	0	0	92.2033898305084746	87.97489539748953	44.88702928870293	57.76150627615063	20.0423728813559322	99.1434599156118143	35.9405797101449275	1.0480647850038773	43.087866108786606	1	1	1	0	0	1	17	4.39	7.07	19	0	5.9	93	45.4	166	1	1	1	1	0	1
162037	002-8175	145028	78	0	99.1833333333333333	0	1					0	1	0	0	0	0	0	0	88.2926829268292683	141.46527777777777	66.83680555555556	89.60069444444444	17.4685314685314685	96.4791666666666667	36.7018518518518519	0.6241297109353205	74.62847222222221	1	0	1	0	0	0		2.66	7.31	20	0	10.4	189	14.9	152	0	0	1	1	0	1
162056	002-65946	145040	79	0	47.9666666666666667	0	1					1	1	0	0	0	0	0	0	90.2256944444444444	124.75384615384615	72.42564102564103	89.29230769230769	25.53125	95.2777777777777778	36.7944444444444445	0.7232297618558254	52.32820512820513	1	0	0	1	0	0	1.1	1.24		23	20.31	13.6	340	13.1	165	0	0	1	0	1	0
162080	002-57526	145059	79	0	24.6666666666666667	0	1					0	0	0	0	0	0	0	0	85.5473684210526316	139.46363636363637	86.85454545454546	107.33636363636364	22.4982456140350877	94.7894736842105263	36.9530864197530864	0.6134026808106244	52.60909090909091	0	1	0	0	0	0		0.9	3.6	23	0	13.7	249	17.1	163	0	0	0	1	0	0
162105	002-15252	145081	58	0	107.4833333333333333	0	1					0	0	0	0	0	0	0	0	100.1392857142857143	102.62886597938144	64.30927835051547	76.35051546391753		99.4768683274021352	36.9366666666666667	0.975741910023678	38.319587628865975	1	1	1	1	0	0	2	1.39	0.9	12	0	5.7	23	7.2	83	0	0	1	1	0	1
162156	002-43588	145125	63	0	49.9333333333333333	0	1					1	1	0	1	1	0	0	2	83.2007042253521127	118.33333333333333	66.14285714285714	84.33333333333333		95.4448398576512456	36.6880952380952381	0.7031045427494544	52.19047619047619	0	0	0	0	0	0		1.01	7.3	26	0.58	13.1	218	6.4	154	0	0	0	1	1	0
162197	002-53797	145153	59	1	24.5	0	1					1	1	0	0	0	0	0	0	84.397212543554007	135.64	73.32	96.68	22.0209059233449477	96.7622377622377622	36.8682539682539683	0.6222147784101594	62.31999999999999	1	0	0	0	0	0		1.11		26	0	12.2	180	10.3	137	0	0	0	0	0	0
162236	002-71484	145185	68	0	127.5166666666666667	0	1					0	0	0	1	0	0	0	1	70.7003484320557491	165.16071428571428	72.01785714285714	102.66071428571429	18.7177700348432056	96.527972027972028	37.3287037037037037	0.4280700088869199	93.14285714285714	1	0	0	1	0	0		0.74	7.32	46	0	10	340	14.8	214	0	0	0	1	0	1
162256	002-65208	145202	57	1	46.6	0	0					0	0	0	0	0	0	0	0	63.5818815331010453	132.78571428571428	77.5	99.46428571428571	81	96.6506024096385542	36.9055555555555556	0.4788307377425577	55.28571428571428	0	0	0	0	0	0		1.12		28	24.21	15.9	227	10.6	111	0	0	0	0	1	0
162266	002-76885	145210	77	1	42.85	0	1					0	0	0	0	0	0	0	0	109.4714285714285714	122.12820512820512	63.1025641025641	85.74358974358974	23.075	95.6785714285714286	36.653968253968254	0.8963648360876999	59.02564102564102	1	0	1	0	0	0		1.62	7.39	31	0.72	8.5	60	6.1	260	0	0	1	0	1	1
162352	002-59499	145273	71	1	177.2166666666666667	0	0					1	1	0	1	0	0	1	2	116.3472222222222222	110.08771929824562	77.28070175438596	93.984375	16.2661870503597122	93.4166666666666667	36.8159722222222222	1.056859229747676	32.80701754385966	1	1	0	1	0	0		2.1	7.39	24	0	13.6	223	12	95	0	0	1	0	0	0
162405	002-59223	145309	73	0	125.2833333333333333	0	0					0	0	0	0	0	0	0	0	77.3333333333333333	105.54237288135593	62.847457627118644	82.27868852459017	26.2583333333333333	98.926056338028169	36.9208333333333333	0.7327230876291418	42.69491525423729	1	1	1	1	0	0		0.83		24	0	8.9	229	6.6	87	0	0	0	0	0	1
162407	002-13292	145311	76	0	479.7833333333333333	0	1					0	0	0	0	0	0	0	0	94.1739130434782609	106.014440433213	41.335740072202164	66.96389891696751	12.1050724637681159	99.9855595667870036	36.725	0.8883121267126431	64.67870036101084	1	1	1	0	0	0	2.5	2.02	2.4	26	0	9.3	470	37.4	170	1	0	1	1	0	1
162441	002-64196	145338	59	1	143.65	0	0					0	0	0	0	1	0	0	1	91.3776223776223776	126.90839694656489	70.45801526717557	89.61068702290076	19.6901960784313725	99.2264808362369338	36.8333333333333333	0.7200281823439717	56.450381679389324	1	1	1	1	0	0		0.82	7.36	30	0.12	10.8	195	12.8	129	0	0	0	0	1	1
162453	002-61021	145347	72	1	25.25	0	1					1	1	0	0	0	0	0	0	61.6590038314176245	161.6060606060606	72.9090909090909	103.18181818181819	20.2530612244897959	96.2579185520361991	36.9626984126984127	0.38153893239017095	88.69696969696969	0	0	0	1	0	0		1.17		27	0.02	12	239	5.5	111	0	0	0	0	0	0
162467	002-52040	145358	57	0	37.2833333333333333	0	1					0	0	0	0	0	0	0	0	96.8357142857142857	127.38414634146342	77.92682926829268	98.89634146341463		98.3843416370106762	37.4751461988304094	0.7601865464964407	49.45731707317074	1	1	0	0	0	0			7.23		0	12	373	9		0	0	0	1	0	0
162533	002-16851	145412	72	0	72.1333333333333333	0	0					1	1	1	0	0	0	1	2	82.5105633802816901	144.14285714285714	70.04761904761905	100.42857142857143		95.874251497005988	36.7	0.5724221443627076	74.09523809523809	0	0	0	0	0	0					0	11.4	248	6.7		0	0	0	0	0	1
162578	002-42371	145447	33	1	46.0333333333333333	0	0					0	0	0	0	0	0	0	0	83.3661971830985915	157.54794520547946	81.47945205479452	106.05405405405405	29.7147887323943662	94.9788732394366197	37.3047619047619048	0.5291481083702457	76.06849315068494	0	0	0	1	0	0		2.71	4.1	28	0	9	44	8.4	122	0	0	1	1	0	1
162584	002-25141	145453	75	1	550.15	0	1					1	1	1	0	1	0	1	3	94.9673913043478261	105.70397111913357	58.664259927797836	74.98194945848375		98.9436619718309859	36.2857142857142857	0.8984278480636732	47.03971119133573	1	1	1	1	0	1	4.7	1.98	7.38	16	55.38	10.5	520	78.7	251	1	1	1	0	1	1
162589	002-29673	145456	83	1	26.7666666666666667	0	1					0	0	0	0	0	0	1	1	57.3986013986013986	153	70.92857142857143	109.5625		96.0947368421052632	36.9	0.3751542575071987	82.07142857142857	0	0	0	1	0	0		1.34		24	0	13.9	142	7	188	0	0	1	0	0	0
162645	002-37687	145500	59	1	36.5833333333333333	0	1					0	0	0	0	0	0	0	0	82.6912280701754386	126.51515151515152	60.15151515151515	80.33333333333333	10.8	96.0899280575539568	36.8501915708812261	0.6536073116924047	66.36363636363637	0	0	0	0	0	0		3.23	4.7	27	0	12.9	250	12.5	345	0	0	1	1	0	0
162673	002-1619	145523	39	1	82.3333333333333333	0	1					1	1	1	0	0	0	0	1	106.2693726937269373	109.23255813953489	67.04651162790698	82.97727272727273	30.125	95.0333333333333333	37.7861111111111111	0.9728726901916667	42.18604651162791	1	1	1	0	1	0		1.07	2.9	30	22.58	15	251	10	141	0	0	0	1	1	0
162675	002-77964	145525	23	1	24.1166666666666667	0	1					1	1	0	0	0	0	0	0	91.2107142857142857	96.59574468085107	59.46808510638298	72.25531914893617	26.5	99.7572463768115942	36.6490740740740741	0.9442518879798615	37.12765957446809	1	1	1	0	0	0	1.9	1.05		22	0.21	10.8	168	11.9	127	0	0	0	0	1	1
162690	002-64164	145538	61	1	46.1333333333333333	0	1					0	0	0	1	1	0	1	3	112.506993006993007	99.3913043478261	55.20652173913044	69.29347826086956	25.3309090909090909	96.4265734265734266	37.9018518518518519	1.1319601221176023	44.184782608695656	1	1	1	0	1	1	11.4	3.22	4.5	16	1.52	12.5	156	7	108	1	1	1	1	1	0
162768	002-12573	145590	61	1	91.8666666666666667	0	1					0	1	0	0	0	0	0	0	88.0627177700348432	112.1602787456446	54.62717770034843	70.78745644599303	19.6736842105263158	96.6503496503496503	36.7730769230769231	0.7851506679092886	57.53310104529617	1	1	1	1	1	0			7.29		0	9	168	8.5		0	0	0	1	0	1
162791	002-56978	145610	69	0	190.9333333333333333	0	1					0	0	0	1	0	0	1	2	92.2787456445993031	127.76	55.64	78.976		95.6132404181184669	37.3633333333333333	0.7222819790591679	72.12	1	0	0	1	0	0		0.99	7.23	42	0.05	8.8	182	7.2	87	0	0	0	1	0	1
162792	002-48072	145611	80	0	30.25	0	1					0	0	0	0	0	0	0	0	93.1508771929824561	149.32758620689654	76.77586206896552	103.67241379310344	18.9824561403508772	96.8280701754385965	37.102991452991453	0.6238022026547723	72.55172413793102	1	1	1	0	1	1					0	11.2	235	11.6		0	0	0	0	0	1
162800	002-3910	145618	90	0	47.3166666666666667	0	1					0	1	0	0	0	0	0	0	85.4027777777777778	107.03472222222223	35.27777777777778	61.99305555555556	31.1056338028169014	98.1319444444444444	36.3486111111111111	0.7978978784143255	71.75694444444446	1	1	1	0	0	1		3.07	7.25	24	0	8.1	165	15	192	0	0	1	1	0	1
162929	002-48313	145716	66	0	47.2333333333333333	0	1					0	0	0	0	0	0	0	0	62.8382352941176471	133.02173913043478	63.78260869565217	89.25	26.1195652173913043	99.1289198606271777	31.5493055555555556	0.4723907212827932	69.23913043478261	0	1	1	1	0	1		1.73	7.34	41	0	8.7	74	2.1	103	0	0	1	1	0	1
163009	002-69683	145778	81	0	43.9333333333333333	0	1					0	0	0	0	0	0	0	0	91.9270833333333333	168.7093023255814	80.55813953488372	113.74418604651163	22.2133333333333333	95.5763888888888889	36.7895833333333333	0.5448844969788866	88.15116279069768	1	0	0	0	0	0		0.98		24	0	7	183	12	93	0	0	0	0	0	1
163022	002-13481	145790	34	1	24.4666666666666667	0	1					0	0	0	0	0	0	0	0	72.3661417322834646	108.69491525423729	66.61016949152543	82.47457627118644	18.9565217391304348	98.5497630331753555	36.6777777777777778	0.6657730176523818	42.08474576271186	0	0	0	1	0	0	3.3	1.68		21	0	6.9	49	10.7	153	1	0	1	0	0	1
163092	002-37909	145844	30	1	138.6166666666666667	0	1					0	0	0	0	0	0	0	0	138.5571428571428571	162.9913043478261	76.37391304347825	99.62608695652175	10.9904761904761905	99.8325358851674641	37.1314814814814815	0.8500891713919883	86.61739130434783	1	0	0	0	0	0		1.22		29	0	9.8	194	11.3	138	0	0	1	0	0	1
163126	002-17713	145869	79	1	142.85	0	1					0	1	1	1	0	0	0	2	90.0174825174825175	103.83916083916084	53.8006993006993	73.6993006993007	23.375	95.3601398601398601	36.6796296296296296	0.8668933934945114	50.03846153846154	1	1	1	0	0	0		1.72		25	14.37	14.6	176	13.6	102	0	0	1	0	1	0
163173	002-839	145908	74	1	126.5	1	1					0	0	0	0	0	0	0	0	72.9651567944250871	98.81203007518798	52.18045112781955	68.88888888888889		97.1149825783972125	36.7648936170212766	0.7384238208536399	46.631578947368425	0	1	1	0	0	1		5.9	6.8	15	0	7.8	153	6.9	275	0	0	1	1	0	1
163191	002-67866	145925	62	0	89.5833333333333333	0	0					0	0	0	0	0	0	0	0	100.5121951219512195	98.97101449275362	55.971014492753625	71.98550724637681	13.0173410404624277	99.6585365853658537	36.7211111111111111	1.0155720403301558	43	1	1	1	0	0	0		10.21	7.42	22	0.08	7.9	205	10	100	0	0	1	0	0	1
163208	002-73331	145940	84	1	25.9333333333333333	0	1					0	0	0	0	0	0	0	0	84.1219512195121951	160.2972972972973	57.737451737451735	87.15057915057915	26.759581881533101	95.6666666666666667	36.9953703703703704	0.5247870839861661	102.55984555984556	1	0	1	0	0	0		0.96		22	0	9.5	86	5.1	123	0	0	0	0	0	1
163231	002-30433	145958	65	1	47.9	0	1					0	1	0	0	1	0	0	1	68.3645833333333333	109.33333333333333	46.21875	63.71180555555556	15.4928571428571429	99.7361111111111111	36.9777777777777778	0.6252858231707317	63.11458333333333	0	1	1	0	0	0			7.32		0	8.7	117	12.3		0	0	0	1	0	1
163241	002-46125	145967	76	0	69.6666666666666667	0	0					0	1	0	0	0	0	0	0	84.6936619718309859	155.9090909090909	69.7090909090909	98.57142857142857	23.8315412186379928	95.9084507042253521	36.7675925925925926	0.5432246540467294	86.2	1	0	0	1	0	0	1.1	1.04		25	0	11.3	254	18.2	111	0	0	0	0	0	1
163242	002-23615	145968	75	1	90.15	0	1					1	1	0	0	0	0	0	0	60.458041958041958	130.796875	62.5	89.125	20.2779783393501805	94.3633093525179856	36.8638888888888889	0.46222848946537876	68.296875	0	0	0	1	0	0	0.9	0.81	5	34	0.07	10.3	97	8.8	105	0	0	0	1	0	1
163276	002-21469	145995	82	1	114.8333333333333333	0	1					0	1	1	0	0	0	0	1	65.9084507042253521	142.46153846153845	62.588235294117645	89.33031674208145	21.647887323943662	96.6866197183098592	36.7763888888888889	0.46264031271864453	79.8733031674208	0	0	0	0	0	0		1.24		25	2.77	11.9	169	8.9	127	0	0	1	0	1	1
163362	002-52597	146067	66	0	24.4166666666666667	0	1					0	0	0	0	0	0	0	0	69.4785992217898833	178.8	76.23333333333333	113.56666666666666		96.1523809523809524	36.7733333333333333	0.3885827696968114	102.56666666666668	0	0	0	1	0	0		0.83	7.35	24	0.03	10.7	167	19.7	166	0	0	0	0	0	1
163398	002-20531	146098	83	0	71.1333333333333333	0	1					0	0	0	1	0	0	1	2	89.7993079584775087	119.99621212121212	51.859848484848484	75.53030303030303		96.5224913494809689	36.9296296296296296	0.7483511885172531	68.13636363636364	1	0	0	1	0	0		1.4		27	1.8	11.3	191	19.6	129	0	0	1	0	1	1
163413	002-10328	146107	59	1	53.5833333333333333	0	1					0	1	0	0	0	0	0	0	90.0798611111111111	128.73958333333334	62.74305555555556	80.55902777777777	17.5966850828729282	94.6607773851590106	37.5	0.6997060172074332	65.99652777777779	1	1	1	1	1	0			7.22		0	9.4	251	13.9		0	0	0	1	0	1
163427	002-61954	146118	77	1	191.7333333333333333	0	1					0	0	0	0	0	0	1	1	89.2657657657657658	142.141592920354	45.54424778761062	77.070796460177	15.7035398230088496	99.3407079646017699	36.7726495726495726	0.6280059476734859	96.59734513274336	1	0	1	0	0	0	1.9	5.21	2	22	4.64	7.4	151	15.8	189	0	0	1	1	1	1
163431	002-33537	146122	64	1	61.1	0	1					0	0	0	0	0	0	0	0	70.041958041958042	109.11764705882354	68.67647058823529	82.76470588235294	31.979020979020979	97.8064516129032258	35.875	0.6418939551015023	40.441176470588246	0	1	1	1	0	1	1.8	0.8	2.1	24	0	6.5	74	3.7	96	0	0	0	1	0	1
163450	002-74795	146136	34	1	51.65	0	1					0	0	0	0	0	0	0	0	86.3165467625899281	173.96491228070175	104.91228070175438	131.46491228070175	24.7158273381294964	93.158273381294964	36.7064814814814815	0.4961721627135564	69.05263157894737	1	1	1	1	0	0		1.83		33	0.05	13.1	304	15.6	131	0	0	1	0	0	0
163454	002-17695	146138	71	1	164.6333333333333333	0	0					0	1	0	0	1	0	0	1	84.4195804195804196	120.08741258741259	54.30769230769231	74.23076923076923		94.9685314685314685	37.007843137254902	0.702984422768962	65.77972027972028	1	1	1	1	0	0			7.29		0	12.4	78	12.3		0	0	0	1	0	0
163461	002-11413	146144	62	0	138.9333333333333333	0	1					0	1	0	0	0	0	0	0	88.5263157894736842	105.92830188679245	46.59622641509434	63.13962264150943	10.5843373493975904	95.6917293233082707	36.8265151515151515	0.835719200748478	59.33207547169811	0	1	1	0	0	1		1.5	7.39	30	0	6.2	188	12.3	115	0	0	1	0	0	1
163473	002-53895	146154	63	1	106.25	0	1					0	1	0	0	0	0	0	0	88.1017543859649123	105.14642857142857	50.36785714285714	68.97142857142858	24.3081395348837209	98.3643122676579926	36.7148148148148148	0.8378958332960896	54.77857142857143	1	1	1	1	0	0	3.8	3.06	7.2	20	0	7.5	294	22.6	190	1	0	1	1	0	1
163483	002-842	146162	56	1	27.6	0	1					0	1	0	0	0	0	0	0	75.2179930795847751	110.10069444444444	57.232638888888886	73.54671280276817	13.2911877394636015	99.3220973782771536	36.673015873015873	0.6831745563379613	52.86805555555556	1	1	1	0	0	0		0.71	7.25		0	9.6	133	9.2		0	0	0	1	0	1
163501	002-53543	146175	54	1	215.75	0	1					0	1	0	1	0	0	0	1	84.3055555555555556	72.89930555555556	64.08680555555556	68.15972222222223	25.4479166666666667	97.9318996415770609	37.225	1.1564658251964754	8.8125	0	1	1	0	0	0		1.42	7.24	29	0	9.1	114	15.6	133	0	0	1	1	0	1
163512	002-36272	146186	88	1	147.0833333333333333	0	1					0	0	0	0	0	0	0	0	67.3418181818181818	98.84615384615384	44.53846153846154	66.21212121212122	18.9545454545454545	98.2945454545454545	36.9422222222222222	0.6812790944464097	54.3076923076923	0	1	1	1	0	0	4.5	2.21		17	0	8.5	187	7.8	94	1	1	1	0	0	1
163555	002-78300	146216	71	1	713.25	0	1					0	0	0	0	0	0	0	0	85.4791666666666667	121.69056603773585	64.87924528301886	89.05660377358491	18.6006944444444444	98.9826388888888889	36.3222222222222222	0.7024305124865625	56.81132075471699	1	1	1	1	0	0	2.2	2.28	3.6	22	0	14.8	126	11	126	1	0	1	1	0	0
163578	002-78043	146234	80	0	30.05	0	1					0	0	0	0	0	0	0	0	81.1398601398601399	101.3920704845815	60.44493392070485	75.89867841409692	30.027972027972028	98.8936170212765957	36.9648148148148148	0.80025843985698	40.94713656387665	0	1	1	0	0	0	0.6	0.99	3.3	23	0.14	7.9	153	3.8	94	0	0	0	1	1	1
163579	002-78043	146234	80	0	212.4	0	1					0	1	0	0	0	0	0	0	75.8411552346570397	107.25	68.03260869565217	84.03260869565217	25.027906976744186	98.400749063670412	36.5527777777777778	0.7071436385515808	39.21739130434783	1	1	1	1	0	0	1	1.16	7.13	19	0	8	151	3.4	123	0	0	0	1	0	1
163590	002-32033	146242	68	0	66.85	0	1					0	0	0	0	0	0	0	0	94.3275261324041812	118.41463414634147	59.329268292682926	81.54878048780488	20.6585365853658537	98.4006968641114983	36.7270833333333333	0.7965867294394586	59.085365853658544	1	1	1	1	0	0		3.53	8.2	21	0	6.1	239	16.6	243	0	0	1	0	0	1
163622	002-60571	146267	63	0	27.9333333333333333	0	1					1	1	1	0	0	0	0	1	69.1153846153846154	164.9	66.8	101.70967741935483	17.8598130841121495	99.3565217391304348	36.8119047619047619	0.41913514017819653	98.10000000000001	1	0	0	0	0	0		0.57		26	0	12.9	176	11.1	103	0	0	0	0	0	0
163652	002-71305	146285	58	0	25.75	0	1					0	1	0	0	0	0	0	0	74.03125	100.28125	56.798611111111114	72.95833333333333	12.9964912280701754	97.6968641114982578	37.0833333333333333	0.7382362106575258	43.482638888888886	0	1	1	0	0	0			7.3		0	8.2	116	12.1		0	0	0	1	0	1
163675	002-69570	146303	83	0	52.2	0	1					0	1	0	0	0	0	0	0	79.1319444444444444	111.18055555555556	50.385416666666664	73.34722222222223	21.8541666666666667	95.3506944444444444	36.4753472222222222	0.7117426608369769	60.79513888888889	1	1	1	0	0	1			7.32		0	9.4	74	9		0	0	0	1	0	1
163758	002-71254	146368	69	0	71.25	0	0					1	1	1	0	0	0	0	1	81.8288973384030418	182.14285714285714	94.28571428571429	127.71428571428571	24.683206106870229	96.7528957528957529	36.8873015873015873	0.4492566912696638	87.85714285714285	1	0	0	0	0	0		0.81		26	70.06	12.8	309		100	0	0	0	0	1	0
163795	002-39945	146399	68	0	53.65	0	1					0	1	0	0	0	0	0	0	70.7741935483870968	73.65357142857142	62.43571428571428	67.44285714285714	14.178030303030303	96.0529100529100529	36.4166666666666667	0.9609064730421564	11.217857142857142	0	1	1	1	0	0		6.43	7.38	21	0	9.2	243	16.7	142	0	0	1	0	0	1
163796	002-39945	146399	68	0	103.8	0	1					0	1	0	1	0	0	0	1	79.40625	44.5	34.5	52.75	18.2434782608695652	99.3472222222222222	36.2935185185185185	1.7844101123595506	10	0	1	1	1	0	0		6.69		20	0	10.8	276	19.3	135	0	0	1	0	0	1
163846	002-36070	146437	72	1	25.7166666666666667	0	1					0	0	0	0	0	0	0	0	71.0631578947368421	88.86734693877551	49.66326530612245	65.39795918367346	19.8550724637681159	97.1304347826086957	36.8155555555555556	0.7996543200923425	39.204081632653065	0	1	1	0	0	0		4.23		25	0	8.7	142	8.5	181	0	0	1	0	0	1
163856	002-40731	146446	77	0	102.1666666666666667	0	1					0	1	0	0	0	0	0	0	82.8373702422145329	134.21951219512195	47.29965156794425	73.6411149825784		95.5416666666666667	36.8844444444444444	0.6171782990970008	86.9198606271777	0	1	1	1	0	0			7.38		0	9.6	330	13		0	0	0	0	0	1
163870	002-10780	146459	44	1	44.1	0	1					1	1	1	0	0	0	0	1	59.0069686411149826	144.46153846153845	86.42307692307692	107.61538461538461		98.0553191489361702	36.7211111111111111	0.4084614442675691	58.03846153846153	0	0	0	0	0	0		1.3		26	136.69	14.8	198	7.4	117	0	0	1	0	1	0
163973	002-9329	146538	55	0	67.4666666666666667	0	0					1	1	0	0	0	0	0	0	83.7744360902255639	185.75925925925927	67.29629629629629	100.0925925925926		98.8226415094339623	36.762962962962963	0.4509839047823926	118.46296296296298	1	0	0	0	0	0					0	13.6	176	11.1		0	0	0	0	0	0
164028	002-21246	146578	63	0	47.25	0	1					0	1	0	0	0	0	0	0	76.8210526315789474	126.0349344978166	54.56768558951965	75.67248908296943	20.0837209302325581	96.3558718861209964	37.7422222222222222	0.6095218991279738	71.46724890829694	0	1	1	0	1	0			7.29		0	9.3	138	10.8		0	0	0	1	0	1
164045	002-3623	146593	72	1	469.4333333333333333	1	1					0	0	0	0	0	0	0	0	76.65625	106.61785714285715	52.68928571428572	70.56071428571428	22.0243055555555556	100	36.262962962962963	0.7189813419086859	53.92857142857143	0	1	1	0	0	1		3.24	3.8	20	0	8.5	109	12.5	119	0	0	1	1	0	1
164047	002-3623	146593	72	1	261.25	0	1					1	1	0	0	0	0	0	0	111.4618055555555556	105.27777777777777	53.767361111111114	75.68402777777777	30.6840277777777778	99.5625	36.4961111111111111	1.0587401055408971	51.51041666666666	1	1	1	0	0	1	1.9	2.41	2.8	16	0.11	6.6	111	7.4	138	0	0	1	1	1	1
164099	002-47108	146632	21	1	29.6166666666666667	0	1					0	0	0	0	0	0	0	0	82.4097222222222222	118.7741935483871	70.90322580645162	88.51612903225806	18.2430555555555556	98.8125	36.737037037037037	0.6938352495624359	47.87096774193549	1	0	0	0	0	0		1.57	2.5	10	0	14.2	233	8.1	406	0	0	1	1	0	0
164109	002-5978	146641	90	0	112.25	0	0					1	1	0	0	0	0	0	0	73.9270833333333333	165.8918918918919	69.64864864864865	107.64864864864865	28.6901408450704225	92.0208333333333333	37.8248263888888889	0.44563409633974144	96.24324324324326	0	0	0	1	1	0		0.98		24	0.04	10.6	206	10.5	123	0	0	0	0	0	1
164140	002-12655	146663	32	1	103.9833333333333333	0	1					0	0	0	0	0	0	0	0	99.9078014184397163	111.12765957446808	68.68085106382979	83.48936170212765		99.5403508771929825	37.2534722222222222	0.8990363137405067	42.44680851063829	1	1	1	0	0	0	1.6	0.64	2.3	27	0	14.5	181	9.4	93	0	0	0	1	0	0
164212	002-65064	146714	75	1	69.4166666666666667	0	1					0	1	0	0	0	0	0	0	80.2554744525547445	137.3919413919414	46.97435897435897	69.26373626373626	16.2808988764044944	97.9010989010989011	36.7895833333333333	0.5841352384970525	90.41758241758242	1	0	1	0	0	1			7.35		0	6.1	150	14.9		0	0	0	0	0	1
164213	002-3996	146715	90	0	51.9833333333333333	0	1					0	1	0	0	0	0	0	0	71.5400696864111498	144.1951219512195	63.602787456445995	90.86062717770035	20.9303135888501742	95.5105633802816901	37.0422222222222222	0.496133771505896	80.59233449477351	1	0	1	1	0	0		0.71		26	0	13.1	189	8.5	126	0	0	0	0	0	0
164304	002-41097	146788	60	0	40.8333333333333333	0	1					0	0	0	0	0	0	0	0	83.208695652173913	130.97058823529412	58.63235294117647	85.27941176470588		98.4043478260869565	36.3844444444444444	0.6353235239555161	72.33823529411765	1	0	1	1	0	0		0.85	7.41	30	0	8	298	4.4	195	0	0	0	0	0	1
164340	002-37437	146815	48	1	36.5	0	1					0	0	0	0	0	0	0	0	118.8947368421052632	195.53333333333333	98.66666666666667	129.6	16.9812734082397004	99.2535211267605634	37.2142857142857143	0.6080535467547149	96.86666666666666	1	0	0	0	1	0		1.06		22	0	7.6	167	10.1	126	0	0	0	0	0	1
164341	002-37437	146815	48	1	35.2666666666666667	0	1					0	0	0	0	0	0	0	0	123.5833333333333333	138.3783783783784	82.75675675675676	103.89189189189189	17.0381944444444444	97.554006968641115	37.3828282828282828	0.8930826822916665	55.62162162162163	1	0	0	1	1	0		0.62		28	0	6.3	170	10.2	105	0	0	0	0	0	1
164354	002-20405	146825	53	1	29.1666666666666667	0	1					1	1	0	0	0	0	0	0	94.0181818181818182	141.1304347826087	83.21739130434783	106	22.76	97.6372549019607843	36.8333333333333333	0.6661793536100376	57.91304347826086	1	0	0	0	0	0	6.1	0.6		27	0	12.1	234	14.1	103	1	1	0	0	0	0
164380	002-41121	146845	67	0	228.6666666666666667	0	1					0	1	0	0	0	0	1	1	84.9534883720930233	128.12	65.64	92.62	21.0588235294117647	98.0498084291187739	36.4648148148148148	0.6630774927575165	62.480000000000004	0	0	1	0	0	0		2.57		28	0	7.5	380	16.5	89	0	0	1	0	0	1
164456	002-8473	146897	72	0	26.4333333333333333	0	1					0	0	0	0	0	0	0	0	102.4236641221374046	96.07731958762886	57.07216494845361	73.53092783505154	28.8914728682170543	92.7266187050359712	36.0684931506849315	1.0660545544125037	39.00515463917525	1	1	1	1	0	1	20	1.89	6.5	6	0	8.2	295	24.9	183	1	1	1	1	0	1
164464	002-43149	146903	85	0	29.6333333333333333	0	1					0	0	0	0	0	0	0	0	93.9055944055944056	137.3	71.46666666666667	94.53333333333333	25.965034965034965	98.6014492753623188	36.6527777777777778	0.6839446060130692	65.83333333333334	1	1	1	1	0	0					0	7				0	0	0	0	0	1
164478	002-54240	146914	61	1	52.1666666666666667	0	1					0	0	0	0	0	0	0	0	99.1684587813620072	161.56521739130434	86.21739130434783	116.73913043478261	25.8416988416988417	97.8763636363636364	36.3990740740740741	0.6137983186144581	75.34782608695652	1	0	0	0	0	0		5.55	5.1	25	0	8.5	191	7.9	84	0	0	1	1	0	1
164492	002-61021	146925	72	1	93.8333333333333333	0	1					0	1	0	0	0	0	0	0	90.6759581881533101	155.41114982578398	46.616724738675956	73.4808362369338	18.6550522648083624	96.0069686411149826	36.5351851851851852	0.5834585117592987	108.79442508710802	1	0	1	0	0	0		1.31	7.29	24	0	9.9	249	10.8	200	0	0	1	1	0	1
164603	002-23992	147009	62	1	56.7666666666666667	0	1					0	0	0	0	0	0	0	0	60.6132404181184669	111	64.38461538461539	81.51923076923077	10.8854961832061069	96.8571428571428571	37.1529982363315697	0.5460652289920582	46.61538461538461	0	1	1	0	0	0		1.26		30	0	9.9	224	12.2	211	0	0	1	0	0	1
164638	002-23103	147035	90	0	33.6666666666666667	0	1					1	1	0	1	0	0	0	1	80.4734848484848485	110.86842105263158	58	76.8157894736842		95.0902255639097744	36.8333333333333333	0.7258467657826784	52.868421052631575	0	1	1	1	0	0		0.98		28	0.74				159	0	0	0	0	1	0
164703	002-5869	147092	76	0	124.25	0	1					0	1	0	0	0	0	0	0	78.3055555555555556	125.11111111111111	47.21180555555556	70.35416666666667	20.6319444444444444	96.4756944444444444	36.6188405797101449	0.6258880994671403	77.89930555555556	0	0	1	1	0	0		2.34	7.36	31	0	7	110	12.2	127	0	0	1	0	0	1
164750	002-27384	147130	57	1	55.05	0	1					1	1	0	0	0	0	0	0	87.9683098591549296	96.82142857142857	66.82142857142857	77.53571428571429	20.1240875912408759	96.0967741935483871	35.875	0.90856240356191	30	0	1	0	1	0	1	2.1	1.92		30	0	16.1	188	16.2	279	1	0	1	0	0	0
164760	002-42115	147136	78	1	29.15	0	1					0	1	0	0	0	0	0	0	74.4006968641114983	109.32567049808429	80.42145593869732	93.13793103448276	14.1201413427561837	99.3768115942028986	37.0633333333333333	0.6805418757108397	28.904214559386972	1	1	0	0	0	0		1.1	7.36	26	0	9.4	204	13.3	112	0	0	0	0	0	1
164785	002-45796	147157	51	0	30.5166666666666667	0	1					1	1	0	0	1	0	0	1	69.4146341463414634	143.0857142857143	74.37142857142857	98.37837837837837		97.910828025477707	36.7798611111111111	0.4851262370451181	68.71428571428572	0	0	1	0	0	0		4.56		34	0.05	10.8	159	7.1	123	0	0	1	0	0	1
164802	002-26762	147172	56	0	94.5166666666666667	0	0					0	0	0	0	0	0	0	0	81.3963133640552995	122.4375	62.0625	83.421875		97.5069124423963134	36.7805555555555556	0.6647988840351633	60.375	0	1	1	0	0	0	1.4	1.42	3.6	22	0	6.9	416	23.6	164	0	0	1	1	0	1
164804	002-73743	147174	69	1	95.6166666666666667	0	1					0	1	0	0	0	0	0	0	99.6713286713286713	117.01094890510949	60.96350364963504	79.41605839416059	17.4631578947368421	97.2097902097902098	36.9858974358974359	0.8518119851515565	56.04744525547445	1	1	1	0	0	0			7.38		0	7.2	104	11.8		0	0	0	0	0	1
164844	002-48296	147200	79	0	50.3166666666666667	0	1					0	0	0	0	0	0	0	0	86.9025270758122744	114.64444444444445	59.2	79.15555555555555		96.0827338129496403	36.9166666666666667	0.7580177783313727	55.44444444444444	1	1	1	0	0	0	1	0.97	3.2	20	0	11.7	122	8.2	143	0	0	0	1	0	1
164889	002-30255	147236	70	1	267.5	0	1					1	1	0	0	0	0	0	0	90.0070175438596491	114.81297709923665	46.2442748091603	68.80916030534351		99.3715277777777778	37.6950980392156863	0.78394463603242	68.56870229007635	1	1	1	0	1	0		1.51	7.39	35	0	10.3	143	20.6	100	0	0	1	0	0	1
164890	002-301	147237	83	1	76.9333333333333333	0	0					0	1	0	0	0	0	0	0	78.1114982578397213	110.88501742160278	50.79790940766551	68.81881533101046	22.6470588235294118	95.7909407665505226	36.7166666666666667	0.7044369029663148	60.087108013937275	0	1	1	1	0	1			7.1		0	8.4	147	19.9		0	0	0	1	0	1
164909	002-20379	147250	85	1	69.6833333333333333	0	1					1	1	0	0	0	0	0	0	71.4355400696864111	120.54929577464789	60.49295774647887	84.45070422535211	21.0383275261324042	99.8013937282229965	36.730718954248366	0.5925836365168519	60.056338028169016	0	1	1	0	0	0		0.64		25	0	10.2	428	14.9	82	0	0	0	0	0	1
164935	002-43992	147272	65	1	64.1	0	0					0	1	0	0	0	0	0	0	77.6445993031358885	112.15331010452962	55.19512195121951	73.56794425087108	16.8357142857142857	98.89198606271777	37.6735294117647059	0.6923076923076923	56.95818815331011	1	1	1	1	1	0			7.21		0	8	109	13.6		0	0	0	1	0	1
164951	002-47105	147282	18	0	32.2666666666666667	0	0					0	0	0	0	0	0	0	0	97.7804878048780488	134	69.83333333333333	94	22.6335403726708075	96.8549618320610687	36.9083333333333333	0.7297051328722243	64.16666666666667	1	0	0	1	0	0					0					0	0	0	0	0	0
164957	002-66828	147285	81	0	44.4666666666666667	0	1					1	1	0	0	0	0	0	0	112.9440559440559441	141.6060606060606	67.03030303030303	93.18181818181819		99.3356643356643357	37.7535353535353535	0.7975933760226507	74.57575757575756	1	0	0	0	1	0		0.82	1.8	30	0	11.4	39	8.7	251	0	0	0	1	0	1
165026	002-14441	147341	69	1	142.9	0	0					1	1	0	1	0	0	0	1	100.4436619718309859	108.97368421052632	68.55263157894737	82.26315789473684		94.7314487632508834	36.75	0.9217240171286109	40.421052631578945	1	1	1	1	0	0		1.73	7.28	33	0.12	12.6	201	14.6	232	0	0	1	1	1	0
165027	002-14441	147341	69	1	47.5	0	0					0	1	0	0	0	0	0	0	68.1944444444444444	127.9375	51.16319444444444	75.63888888888889	19.8090277777777778	96.9201388888888889	36.8366666666666667	0.5330293654670791	76.77430555555556	0	0	1	0	0	0		1.21	3.6	27	0	11.1	155	9.3	157	0	0	1	1	0	1
165048	002-72606	147358	90	0	66.0666666666666667	0	1					0	0	1	0	0	0	1	2	85.3908450704225352	88.98333333333333	50.6	64.63934426229508	21.5568862275449102	97.05	37.0559523809523809	0.9596274029266438	38.38333333333333	0	1	1	1	0	0		2.11		32	3.07	9.4			115	0	0	1	0	1	1
165072	002-37085	147379	72	1	145.8666666666666667	0	1					0	0	0	0	0	0	0	0	54.3776223776223776	101.2265625	50.21484375	69.015625	19.5316901408450704	97.034965034965035	36.3815359477124183	0.5371872859717268	51.01171875	0	1	1	0	0	1	1.1	0.99	3.1	19	0.02	8.9	211	16.1	147	0	0	0	1	0	1
165084	002-69530	147388	54	0	212.3333333333333333	0	0					1	1	0	0	0	0	0	0	78.8776223776223776	133.26829268292684	49.60569105691057	71.5506072874494	14.2090909090909091	98.7302325581395349	36.0395833333333333	0.5918708853372103	83.66260162601627	0	1	1	1	0	1		4.1	7.48	21	0	7.3	331	32.4	84	0	0	1	0	0	1
165085	002-69530	147388	54	0	52.9	0	0					0	1	0	0	0	0	0	0	95.4819277108433735	118.49799196787149	59.369477911646584	77.86345381526104	21.9672131147540984	96.2058823529411765	37.0657407407407407	0.8057683183081408	59.1285140562249	0	1	1	1	0	0		3.92	3.8	18	0	7.9	129	22.7	134	0	0	1	1	0	1
165112	002-27149	147409	78	1	257.7	0	1					0	0	0	0	0	0	0	0	92.4070175438596491	116.59715639810426	49.53080568720379	72.18957345971565	31.9767441860465116	94.6866197183098592	35.4209876543209877	0.7925323429702621	67.06635071090048	1	1	1	1	0	1	1.9	1.37	7.33	18	0	8.6	202	14.4	151	0	0	1	1	0	1
165139	002-10433	147431	23	0	25.7666666666666667	0	1					0	0	0	0	0	0	0	0	76.4111498257839721	116.088	65.544	84.324	0	98.4483985765124555	36.7236111111111111	0.6582174714508301	50.544	0	1	0	0	0	0		0.56		30	0	7.6	363	10.7	121	0	0	0	0	0	1
165171	002-60667	147458	41	0	89.35	0	1					0	1	0	0	0	0	0	0	96.7087719298245614			26	18.3333333333333333	98.8043478260869565	36.8944444444444445			1	0	1	1	0	0	0.8	1.15		26	0	7.1	244	16.8	224	0	0	0	0	0	1
165173	002-11897	147460	61	1	52.5	0	1					0	0	1	0	0	0	0	1	79.8501742160278746	149.7872340425532	82.82978723404256	109.27659574468085	24.625	96.425	36.5788888888888889	0.5330906517263225	66.95744680851064	1	0	0	0	0	0					18.73					0	0	0	0	1	0
165182	002-72904	147466	80	1	75.1333333333333333	0	1					0	1	0	0	0	0	0	0	77.9372822299651568	111.71777003484321	54.78048780487805	77.41114982578397	18.9047619047619048	97.3859649122807018	36.9436507936507937	0.6976265477341484	56.93728222996516	1	0	1	0	0	0			7.41		0	9.3	156	12.7		0	0	0	0	0	1
165234	002-23174	147506	71	1	54.1166666666666667	0	1					1	1	0	0	0	0	0	0	80.25	92.98214285714286	52.839285714285715	68.125	24.9745762711864407	98.2330508474576271	36.2729166666666667	0.8630689456500864	40.142857142857146	1	1	1	0	0	1					0					0	0	0	0	0	0
165248	002-74926	147518	56	0	34.3666666666666667	0	1					0	0	0	0	0	0	0	0	72.9388646288209607	109.48214285714286	56.44642857142857	78.19642857142857	20.0575221238938053	99.111587982832618	36.6009259259259259	0.6662169987300561	53.03571428571429	0	0	0	0	0	0		0.62		29	0	10.8	168	8.3	88	0	0	0	0	0	1
165269	002-10300	147538	53	1	98.9833333333333333	0	1					0	0	0	0	0	0	0	0	92.9959016393442623	104.5	53.8	72.5	23.7459016393442623	96.3662551440329218	37.5828070175438596	0.8899129343477921	50.7	1	0	0	0	1	1	9.5	1.72		11	0	9.1	51	10.7	124	1	1	1	0	0	1
165286	002-37104	147551	51	1	114.8333333333333333	0	1					1	1	1	0	0	1	0	2	71.7676348547717842	107.15611814345992	57.08860759493671	80.27731092436974	33.9377593360995851	99.9711934156378601	34.8138383838383838	0.6697483643322142	50.06751054852321	1	1	1	0	1	1	4	1.28	4.7	17	56.35	13.9	126	16.9	264	1	0	1	1	1	0
165334	002-54242	147591	45	1	45.1166666666666667	0	1					1	1	0	0	0	0	0	0	78.0736842105263158	88.61290322580645	50.274193548387096	64.728	27.5017921146953405	99.2947368421052632	36.137037037037037	0.881064510566551	38.33870967741935	0	1	1	0	0	1	2.8	1.85	7.29	17	0.06	11.7	76	12.9	228	1	0	1	1	0	1
165335	002-54242	147591	45	1	76.4333333333333333	0	1					0	1	0	0	0	0	0	0	71.4767932489451477	102.44491525423729	49.54661016949152	68.55932203389831	11.7341772151898734	99.2489451476793249	36.5714285714285714	0.6977095258613994	52.898305084745765	0	1	1	0	0	1		1.73	7.26	28	0	5.8	67	18.6	126	0	0	1	1	0	1
165447	002-33041	147684	71	0	121.0833333333333333	0	1					0	1	0	0	0	0	0	0	81.7922535211267606	124.40808823529412	47.44117647058823	74.9375	18.4924812030075188	98.1666666666666667	36.2733333333333333	0.6574512532210314	76.96691176470588	1	1	1	1	0	1	1.1	1.25	7.3	31	0	7.5	299	12.1	139	0	0	1	1	0	1
165448	002-33041	147684	71	0	98.65	0	1					0	1	0	0	0	0	0	0	95.1937716262975779	112.4006968641115	44.55400696864111	68.08304498269896		98.5467128027681661	36.5301587301587302	0.846914425640826	67.84668989547038	1	1	1	0	0	1			7.17		0	8.2	138	18.2		0	0	0	1	0	1
165477	002-24075	147710	59	1	73.45	0	1					0	1	0	0	0	0	0	0	87.2264808362369338	139.98257839721254	65.53658536585365	84.46689895470384	13.3937282229965157	97.1503496503496503	37.4122685185185185	0.6231238332296204	74.44599303135888	0	0	0	1	0	0			7.34		0	10.4	165	15.3		0	0	0	1	0	1
165486	002-63003	147719	49	1	32.7333333333333333	0	0					0	0	0	0	0	0	0	0	85.7907801418439716	117.84905660377359	72.47169811320755	89.43396226415095	22.124113475177305	99.6950354609929078	37.0657407407407407	0.7279717175020382	45.37735849056604	1	1	1	0	0	0					0.03					0	0	0	0	0	0
165504	002-50079	147734	80	0	220.2166666666666667	0	1					0	0	0	0	0	0	1	1	68	134.55263157894737	58.88157894736842	85.45454545454545	16.3954802259887006	99.8986013986013986	36.7895061728395062	0.5053784470956386	75.67105263157896	0	1	1	0	0	0		1.11		32	0	7.2	135	9.4	51	0	0	0	0	0	1
165538	002-45152	147763	48	0	60.8833333333333333	0	1					1	1	0	0	0	0	0	0	99.7727272727272727	169.86363636363637	81.95454545454545	114.63636363636364	17.9849624060150376	95.1408450704225352	36.8873015873015873	0.5873695477655873	87.90909090909092	1	0	0	0	0	0		0.9		26	2.59				287	0	0	0	0	1	0
165635	002-16784	147840	72	0	35.45	0	0					0	0	0	0	0	0	0	0	67.3929824561403509	116.0625	55.645833333333336	78.08333333333333	17.5819672131147541	95.4740740740740741	36.6490740740740741	0.5806611304783228	60.416666666666664	0	1	1	1	0	1		2.59		11	0	7.6	268	6.6	114	0	0	1	0	0	1
165682	002-26648	147881	77	0	429.95	0	1					1	1	0	0	0	0	0	0	84.9094076655052265	113.14545454545454	50.29090909090909	70.26315789473684		98.5174825174825175	37.5305555555555556	0.7504447085975876	62.85454545454545	1	1	1	1	0	0		1.05		32	0	9.8	145	9.4	153	0	0	0	0	0	1
165721	002-71716	147908	90	0	25.4666666666666667	0	1					0	0	0	0	0	0	0	0	66.842911877394636	110.3681592039801	46.43781094527363	68.68656716417911	20.6053639846743295	98.9042145593869732	36.5497942386831276	0.6056358315613201	63.930348258706466	0	1	1	0	0	1		0.98	2	19	0	9.6	174	22.5	187	0	0	0	1	0	1
165725	002-43007	147911	82	0	32.6666666666666667	0	1					1	1	0	0	0	0	0	0	49.4583333333333333	135.13888888888889	66	91.86111111111111	23.8958333333333333	95.9323671497584541	36.6055555555555556	0.3659815005138746	69.13888888888889	0	0	0	1	0	0		1.27		28	0.09	11.8	138	5.1	78	0	0	1	0	0	1
165759	002-62213	147938	52	1	72.4333333333333333	0	0					0	0	0	0	0	0	0	0	72.0736842105263158	87.87	53	63.336633663366335		93.7062937062937063	36.6847222222222222	0.8202308434110197	34.870000000000005	1	1	1	1	0	0	3	0.84		27	1.44	11.1	90	17.3	90	1	0	0	0	1	1
165762	002-44550	147941	61	1	522.7333333333333333	0	1					0	0	0	0	0	0	0	0	92.4064748201438849	99.56880733944953	55.711009174311926	72.27064220183486	16.9696969696969697	98.6151079136690647	36.319760900140647	0.9280665028467414	43.85779816513761	1	1	1	0	0	1	8.2	6.17	7.11	11	0	7.5	193	36.7	115	1	1	1	1	0	1
165769	002-77457	147946	71	1	258.8166666666666667	0	0					0	0	0	0	0	0	0	0	92.3786764705882353	128.6139705882353	62.29779411764706	83.15073529411765		96.7933579335793358	36.8612721417069243	0.7182631563902466	66.31617647058825	1	1	1	0	0	1	6.3	3.67	6.7	19	1.24	17.2	82	21.8	188	1	1	1	1	1	0
165770	002-77457	147946	71	1	173.3166666666666667	0	1					0	0	0	0	0	0	0	0	72.2129963898916968	121.61855670103093	54.329896907216494	79.74489795918367	30.7906137184115523	97.7978339350180505	37.4338888888888889	0.5937662668322027	67.28865979381443	0	1	1	0	0	0		9.24	7	26	0	9.3	456	14.1	105	0	0	1	1	0	1
165812	002-28384	147982	68	0	131.65	0	1					1	1	0	0	0	0	0	0	75.6480836236933798	138.97619047619048	67.64285714285714	92.52380952380952	22.240418118466899	95.1894736842105263	36.9211111111111111	0.5443240555413948	71.33333333333334	0	0	0	1	0	0		1.92		22	0	8.5	196	7.2	234	0	0	1	0	0	1
165827	002-6682	147996	28	1	35.8666666666666667	0	1					1	1	1	0	0	0	1	2	81.7632508833922261	104.22784810126582	71.9873417721519	83.41772151898734	21.4285714285714286	99.25	36.8611111111111111	0.7844664585606007	32.24050632911393	1	0	0	0	0	0		0.88		29	59.62	13.2	221	11.1	114	0	0	0	0	1	0
165850	002-27384	148013	57	1	33.8666666666666667	0	1					0	0	0	0	0	0	0	0	81.254416961130742	92.91803278688525	58.40983606557377	70.49180327868852	25.1236749116607774	96.3737864077669903	36.3944444444444445	0.874474141607088	34.50819672131148	1	1	1	1	0	0	1.5	0.98	2.9	28	0.02	12.5	155	8.4	157	0	0	0	1	0	0
165856	002-60110	148016	56	1	101.15	1	1					0	0	0	0	0	0	0	0	130.3240418118466899	96.31716417910448	53.37686567164179	70.09328358208955	27.4634146341463415	98.4807017543859649	37.9296296296296296	1.3530718322385973	42.94029850746269	1	1	1	1	1	0	12.9	1.64	2.2	16	0	9.9	173	29.5	110	1	1	1	1	0	1
165952	002-54575	148095	63	1	126.75	0	1					1	1	0	0	0	0	0	0	73.9929577464788732	108.52857142857142	59.214285714285715	78.9	20.1338028169014085	96.2183098591549296	37.4182539682539683	0.6817832094581442	49.31428571428571	0	0	0	0	0	0		0.72	7.39	34	0	15.5	198	10.3	157	0	0	0	0	0	0
165965	002-59651	148105	87	1	150.8	0	1					0	1	0	0	0	0	0	0	94.0280701754385965	91.45964912280702	38.51578947368421	62.8421052631579	16.5403508771929825	99.0771929824561404	36.836031746031746	1.0280825596562573	52.943859649122814	1	1	1	1	0	1		1.1	7.32	28	0	7.4	128	18.2	89	0	0	0	1	0	1
166017	002-12739	148143	68	1	130.4	1	1					1	1	0	0	0	0	0	0	115.4551971326164875	117.6588785046729	55.4392523364486	76.42523364485982	14.9426523297491039	97.4982078853046595	36.7777777777777778	0.9812705900305783	62.2196261682243	1	1	1	0	1	0	2.6		7.42		0	7.7	23	0.1		1	0	0	0	0	1
166018	002-12739	148143	68	1	116.7	0	1					1	1	0	0	0	0	0	0	122.7132867132867133	93.06792452830189	51.32830188679245	65.57735849056604	24.7508771929824561	98.4529616724738676	38.3050776583034648	1.3185346867380683	41.739622641509435	1	1	1	1	1	0	2	1.93	3.8	16	0.02	8.2	66	2.9	250	0	0	1	1	0	1
166054	002-13696	148171	57	1	145	0	1					1	1	0	0	0	1	0	1	69.9333333333333333	104.52610441767068	69.93975903614458	84.83935742971887	20.362962962962963	97.9148148148148148	34.5163150492264416	0.6690513697314328	34.5863453815261	1	1	1	1	0	1	3.2	1.18	7.22	20	25.52	14.2	176	19	270	1	0	0	1	1	0
166062	002-59334	148177	85	0	48.2333333333333333	0	1					0	1	0	0	0	0	0	0	74.4166666666666667	152.01388888888889	42.329861111111114	79.73611111111111	26.1145833333333333	95.4826388888888889	36.1984330484330484	0.4895386021014162	109.68402777777777	0	0	1	1	0	1		0.72	7.4	23	0	9.7	486	20.7	130	0	0	0	0	0	1
166079	002-49075	148190	81	0	59.25	0	1					1	1	0	0	0	0	0	0	71.1672473867595819	114.55434782608695	56.608695652173914	79.6086956521739	23.8571428571428571	99.7368421052631579	36.5962962962962963	0.6212531321360548	57.94565217391304	0	1	1	0	0	0		3.28		29	0	8.4	206	10.5	100	0	0	1	0	0	1
166087	002-29880	148197	50	0	328.5333333333333333	0	1					0	0	0	1	0	1	1	3	68.8901515151515152	110.61867704280155	65.50583657587549	83.10505836575875	20.2830188679245283	98.16	33.3241293532338308	0.6227714284496092	45.11284046692606	1	1	1	1	0	1	9.8	1.08	2	38	4.59	11.3	93	24.8	145	1	1	0	1	1	1
166096	002-59163	148204	60	1	45.0833333333333333	0	1					0	0	0	0	0	0	0	0	72.2832167832167832	131.45833333333334	72.16666666666667	94.375	39	94.975609756097561	36.4694444444444444	0.549856482661554	59.29166666666667	1	0	0	0	0	0		0.98		25	0.03				125	0	0	0	0	0	0
166179	002-45455	148269	64	0	46.55	0	1					1	1	1	0	0	0	0	1	78.2430555555555556	122.144	58.356	87.128		99.0625	36.79	0.6405804260181062	63.788000000000004	1	0	1	0	0	0		0.84		24	0.53	11.6	193	9.6	118	0	0	0	0	1	1
166187	002-50079	148274	81	0	76.4166666666666667	0	1					0	0	0	0	0	0	0	0	68	140.12765957446808	60.4468085106383	90.91489361702128		99.8974358974358974	36.7968253968253968	0.48527178864257514	79.68085106382978	0	0	0	0	0	0		0.92		29	0	8	149	7.5	97	0	0	0	0	0	1
166254	002-72569	148321	75	0	234.2166666666666667	0	1					0	1	0	0	0	0	0	0	100.0115384615384615	100.13076923076923	50.46923076923077	65.28461538461538	20.5392156862745098	94.5139442231075697	37.0351851851851852	0.9988092494430361	49.66153846153846	1	1	1	1	0	0	1.6	1.87	7.28	14	0.15	13	163	12.2	138	0	0	1	1	1	0
166256	002-32374	148323	81	0	24.9	0	1					0	0	0	0	0	0	0	0	54.32	132.47727272727272	60.97727272727273	87.1590909090909	29.9954545454545455	97.4454545454545455	36.5351851851851852	0.4100325956424773	71.5	0	0	0	1	0	0		1.09		23	0	7	209	6.3	100	0	0	0	0	0	1
166274	002-28879	148339	58	1	193.8	0	0					1	1	0	0	0	0	0	0	116.3309859154929577	108.57575757575758	65.75	78.40530303030303	20.4823943661971831	98.6971830985915493	36.6666666666666667	1.0714268867460977	42.82575757575758	1	1	1	0	0	0	2.7	1.13		19	0	10.4	270	25.1	157	1	0	0	0	0	1
166282	002-35651	148347	82	1	121.5	0	1					0	1	0	0	1	0	1	2	78	109.66433566433567	55.56993006993007	74.36805555555556	15.7162629757785467	96.6262975778546713	36.9351851851851852	0.7112613187093483	54.0944055944056	0	1	1	1	0	0			7.35		0	7.7	92	11		0	0	0	0	0	1
166376	002-45864	148420	79	0	36.7833333333333333	0	1					0	0	0	0	0	0	0	0	61.3379790940766551	151.24	68.54	97.54	22.7630662020905923	95.5300353356890459	36.6537037037037037	0.4055671720052675	82.7	0	0	0	1	0	0	1	1.61	7.51	22	0.26	11.1	262	6	138	0	0	1	0	1	1
166423	002-48359	148454	65	0	363.9666666666666667	0	1					0	0	0	0	0	0	0	0	114.0633802816901408	92.02962962962962	56.24444444444445	69.92962962962963	30.4401408450704225	97.4964539007092199	37.4014725568942436	1.239420181747277	35.78518518518518	1	1	1	1	1	1	6.3	1.63	7.15	11	0	7.5	59	17.3	137	1	1	1	1	0	1
166455	002-19194	148477	19	1	33.4666666666666667	0	1					1	1	0	0	0	0	0	0	68.6052631578947368	109.65	57.05	74	16.1455938697318008	97.5816733067729084	36.7844444444444444	0.6256749946000432	52.60000000000001	0	0	1	0	0	0		0.95		26	18.62	12.2	128	8	97	0	0	0	0	1	0
166459	002-6417	148480	44	0	252.05	0	1					0	1	0	0	0	0	0	0	89.8811188811188811	121.4895104895105	68.56993006993007	88.04545454545455	23.7657342657342657	93.4895104895104895	37.2191358024691358	0.7398261670408104	52.91958041958043	1	0	0	1	1	0			7.24		0	11.1	153	28.9		0	0	0	1	0	1
166463	002-37679	148484	64	1	73.95	0	1					1	1	0	0	0	0	0	0	90.9860627177700348	143.5	86.325	105.775	28.0926640926640927	97.2881944444444444	36.8984126984126984	0.6340492175454359	57.175	1	0	0	0	0	0	0.8	1	7.37	24	0				126	0	0	0	0	0	0
166559	002-4735	148560	72	0	341.8333333333333333	0	1					0	1	0	0	0	0	0	0	78.1111111111111111	124.94444444444444	70.89930555555556	88.83333333333333	22.4134275618374558	96.5659722222222222	36.8403703703703704	0.6251667407736772	54.045138888888886	0	1	0	0	0	1			7.34		0	10.6	115	13.6		0	0	0	1	0	1
166591	002-4398	148583	62	0	61.7166666666666667	0	0					0	0	0	0	0	0	0	0	57.1649122807017544	110.94623655913979	57.83870967741935	78.1875		98.2271062271062271	35.372962962962963	0.5152487732220646	53.10752688172044	0	1	1	1	0	1	0.7	1.32	3	22	0	6.3	185	5.2	101	0	0	1	1	0	1
166633	002-76248	148615	87	1	48.7666666666666667	0	1					0	1	0	0	0	0	0	0	71.0208333333333333	146.51388888888889	49.791666666666664	79.32986111111111	16.9496402877697842	98.2992957746478873	36.7324074074074074	0.48473788984737887	96.72222222222223	0	0	1	0	0	0		1	7.43	25	0	12.4	111	9.1	120	0	0	0	0	0	0
166644	002-63366	148624	63	1	28.5333333333333333	0	1					0	0	0	0	0	0	0	0	81.4807017543859649	159.98245614035088	80.80701754385964	109.9298245614035	23.7929824561403509	96.5425531914893617	36.8752525252525253	0.5093102313850203	79.17543859649123	1	0	0	1	0	0	0.8	6.68		31	0	6.3	94	4.6	94	0	0	1	0	0	1
166713	002-54440	148673	56	1	48.0833333333333333	0	0					0	0	0	0	0	0	0	0	79.8896797153024911	129.38181818181818	74.67272727272727	93.0909090909091		98.5373665480427046	36.912037037037037	0.6174722293903369	54.709090909090904	1	1	0	1	0	0		0.85		27	0.02	9.2	317	13.7	105	0	0	0	0	0	1
166714	002-54440	148673	56	1	30.1166666666666667	0	1					0	0	0	0	0	0	0	0	72.1684210526315789	120.80246913580247	51.65432098765432	72.97119341563786	24.6631578947368421	96.1236749116607774	37.5253333333333333	0.5974084931285802	69.14814814814815	0	1	1	1	1	0		0.78		23	0	8.4	183	11.5	110	0	0	0	0	0	1
166727	002-5819	148682	71	0	402.3333333333333333	0	1					1	1	0	0	0	0	0	0	86.5121951219512195	113	53.42857142857143	70.57142857142857	33.7804878048780488	97.3958333333333333	37.2675925925925926	0.7655946470969135	59.57142857142857	1	0	1	1	0	0		1.23		27	0	14.4	117	7.8	111	0	0	1	0	0	0
166729	002-29702	148684	59	0	45.6666666666666667	0	1					1	1	1	1	0	0	0	2	74.9586466165413534	174.54054054054055	67.21621621621621	106.02702702702703		95.077319587628866	36.9211111111111111	0.4294626703022654	107.32432432432434	0	0	0	1	0	0		1.43		21	0	9.8	135	7.4	215	0	0	1	0	0	1
166774	002-52935	148720	62	1	51.2666666666666667	0	0					0	1	0	0	0	0	0	0	81.8057553956834532	134.68705035971223	71.76618705035972	90.87410071942446		94.1454545454545455	37.075	0.6073765456827711	62.92086330935251	0	1	1	1	0	0			7.35		0	10.3	164	18.8		0	0	0	0	0	1
166780	002-5261	148725	86	0	116.8333333333333333	0	1					0	1	0	1	0	0	0	1	94.5017421602787456	105.03676470588235	38.56985294117647	61.8125	34.4814814814814815	96.9719298245614035	37.2633333333333333	0.8997015704443759	66.46691176470588	1	1	1	0	1	0		0.87	7.42	31	0	8.3	287	22.6	154	0	0	0	0	0	1
166795	002-49604	148737	66	1	30.5333333333333333	0	0					0	0	0	0	0	0	0	0	92.6503496503496503	123.46341463414635	64.36585365853658	84.7560975609756		98.3216783216783217	37.2194444444444444	0.7504275653228636	59.09756097560977	1	0	0	0	0	0	3.6	0.91		21	0	7.4	167	8.1	126	1	0	0	0	0	1
166850	002-13451	148778	54	1	25.2333333333333333	0	1					0	0	0	0	0	0	0	0	87.362962962962963	132.36666666666667	78.58333333333333	99	27.4666666666666667	93.1130434782608696	36.5266666666666667	0.6600072749657238	53.783333333333346	1	1	0	1	0	0					0	14.3	121	7.3		0	0	0	0	0	0
166869	002-74942	148795	53	0	141.5	0	1					1	1	0	0	0	0	0	0	88.2256944444444444	152.61083743842366	83.58823529411765	106.56372549019608	14.7534722222222222	98.4265734265734266	36.8489247311827957	0.5781089726346746	69.022602144306	1	0	0	0	0	1	1.5	1.06	7.29	26	0.97	14.9	275	12.5	170	0	0	0	1	1	0
166888	002-32289	148809	87	0	24.5666666666666667	0	1					0	1	0	0	0	0	0	0	81.2454873646209386	122.70967741935483	63.096774193548384	82.74193548387096	16.6254545454545455	97.7173913043478261	36.6361111111111111	0.662095191457216	59.61290322580645	0	0	1	1	0	0		1.9		32	0	8.5	195	5.9	143	0	0	1	0	0	1
166895	002-61964	148813	66	1	117	0	1					0	1	0	0	0	0	0	0	69.4463667820069204	96.56055363321799	49.19723183391003	64.01384083044982	14.5572519083969466	93.1280276816608997	36.7555555555555556	0.7192001720060202	47.36332179930796	0	1	1	1	0	0			7.27		0	9.8	131	10.9		0	0	0	1	0	1
166896	002-33212	148814	50	0	88.2333333333333333	0	1					0	0	0	0	0	0	0	0	65.1473684210526316	99.58947368421053	57	72.83157894736843	0	99.1923076923076923	36.9342592592592593	0.6541591797907198	42.58947368421053	0	1	1	0	0	0	1.1	0.76		29	0	12.5	152	8.6	117	0	0	0	0	0	0
166902	002-2352	148820	57	0	31.7	0	1					0	1	0	0	0	0	0	0	79.5958188153310105	122.82051282051282	82.26666666666667	100.2051282051282	19.3321033210332103	97.6051502145922747	36.6284722222222222	0.6480661657198141	40.55384615384615	0	1	0	0	0	0		1.42	7.21	25	0	13	222	14.5	387	0	0	1	1	0	0
166913	002-12827	148828	88	1	32.9833333333333333	0	1					0	1	0	0	0	0	0	0	70.759581881533101	127.73553719008264	52.02892561983471	74.19834710743801	19.9407665505226481	96.244	36.7194444444444444	0.5539537660239069	75.70661157024793	0	0	1	0	0	0		1.72		29	0	8	94	2.6	145	0	0	1	0	0	1
166921	002-68389	148835	49	1	68.1333333333333333	0	1					0	0	0	0	0	0	0	0	97.1298245614035088	164.2672064777328	64.47368421052632	98.94736842105263	18.7508771929824561	96.3403508771929825	36.6185185185185185	0.5912916317510393	99.79352226720648	1	0	0	0	0	1	2.3	0.76	2.7	25	0.9	9.5	62	7.9	222	1	0	0	1	1	1
166936	002-64759	148848	55	0	70.45	0	1					0	0	0	0	0	0	0	0	108.6654929577464789	122.0105633802817	65.14084507042253	85.03169014084507	16.5105633802816901	98.6666666666666667	36.9174603174603175	0.8906236472251883	56.86971830985917	1	1	0	0	0	0	3.3	1.54	3	19	0	8.8	321	12.2	188	1	0	1	1	0	1
166953	002-56405	148862	29	0	52.8	0	1					0	0	0	0	0	0	0	0	102.0590405904059041	90.09375	54.270833333333336	66.5625	21.514018691588785	98.8597785977859779	36.8509259259259259	1.132809330174467	35.822916666666664	1	1	1	0	0	1	2.9	4.23	2.5	22	0	7.8	45	11	325	1	0	1	1	0	1
167017	002-26358	148909	71	0	56.85	0	1					0	1	0	0	1	0	1	2	94.3087719298245614	115.04761904761905	86.47619047619048	98.28571428571429	26.1964912280701754	97.3035714285714286	37.4648148148148148	0.8197368421052631	28.57142857142857	1	0	0	0	1	0					0					0	0	0	0	0	0
167042	002-68334	148930	46	1	43.4833333333333333	0	0					1	1	1	0	0	0	0	1	88.2256944444444444	158.92592592592592	94.11111111111111	117.77777777777777	22.0602409638554217	97.9375	36.9844444444444444	0.5551372057795385	64.81481481481481	1	0	0	0	0	0		0.82			23.12	14.5	220	8.7	299	0	0	0	0	1	0
167056	002-44099	148940	68	1	28.3833333333333333	0	0					0	0	0	0	0	0	0	0	80.3626760563380282	117.30555555555556	62.69444444444444	81.44444444444444	22.5020576131687243	95.6408450704225352	37.2844444444444444	0.6850713563883896	54.611111111111114	0	1	0	1	1	0		1.51		24	0	13.1	103	9.9	92	0	0	1	0	0	0
167069	002-11961	148949	73	0	127.5666666666666667	0	0					0	0	0	0	0	0	1	1	99.2135231316725979	128.43589743589743	65.61538461538461	87.92307692307692	28	97.8939929328621908	36.3125	0.7724750253813599	62.82051282051282	1	0	0	1	0	1		1.91	7.31	30	0	8.7	21	0.9	134	0	0	1	1	0	1
167075	002-54262	148955	82	1	176.4666666666666667	0	0					1	1	0	0	0	0	1	1	63.3286713286713287	138.52941176470588	58.11764705882353	86.47058823529412	16.4421768707482993	98.9265734265734266	36.7444444444444444	0.45714964441079087	80.41176470588235	0	0	0	1	0	0		2.16		35	0	8.5	155	6.2	147	0	0	1	0	0	1
167111	002-18283	148986	79	0	71.4666666666666667	0	1					1	1	1	0	1	0	0	2	60.4736842105263158	170.8125	73.4375	107.625	19.3055555555555556	98.7992277992277992	36.7851851851851852	0.35403547287538273	97.375	0	0	0	0	0	0		1.4		32	0	8.9	223	10	120	0	0	1	0	0	1
167150	002-39368	149013	72	0	102.2833333333333333	0	1					0	0	0	0	0	0	0	0	83.2937062937062937	90	54.59183673469388	67.45918367346938	16.7972027972027972	99.0180505415162455	35.9246031746031746	0.9254856254856255	35.40816326530612	1	1	1	1	0	1	1.1	0.92		34	0				79	0	0	0	0	0	0
167158	002-63722	149019	64	1	53.6833333333333333	0	1					1	1	0	0	0	0	1	1	69.4944649446494465	131.54545454545453	77.36363636363636	98.27272727272727		95.7166666666666667	36.7148148148148148	0.5282924080104658	54.18181818181817	0	0	0	1	0	0		0.86		28	0.36	16.4	250	10.4	171	0	0	0	0	1	0
167163	002-15398	149023	64	0	29.85	0	1					0	1	0	0	0	0	0	0	76.7789473684210526	152.67137809187278	63.18021201413428	94.20848056537102	13.912280701754386	98.8971631205673759	36.5481481481481482	0.5029033491937037	89.49116607773851	0	0	0	0	0	0		2.45		20	0	9.5	167	9.2	140	0	0	1	0	0	1
167179	002-64214	149035	75	1	32.0666666666666667	0	1					0	0	0	1	1	0	1	3	75.4421052631578947	131.20754716981133	61.943396226415096	85.81132075471699		98.9333333333333333	36.6712962962962963	0.5749829708005993	69.26415094339623	0	1	1	0	0	0		4.65	7.49	33	0	8.6	53	6.8	116	0	0	1	0	0	1
167200	002-3387	149050	86	0	318.75	0	1					1	1	0	0	0	0	0	0	65.6167247386759582	119.07662835249042	55.490421455938694	83.57894736842105	26.0732984293193717	97.6701754385964912	36.3627240143369176	0.5510462098778733	63.58620689655172	0	1	1	1	0	0	1.9	2.54	7.23	18	0	8.9	296	21.3	302	0	0	1	1	0	1
167214	002-77352	149063	79	1	48.2333333333333333	0	0					1	1	0	0	0	0	0	0	79.4668989547038328	97.23913043478261	45.108695652173914	64.52173913043478		96.8456375838926174	37.1055555555555556	0.8172316905692771	52.130434782608695	1	1	1	1	0	0					0					0	0	0	0	0	0
167223	002-64360	149070	90	1	28.6666666666666667	0	1					1	1	0	0	0	0	0	0	68.1180555555555556	156.6046511627907	70.06976744186046	101.86046511627907	16.1423611111111111	97.836	36.5150793650793651	0.4349682787182787	86.53488372093024	0	0	0	0	0	0		1.16	3.3	28	0	11.8	186	9.4	164	0	0	0	1	0	1
167251	002-18151	149090	63	1	26.2666666666666667	0	1					1	1	0	0	0	0	0	0	84.0278745644599303	136.6818181818182	69.52272727272727	95.9090909090909	27.7038327526132404	96.5121951219512195	37.087962962962963	0.6147699502554435	67.15909090909092	1	0	0	1	0	0		0.71		26	0	11.4	247	19.3	97	0	0	0	0	0	1
167273	002-23710	149110	89	1	79.4166666666666667	0	1					0	0	0	0	0	0	0	0	70.0972222222222222	134.8421052631579	61.68421052631579	89.04761904761905		97.2048611111111111	36.9166666666666667	0.5198466909532484	73.15789473684211	0	0	1	0	0	0		0.81		33	0	8.2	121	12.4	93	0	0	0	0	0	1
167274	002-10893	149111	64	0	63.3166666666666667	0	1					1	1	0	0	0	0	0	0	74.9087719298245614	131.26865671641792	63.940298507462686	86.01492537313433		97.6156583629893238	36.6138888888888889	0.5706523842294765	67.32835820895524	0	0	0	1	0	0			7.48		0.03					0	0	0	0	0	0
167346	002-54868	149165	69	1	48.5666666666666667	0	1					0	1	0	0	1	0	0	1	76.1290322580645161	113.58441558441558	63.54545454545455	78.88311688311688		97.2318840579710145	37.074537037037037	0.6702418801590404	50.038961038961034	0	1	1	1	0	0		2.15	7.33	26	0	8.5	153	12.8	111	0	0	1	1	0	1
167355	002-21563	149173	27	0	27.1	0	1					0	0	0	0	0	0	0	0	85.5503597122302158	173.8148148148148	83.8395061728395	119.4074074074074	14.875	98.5149253731343284	36.6055555555555556	0.4921925659983413	89.9753086419753	0	0	0	1	0	0		7.52		25	0	10.6	200	10.2	279	0	0	1	0	0	1
167378	002-72755	149191	56	1	25.1833333333333333	0	1					1	1	0	0	1	0	0	1	71.5261324041811847	133.0625	74.1875	97.5		98.5564516129032258	36.7675925925925926	0.5375378668233438	58.875	0	0	0	0	0	0		1.55		27	75.38	11.5	212	8.8	92	0	0	1	0	1	1
167388	002-37372	149199	80	1	159.5	0	1					0	1	1	0	1	0	0	2	64.686411149825784	145.0886524822695	70.48581560283688	100.3719298245614	19.2410714285714286	95.7944250871080139	36.5722222222222222	0.44584059499574413	74.60283687943263	0	0	1	0	0	0		1		23	2.34	14	174	9.1	89	0	0	0	0	1	0
167410	002-17008	149218	70	1	32.3666666666666667	0	1					0	1	0	0	0	0	1	1	80.445993031358885	113.12903225806451	69.74193548387096	85.51612903225806	15.8989547038327526	95.3723404255319149	37.2018518518518519	0.7110994536561521	43.38709677419355	1	1	1	1	0	0		1.9		27	0	11	173	7.5	100	0	0	1	0	0	1
167548	002-19830	149320	74	0	40.75	0	1					0	0	0	0	0	0	0	0	85.5985915492957746	116.96428571428571	59.535714285714285	81.16071428571429	14.9574468085106383	97.3028169014084507	36.2231481481481482	0.7318352865283303	57.42857142857142	1	1	1	1	0	1		3.72		26	0	6.2	75	14.9	292	0	0	1	0	0	1
167554	002-55387	149326	59	0	47.9	1	1					0	0	0	0	0	0	0	0	84.6236933797909408	121.46511627906976	73.25581395348837	91.79069767441861	29.3379790940766551	93.1010452961672474	36.9296296296296296	0.6966913297589528	48.20930232558139	1	0	0	1	1	0		0.89	7.38		0.12					0	0	0	0	1	0
167617	002-11816	149374	58	1	32.6833333333333333	0	1					0	0	0	1	0	0	0	1	80.0928571428571429	145.42105263157896	78.75	104.67105263157895		99.2412280701754386	36.5481481481481482	0.5507652137945297	66.67105263157896	0	0	0	0	0	1		4.92		32	0	11.6	163	5.9	182	0	0	1	0	0	1
167624	002-26852	149380	79	1	145.2833333333333333	0	1					1	1	0	0	0	0	0	0	69.1707317073170732	148	73.9090909090909	102.18181818181819	20.8986013986013986	95.4423076923076923	36.2148148148148148	0.4673698088332235	74.0909090909091	0	0	0	1	0	1		1.75		23	17.42	14.8	162	7.9	162	0	0	1	0	1	0
167641	002-6635	149395	26	1	88.0666666666666667	0	1					0	1	0	0	0	0	0	0	73.8854166666666667	106.43402777777777	58.857638888888886	75.78125	8.729957805907173	98.0902777777777778	37.5774509803921569	0.6941898019769681	47.576388888888886	1	1	1	0	1	0	1		7.29		0				270	0	0	0	1	0	0
167680	002-20428	149428	82	0	120.5833333333333333	0	1					0	1	0	1	1	0	1	3	85.0447761194029851	138.88059701492537	31.365671641791046	68.45522388059702	14.3571428571428571	98.789272030651341	36.619047619047619	0.6123589468027942	107.51492537313433	0	0	1	0	0	1			7.31		0	6.2	39	14.9		0	0	0	1	0	1
167698	002-66352	149444	53	0	25.45	0	0					1	1	0	0	0	0	0	0	94.548951048951049	127.58333333333333	61.875	85.58333333333333	17.2782608695652174	96.6825396825396825	37.0452380952380952	0.7410760369610795	65.70833333333333	1	1	1	1	1	0		1.26		30	0	10	267	11.3	148	0	0	1	0	0	1
167729	002-74823	149467	35	0	43.0333333333333333	0	0					1	1	0	0	0	0	0	0	75.4479166666666667	93.84210526315789	60.1578947368421	71.36842105263158		99.4719101123595506	37.0703703703703704	0.8039878949336325	33.68421052631579	0	1	1	0	0	0		0.61	1.7	23	0	10.5	205	13.7	100	0	0	0	1	0	1
167745	002-48620	149481	53	0	191.9166666666666667	0	1					1	1	0	1	0	0	1	2	116.1840277777777778	131.10256410256412	78.65641025641025	94.35897435897436	25.4915254237288136	92.1591836734693878	36.8682539682539683	0.8862071354064801	52.44615384615386	1	1	1	1	0	0		1.05	3.3	28	0.25	9.9	351	15.7	73	0	0	0	1	1	1
167761	002-60786	149493	46	1	30.6833333333333333	0	0					0	0	0	0	0	0	0	0	60.5845070422535211	138.72916666666666	71.6875	96.16319444444444	9.9473684210526316	95.6875	36.8171834625322997	0.4367106679723936	67.04166666666666	0	0	0	0	0	1		1.06	7.38	22	0	12.2	274	11.5	152	0	0	0	0	0	0
167808	002-30066	149527	42	1	135.9	0	1					0	0	0	0	0	0	0	0	66.3228070175438596	125.35185185185185	77.81481481481481	95.46296296296296	17.4456140350877193	96.9190140845070423	36.6357142857142857	0.5290931568839369	47.53703703703704	0	1	0	0	0	0					0					0	0	0	0	0	0
167896	002-1561	149591	71	1	1362.2666666666666667	0	0					0	0	0	0	0	0	0	0	88.4529616724738676	113.84375	46.958333333333336	67.5	19.6493055555555556	97.6979166666666667	36.0436507936507937	0.7769680959426746	66.88541666666666	1	1	1	0	0	1	0.6	5.86	7.21	23	0.02	7.4	270	33.3	193	0	0	1	1	0	1
167901	002-49604	149596	66	1	43.65	0	0					0	0	0	0	0	0	0	0	93.6784452296819788	167.81560283687944	64.78368794326241	97.4645390070922	17.696113074204947	99.4756554307116105	37.323015873015873	0.5582224992555642	103.03191489361703	1	1	1	0	0	0		0.65		23	0	8.7	317	12	113	0	0	0	0	0	1
167902	002-49604	149596	66	1	25.8333333333333333	0	0					0	0	0	0	0	0	0	0	84.1099290780141844	132.9433962264151	70.39622641509433	92.94444444444444	17.5454545454545455	97.5830388692579505	37.9288888888888889	0.632674743277711	62.54716981132077	1	0	1	0	1	0	2.5	0.92		24	0	7.8	191	12.3	132	1	0	0	0	0	1
167903	002-49604	149596	66	1	423.4	0	1					0	0	0	0	0	0	0	0	109.3546099290780142	149.82417582417582	60.040293040293044	85.46153846153847		99.6041666666666667	38.1118055555555556	0.7298862772147645	89.78388278388277	1	0	0	0	1	0	5.1	1.3	7.37	20	0	8.5	176	12.9	175	1	1	1	0	0	1
168017	002-56781	149686	56	0	47.25	0	1					1	1	0	0	0	0	0	0	79.7456445993031359	94.5625	64.95833333333333	75.02083333333333	25.7214285714285714	95.7288732394366197	36.7182539682539683	0.8433115093118639	29.60416666666667	0	1	1	0	0	0		1.57		22	0	10.7	276	8.8	117	0	0	1	0	0	1
168018	002-56781	149686	56	0	94.6833333333333333	0	1					0	1	0	0	0	0	0	0	80	99.11855670103093	53.88659793814433	71.4278350515464	12.3469387755102041	99.1391752577319588	36.59375	0.807114254511415	45.2319587628866	0	1	1	0	0	1			7.14		0	6.1	151	12.9		0	0	0	1	0	1
168075	002-63927	149728	72	1	25.35	0	0					0	1	1	0	0	1	0	2	80.8701754385964912	116.38288288288288	55.1036036036036	74.95945945945945	20.1236749116607774	94.8178571428571429	36.6527777777777778	0.6948631399685885	61.27927927927928	0	1	1	1	0	0			7.22		0	8	98	27.5		0	0	0	1	0	1
168095	002-64050	149741	55	1	142.9666666666666667	0	1					1	1	0	0	0	0	0	0	114.5842293906810036	98.11111111111111	69.74074074074075	79.62962962962963	23.7826086956521739	94.7670250896057348	37.8722222222222222	1.1679026778212107	28.370370370370367	1	1	1	0	1	0		0.97		23	0.21	10.6	93	8.5	133	0	0	0	0	1	1
168097	002-40703	149743	69	0	45.0666666666666667	0	1					0	0	0	0	0	0	1	1	100.0492957746478873	114.13953488372093	61.48837209302326	81.79069767441861		96.2362869198312236	36.6162037037037037	0.8765525098430846	52.65116279069767	1	0	0	1	0	0		0.61		32	0.08	7.4	319	15.4	71	0	0	0	0	0	1
168126	002-63389	149763	23	1	228.0166666666666667	0	1					0	0	0	0	0	0	0	0	111.2114695340501792	124.70722433460077	75.60076045627376	91.84410646387833	19.9640287769784173	99.5667870036101083	38.1914141414141414	0.8917804892815171	49.106463878327006	1	1	0	1	1	0	1	1.29	7.42	24	4.32	13.2	159	13	120	0	0	1	0	1	0
168173	002-5936	149796	89	0	27.75	0	1					0	0	0	0	0	0	0	0	71.4210526315789474	115.6	60.733333333333334	82.44444444444444		97.3192982456140351	36.762962962962963	0.6178291750136587	54.86666666666666	0	0	1	1	0	0		1.2	3	25	5.95	9.6	190	15.6	131	0	0	0	1	1	1
168174	002-28454	149797	62	1	166.95	0	0					0	0	0	0	0	0	1	1	90.7035714285714286	136.26666666666668	74.22222222222223	93.3913043478261		96.4483985765124555	36.7981481481481482	0.6656328627341347	62.04444444444445	1	1	1	1	0	0	1.6	2.37	7.47	28	0	12.2	150	12.8	140	0	0	1	0	0	0
168178	002-51347	149801	87	0	85.9	0	1					0	0	0	1	0	0	1	2	135.34375	140.1829268292683	78.86585365853658	101.40243902439025	27.4782608695652174	98.1388888888888889	36.9538888888888889	0.9654795563288386	61.31707317073172	1	0	0	0	0	0		1.16	7.24	37	0.16	9.6	261	8.8	90	0	0	0	1	1	1
168221	002-26021	149836	74	0	38.2666666666666667	0	1					1	1	0	0	0	0	0	0	83.2673611111111111	124.9	53.93333333333333	76.35483870967742	20.5326086956521739	99.1701388888888889	36.9376543209876543	0.6666722266702251	70.96666666666667	1	0	1	0	0	0	2.4	1.71	0.4	6	0	13.6	148	11.7	406	1	0	1	1	0	0
168246	002-52573	149854	78	1	72.8666666666666667	0	1					1	1	0	0	0	0	0	0	56.7979094076655052	146.75384615384615	66.46153846153847	95.35384615384615	19.4529616724738676	97.6411149825783972	36.9296296296296296	0.3870284213752236	80.29230769230769	0	0	0	0	0	0		2.9		24	4.75	9.1	84	15.8	199	0	0	1	0	1	1
168291	002-58943	149883	60	1	24.1833333333333333	0	1					1	1	0	0	0	0	0	0	100.9642857142857143	152.9090909090909	83.77272727272727	110.9090909090909	27.0088105726872247	98.2067039106145251	36.9285714285714286	0.6602896211992526	69.13636363636364	1	0	0	1	0	0		1.8		23	0	11.4	260	12.5	117	0	0	1	0	0	1
168320	002-48900	149907	84	0	35.4	0	1					0	1	0	0	0	0	0	0	71.1701388888888889	94.16417910447761	59.917910447761194	73.02857142857142	16.7943548387096774	97.9788732394366197	36.2981481481481482	0.7558090514432645	34.24626865671642	0	1	1	1	0	1			7.43		0	10.3	224	8.7		0	0	0	0	0	1
168322	002-63003	149909	50	1	83.25	0	1					0	0	0	0	0	0	0	0	86.4285714285714286	106	62.45652173913044	78.43478260869566	23.0696864111498258	97.996078431372549	36.8462962962962963	0.8153638814016173	43.54347826086956	1	1	1	1	0	0		2.01		21	0.2	12.8	150	4.3	135	0	0	1	0	1	0
168370	002-74089	149945	50	1	31.9166666666666667	0	1					0	1	0	0	0	0	0	0	75.9442508710801394	108.50522648083624	61.88850174216028	75.2787456445993	19.2369337979094077	97.7727272727272727	36.6138888888888889	0.6999132975819659	46.61672473867596	0	1	1	1	0	0			7.3		0	9.1	64	18.7		0	0	0	1	0	1
168393	002-16721	149966	74	0	40.6	0	1					1	1	0	0	0	0	0	0	103.9350180505415162	117.8	58.56	81.96	20.1552346570397112	97.2274368231046931	37.3788888888888889	0.8823006625682641	59.239999999999995	1	1	0	0	0	0	2.3	0.92	3.4	25	0	5.4	12	0.2	137	1	0	0	1	0	1
168442	002-37488	150008	58	1	34.8166666666666667	0	1					1	1	0	0	0	0	0	0	73.1705426356589147	131.1818181818182	77.45454545454545	96.45454545454545		94.2611111111111111	37.4212962962962963	0.5577796042912322	53.727272727272734	0	0	0	1	1	0		1.19		24	20.61	15.9	164	10.7	167	0	0	0	0	1	0
168443	002-51062	150009	63	0	47.0833333333333333	0	0					0	0	0	0	0	0	0	0	96.1845018450184502	108.3061224489796	65.81632653061224	81.61224489795919		95.5173611111111111	36.8222222222222222	0.8880800057293958	42.48979591836735	1	1	1	1	0	0		0.57		34	0	7.3	279	9.6	83	0	0	0	0	0	1
168444	002-51062	150009	63	0	96.4166666666666667	0	1					0	0	0	0	0	0	0	0	98.4262948207171315	134.6027397260274	71.71232876712328	95.53424657534246	24.464	94.2258064516129032	36.8076388888888889	0.7312354490039029	62.89041095890413	1	1	0	1	1	1		0.64	7.35	35	0	6.4	188	11.5	106	0	0	0	0	0	1
168445	002-51062	150009	63	0	240.9833333333333333	0	1					0	0	0	0	0	0	0	0	96.4836363636363636	0	-5	-3	22.9264705882352941	96.8127340823970037	36.6579365079365079		5	1	1	1	1	0	1		0.91		26	0	8.4	268	8.1	112	0	0	0	0	0	1
168446	002-47837	150010	67	0	46.45	0	1					0	0	0	0	0	0	0	0	82.1578947368421053	165.80555555555554	67.58333333333333	106.05555555555556	19.8666666666666667	95.8013937282229965	36.7546296296296296	0.4955074904550706	98.22222222222221	0	1	1	1	0	0		1.22		21	0	11.8	215	18.6	128	0	0	1	0	0	1
168470	002-18355	150031	55	0	71.5333333333333333	0	1					0	0	0	0	0	0	0	0	86.181184668989547	131.76923076923077	71.88461538461539	94.26923076923077		95.0606060606060606	36.5481481481481482	0.6540311737868442	59.88461538461539	0	0	0	1	0	0		1.53	7.24	25	0	13.9	213	15.4	150	0	0	1	1	0	0
168480	002-68225	150038	58	1	38.7	0	1					0	1	0	0	0	0	0	0	87.9090909090909091	82.57142857142857	50.66386554621849	62.775	16.9846153846153846	96.7386363636363636	36.9342592592592593	1.0646429694872601	31.90756302521008	1	1	1	0	0	0			7.29		0	10.6	136	13.4		0	0	0	1	0	1
168486	002-65265	150044	65	1	26.2333333333333333	0	0					1	1	0	0	0	0	0	0	80.007168458781362	97.32142857142857	74.60714285714286	83.10714285714286	22.7189542483660131	98.6020408163265306	36.8333333333333333	0.8220920061819736	22.714285714285708	0	1	0	0	0	0		0.97		26	648.82	14.5	182	13.8	122	0	0	0	0	1	0
168535	002-17958	150082	63	1	29.05	0	1					0	0	0	0	0	0	0	0	88.9962121212121212	106.02	58.64	75.02		97.6802973977695167	37.0833333333333333	0.8394285240634987	47.379999999999995	1	1	1	1	0	0		1.02	7.24	48	0	9.4	145	7.2	87	0	0	0	1	0	1
168541	002-73806	150086	65	0	40	0	1					0	0	0	0	0	0	0	0	80.2797202797202797	95.4375	55.020833333333336	69.79797979797979	20.1376811594202899	98.6923076923076923	36.7873015873015873	0.8411758509990337	40.416666666666664	0	1	1	1	0	1	1.8	0.76		33	0	6.2			79	0	0	0	0	0	1
168625	002-28445	150154	85	1	46.3333333333333333	0	0					1	1	0	0	0	0	0	0	70.3923611111111111	105.92857142857143	64.28571428571429	80.07142857142857		95	36.7366666666666667	0.664526672660523	41.64285714285714	0	0	0	1	0	0		1.5		35	0				115	0	0	1	0	0	0
168626	002-28445	150154	85	1	127.3	0	1					1	1	0	0	0	0	0	0	69.8083623693379791	92.15384615384616	57.84615384615385	70.3076923076923	28.2787456445993031	95.375	36.5527777777777778	0.7575197919878078	34.307692307692314	0	1	1	1	0	0	1.2	1.61		30	0.81	9.9	151	7.4	108	0	0	1	0	1	1
168691	002-23383	150197	67	1	33.8666666666666667	0	1					0	0	0	0	0	0	0	0	55.2840466926070039	136.33333333333334	67.47222222222223	92.83333333333333	15.984375	95.7109375	36.5577777777777778	0.4055064549579976	68.86111111111111	1	0	0	1	0	0		1.13	7.4	32	0	13.9	132	6.1	152	0	0	0	0	0	0
168728	002-51337	150225	55	0	139.2833333333333333	0	1					0	0	0	0	0	0	0	0	78.1666666666666667	111.27848101265823	53.78481012658228	73.65822784810126		98.6701388888888889	38.8349917081260365	0.7024418913282524	57.493670886075954	1	1	1	0	1	0		1.17		23	0	12.2	202	16.7	168	0	0	0	0	0	0
168731	002-75598	150228	65	1	47.0333333333333333	0	0					0	1	0	0	0	0	0	0	60.6089965397923875	114.29411764705883	44.68166089965398	64.74048442906575	15.7288135593220339	97.6055363321799308	37.326984126984127	0.530289727831431	69.61245674740485	0	1	1	1	0	0					0	9.3	88	10		0	0	0	0	0	1
168737	002-22947	150232	72	0	45.6666666666666667	0	0					0	0	0	0	0	0	0	0	86.534965034965035	119.98571428571428	57.871428571428574	79.35714285714286	19.0099009900990099	97.6244725738396624	37.6667562724014337	0.7212105670255451	62.11428571428571	1	0	1	0	1	0	2.3	1	2.2	24	0	9.9	214	23.2	188	1	0	0	1	0	1
168747	002-45183	150240	81	0	265.3	0	1					1	1	1	0	0	0	1	2	69.4825174825174825	93.61904761904762	49.154761904761905	68.48235294117647	14.0982456140350877	97.9067164179104478	36.3287037037037037	0.7421835539841644	44.464285714285715	1	1	1	1	0	1	1.1	3.28		25	0.79	8.2	155	6.6	132	0	0	1	0	1	1
168749	002-38018	150242	75	1	388.3666666666666667	0	1					0	1	0	0	0	0	0	0	87.017921146953405	118.39426523297492	51.88530465949821	88.68817204301075	14.6594982078853047	94.0609318996415771	36.7935185185185185	0.7349842576895131	66.50896057347671	0	0	0	1	0	0	0.8	4.47	7	16	0	8.1	119	7.5	82	0	0	1	1	0	1
168775	002-15337	150262	59	0	54.85	0	1					0	1	0	0	0	0	0	0	80.8754325259515571	104.9757785467128	55.78200692041523	74.25951557093425	17.7577854671280277	99.9204152249134948	37.0152777777777778	0.7704199353945547	49.193771626297575	0	1	1	0	0	0			7.33		0	7.2	109	10.5		0	0	0	1	0	1
168809	002-2792	150290	51	0	24.1666666666666667	0	0					0	0	0	0	0	0	0	0	103.851985559566787	143.1	83.85	106.25		98.6236162361623616	36.6422222222222222	0.7257301576489643	59.25	1	0	0	0	0	0		1.07		38	0	10.7	238	5.9	192	0	0	0	0	0	1
168815	002-58058	150295	64	1	48.3166666666666667	0	1					0	0	0	0	0	0	0	0	85.7192982456140351	113.9434628975265	51.314487632508836	69.42756183745583		99.1155234657039711	36.3868923611111111	0.7522967624979462	62.628975265017665	1	1	1	0	0	1		0.63	7.3	29	0	10.1	215	16.6	134	0	0	0	1	0	1
168824	002-20438	150304	83	0	121.2333333333333333	0	1					0	1	0	0	0	0	1	1	83.4871794871794872	86.90355329949239	56.49746192893401	69.235	17.1881720430107527	97.3492647058823529	36.6428571428571429	0.9606877546129883	30.40609137055838	0	1	1	0	0	0		0.85	7.35	26	0	7.5	72	16.3	129	0	0	0	0	0	1
168848	002-74872	150323	86	1	95.9666666666666667	0	1					1	1	0	0	0	0	0	0	75.8294573643410853	151.57971014492753	72.81159420289855	101.94202898550725	19.2054263565891473	97.1266968325791855	36.7805555555555556	0.5002612638052907	78.76811594202898	0	0	0	0	0	0		1.32		23	0.29	12.3	153	7.4	141	0	0	1	0	1	0
168855	002-72430	150329	52	0	48.3833333333333333	0	1					1	1	0	0	0	0	0	0	78.1498257839721254	90.11428571428571	54.614285714285714	67.44285714285714	24.843205574912892	96.2815884476534296	36.6444444444444445	0.8672301529610096	35.5	1	1	1	0	0	0		5.2	4.3	13	0.17	10.7	145	3.8	80	0	0	1	1	1	1
168889	002-15608	150357	75	0	53.2666666666666667	0	0					0	0	0	0	0	0	0	0	62.3450704225352113	129.39814814814815	70.91666666666667	92.42592592592592	23.3309859154929577	96.8908450704225352	37.9474074074074074	0.4818080576482148	58.48148148148148	0	1	0	0	1	1		1	3	25	0	11.4	126	13.3	172	0	0	0	1	0	1
168890	002-23468	150358	66	1	27.7	0	0					0	0	0	0	0	0	0	0	66.102803738317757	145.62616822429908	48.32710280373832	82.97196261682242	11.7429906542056075	99.8530805687203791	36.0099033816425121	0.4539211911179566	97.29906542056077	0	0	1	1	0	1	0.6	9.41	4.7	19	0	8.1	179	10.5	130	0	0	1	1	0	1
168906	002-25956	150370	82	0	123.55	0	1					0	1	0	0	0	0	0	0	80.1111111111111111	90.84722222222223	45.35069444444444	61.114583333333336	18.5551181102362205	94.0491228070175439	37.3865497076023392	0.8818223513224277	45.496527777777786	0	1	1	0	0	0		1.25	7.31	22	0	8.1	62	17.5	151	0	0	1	1	0	1
168936	002-20526	150389	69	0	92.2333333333333333	0	1					0	0	0	0	0	0	0	0	98.6666666666666667	147.09259259259258	64.4147465437788	86.79357798165138	25.2212765957446809	95.0223880597014925	36.7583333333333333	0.6707793025305301	82.67784604881378	1	0	1	1	0	0		0.75	7.29	52	0	10.1	212	8.9	163	0	0	0	1	0	1
169010	002-54180	150446	44	0	47.8833333333333333	0	0					0	0	0	0	0	0	0	0	72.2578397212543554	123.17857142857143	80.64285714285714	99.17241379310344	19.4978902953586498	98.5400696864111498	36.9037037037037037	0.5866104703378144	42.53571428571429	0	1	0	0	0	0		0.73		28	0	13.1	251	7.4	177	0	0	0	0	0	0
169018	002-61930	150452	57	1	41.9	0	1					0	1	0	0	0	0	0	0	84.6285714285714286	121.30714285714286	58.035714285714285	77.28214285714286	16.8964285714285714	97.8535714285714286	37.0563492063492064	0.6976388152858741	63.27142857142858	0	1	1	0	0	0			7.38		0	10.2	123	14.9		0	0	0	0	0	1
169057	002-57036	150483	56	0	25.5	0	1					0	1	0	0	0	0	0	0	94.900990099009901	147.46774193548387	73.28494623655914	98.51612903225806	21.7871287128712871	98.8267326732673267	37.1126984126984127	0.6435372838388509	74.18279569892474	1	0	0	0	0	0			7.28		0	8.5	132	21.7		0	0	0	1	0	1
169107	002-38478	150518	65	0	34.6	0	1					0	0	0	0	0	0	0	0	78.3368794326241135	134.45744680851064	55.336879432624116	79.04255319148936	20.2659574468085106	99.6843971631205674	37.2214285714285714	0.582614658332674	79.12056737588652	0	0	1	0	0	0		2.3		24	0	7.7	245	6.7	62	0	0	1	0	0	1
169110	002-11377	150521	83	0	161.0833333333333333	0	1					0	1	0	0	0	0	0	0	75.9031141868512111	119.91637630662021	42.289198606271775	66.77003484320558	13.7244094488188976	98.6816608996539792	37.2530864197530864	0.632967043573521	77.62717770034843	0	1	1	1	0	0		1.36	7.35	23	0	9.7	103	17.8	88	0	0	1	0	0	1
169111	002-11377	150521	83	0	27.6	0	0					0	1	0	0	0	0	0	0	69.7708333333333333	129.9	63.9	94	21.8993055555555556	97.7936507936507937	36.3155555555555556	0.5371118809340518	66	0	0	0	0	0	0					0					0	0	0	0	0	0
169129	002-26891	150529	78	1	45	0	1					0	1	0	0	1	0	0	1	102.4152249134948097	108.42788461538461	58.5	74.8173076923077	14.3737024221453287	94.4636678200692042	37.0920138888888889	0.9445469242232484	49.92788461538461	1	1	1	1	0	0			7.36		0	11.3	196	24.9		0	0	0	0	0	1
169136	002-44989	150536	86	0	47.0333333333333333	0	1					0	0	0	0	0	0	0	0	82.3588850174216028	144.76288659793815	73.82474226804123	106.08247422680412		96.0592334494773519	36.875	0.5689226496716917	70.93814432989691	1	0	0	0	0	0		0.97		24	0	7.3	271	7.6	120	0	0	0	0	0	1
169148	002-29719	150547	53	1	133.6666666666666667	0	1					0	0	0	0	0	0	0	0	81.0104166666666667	138.11764705882354	75.91176470588235	98.61764705882354		98.7430555555555556	36.7798611111111111	0.5865319775695628	62.20588235294119	1	0	0	0	0	0		4.25	6.9	25	1.22	10.8	192	13.6	161	0	0	1	1	1	1
169152	002-76482	150551	83	1	26.35	0	1					0	1	0	0	0	0	0	0	74.1881533101045296	128.83333333333334	55.156028368794324	76.3581560283688	17.2865497076023392	95.6465863453815261	36.8055555555555556	0.5758459506605784	73.67730496453902	0	1	1	0	0	0			7.34		0	9.5	63	9.9		0	0	0	1	0	1
169155	002-54561	150554	64	1	106.35	0	1					0	1	0	0	0	0	0	0	68.3902439024390244	118.36363636363636	49.36363636363637	71.98545454545454	17.9614035087719298	96.75	36.8047619047619048	0.5777977595444157	69	0	1	1	1	0	0		2.51	5.1	22	0	9	190	12.2	154	0	0	1	1	0	1
169158	002-8799	150555	41	0	30.8833333333333333	0	1					0	1	0	1	0	0	0	1	88.1076388888888889	162.575	95.8	122.8780487804878	29.8472222222222222	97.8681818181818182	36.8577777777777778	0.5419507235976558	66.77499999999999	1	1	1	0	0	0		2.4		29	0.41	8.9	454	9.6	105	0	0	1	0	1	1
169272	002-54200	150639	36	0	111.5166666666666667	1	0					0	0	0	0	0	0	0	0	96.8222996515679443	120.93103448275862	79.24137931034483	94.86206896551724		98.8314176245210728	36.7477777777777778	0.800640630138429	41.689655172413794	1	1	1	0	0	0					0					0	0	0	0	0	0
169273	002-54200	150639	36	0	165.8333333333333333	0	0					0	1	0	0	0	0	0	0	113.7386759581881533	118.6	78.41818181818182	92.43636363636364	33.5900383141762452	97.4320557491289199	36.6666666666666667	0.9590107585007434	40.18181818181817	1	1	0	0	0	0		0.57	7.18	30	0	10.8	288	5.4	146	0	0	0	1	0	1
169297	002-71411	150659	77	0	181.4666666666666667	0	0					0	0	0	0	0	0	0	0	75.3403508771929825	120.10606060606061	54.98989898989899	80.74242424242425	22.4242424242424242	97.1276595744680851	37.4726851851851852	0.6272818415409029	65.11616161616162	1	1	1	1	1	0	0.9	0.84	7.35	22	0	8.2	230	11.2	72	0	0	0	0	0	1
169298	002-71411	150659	77	0	25.2833333333333333	0	0					0	0	0	0	0	0	0	0	67.9214285714285714	125.55319148936171	61.148936170212764	86.34042553191489		95.451063829787234	36.9305996472663139	0.5409773161933813	64.40425531914894	0	0	1	0	0	0	0.6	0.79	3.6	26	0.02	12.5	82	5.3	104	0	0	0	1	0	0
169383	002-9710	150721	58	1	40.75	0	0					1	1	1	0	0	0	0	1	81.3541666666666667	147.78571428571428	94.92857142857143	113.35714285714286	15.0243055555555556	98.6585365853658537	36.8157407407407407	0.5504873529885613	52.85714285714285	1	0	0	0	0	0		1.41		26	156.22	14.2	225	12.2	154	0	0	1	0	1	0
169388	002-70654	150725	39	1	119.3833333333333333	0	0					0	0	0	0	0	0	0	0	72.5378486055776892	112.9	66.2	81.7		95.75	36.7706349206349206	0.6424964446906792	46.7	1	1	1	0	1	0		1.58	1.6	23	0	15.1	261	13.3	125	0	0	1	1	0	0
169404	002-12714	150735	90	1	50.6833333333333333	0	1					0	0	0	0	0	0	0	0	82.4768683274021352	98.3202846975089	42.2846975088968	62.88612099644128	27.1708185053380783	96.1892857142857143	37.2906837606837607	0.838859128420443	56.0355871886121	1	1	1	1	0	1		1.07	7.35	28	0	8.4	148	7.7	119	0	0	0	0	0	1
169409	002-28270	150739	69	0	48.2	0	1					0	0	0	0	0	0	0	0	72.8993055555555556	132.65648854961833	84.66412213740458	104.23664122137404	20.5729166666666667	97.8958333333333333	36.7981481481481482	0.5495344129231083	47.992366412213755	0	1	1	0	0	0		1	7.34	23	0	11.8	168	12.8	245	0	0	0	1	0	1
169430	002-13536	150754	80	1	110.3	0	1					0	0	0	1	0	0	0	1	79.2377622377622378	117.65306122448979	58.6530612244898	80.9	25.2650602409638554	99.7237762237762238	36.8944444444444445	0.6734866174588638	58.99999999999999	0	0	1	0	0	0		1.63		32	0	8	299	10.5	158	0	0	1	0	0	1
169449	002-11033	150769	86	1	49.4833333333333333	0	1					1	1	0	0	0	0	0	0	55.5763888888888889	125.796875	60.625	84.96875	21.7743055555555556	98.8202764976958525	36.487037037037037	0.44179467008929185	65.171875	0	0	0	0	0	0		2.59		19	0	10	217	9.7	107	0	0	1	0	0	1
169525	002-10187	150828	59	0	48.25	0	1					0	1	0	0	0	0	0	0	90.2147887323943662	131.08196721311475	69.86065573770492	92.41803278688525	17.1872791519434629	93.0812720848056537	37.0069444444444444	0.6882318800245193	61.221311475409834	1	0	0	1	0	0		0.52	7.33	27	0	13.1	196	11.8	209	0	0	0	1	0	0
169534	002-72963	150836	79	1	245	0	1					0	0	0	1	0	0	0	1	63.7738515901060071	147.25	70.96875	106.75		95.7944250871080139	37.0055555555555556	0.4330991619022479	76.28125	0	0	0	1	0	0		2.95		30	0	8.6	134	11.5	151	0	0	1	0	0	1
169554	002-16078	150855	62	1	115.1	0	0					1	1	1	1	0	0	1	3	111.928030303030303	96.625	74.75	81.21621621621621	16.1739130434782609	94.2994652406417112	36.0674603174603175	1.1583754753224351	21.875	1	1	1	1	0	1		1.15		25	0.35	15.1	70	9.1	126	0	0	0	0	1	0
169570	002-73825	150867	55	1	46.7166666666666667	0	1					0	1	0	0	1	0	0	1	66.1748251748251748	109.27622377622377	52.48601398601399	69.0909090909091	23.4038461538461538	95.0456140350877193	36.6711111111111111	0.6055738649089687	56.790209790209786	0	1	1	1	0	0			7.29		0	9.1	93	23.7		0	0	0	1	0	1
169622	002-1251	150904	77	1	101.9833333333333333	0	1					1	1	0	0	0	0	0	0	72.9929577464788732	146.19230769230768	73.76923076923077	102.6923076923077	41.7195121951219512	95.2310469314079422	36.7111111111111111	0.4992941071845438	72.4230769230769	0	0	0	0	0	0		2.34	4.2	27	0.14	10.9	329	10.3	118	0	0	1	1	1	1
169630	002-21827	150910	43	1	71.55	0	1					0	0	0	0	0	0	0	0	82.0243055555555556	104.89236111111111	65.17013888888889	80.97569444444444	17.8958333333333333	99.3020833333333333	36.1238505747126437	0.7819855010096329	39.72222222222223	1	1	1	0	0	1	2.3	4.82	2.5	18	0	8.1	86	7.7	228	1	0	1	1	0	1
169646	002-7669	150922	39	0	70.0666666666666667	0	1					1	1	0	0	0	0	0	0	110.1041666666666667	101.19838056680162	55.607287449392715	71.34008097165992	25.34375	93.157258064516129	37.5301587301587302	1.0880032471862164	45.5910931174089	1	1	1	1	1	0		0.89		25	0	10.4	158	10.5	171	0	0	0	0	0	1
169666	002-53179	150939	52	1	71.8833333333333333	0	1					0	1	0	0	0	0	0	0	78.9097222222222222	105.39583333333333	55.704861111111114	70.63888888888889	17.8398576512455516	94.7894736842105263	37.9666666666666667	0.7486986888054293	49.690972222222214	0	1	1	0	1	0			7.21		0	15	136	24.4		0	0	0	1	0	0
169695	002-52440	150957	67	0	76.9833333333333333	0	0					1	1	0	0	1	0	1	2	84.9787985865724382	157.78125	93.5	118.21875	21.0303030303030303	99.1328671328671329	37.26	0.5385861665221465	64.28125	1	0	0	1	0	0		1.06	3.5	24	0.06	9.8	224	5.2	168	0	0	0	1	0	1
169728	002-51576	150981	71	0	103.6166666666666667	0	1					0	0	0	0	0	0	0	0	81.2736842105263158	90.16666666666667	77.66666666666667	83.33333333333333	16.3789473684210526	99.2105263157894737	36.9893333333333333	0.9013717287673897	12.5	0	1	1	0	0	1		0.88		23	0	11.8	254	13.9	325	0	0	0	0	0	1
169741	002-43009	150993	39	1	25.6	0	1					0	0	0	0	0	0	0	0	93.3066202090592334	110	66.4375	81.84375		98.7863636363636364	36.9211111111111111	0.8482420019005384	43.5625	1	1	0	0	0	0		1.45		25	0	9.2	318	7.9	196	0	0	1	0	0	1
169805	002-34214	151040	90	1	27.5833333333333333	0	0					0	0	0	1	0	0	1	2	56.0771929824561404	129.41666666666666	71.16666666666667	95.66666666666667		99.4119718309859155	36.6944444444444445	0.4333073507981157	58.249999999999986	0	0	0	1	0	0		0.76		28	0.03	9.1	287	12.2	97	0	0	0	0	0	1
169811	002-73577	151044	69	1	41.7833333333333333	0	1					0	1	0	0	0	0	0	0	84.1888111888111888	134.83916083916083	50.45104895104895	73.58041958041959	14.5079365079365079	95.1048951048951049	36.846031746031746	0.6243646924592885	84.38811188811187	0	1	1	1	0	0			7.28		0	10.8	123	21		0	0	0	1	0	1
169815	002-47592	151048	79	0	163.7	0	1					1	1	0	0	0	0	0	0	68.0801393728222997	130.22727272727272	61.43939393939394	87.9090909090909	22.4355400696864111	96.7578947368421053	36.7422222222222222	0.5227794297389496	68.78787878787878	0	0	1	1	0	0		1.02		21	0	11.3	160	6.5	102	0	0	0	0	0	1
169836	002-2704	151058	25	0	121.0333333333333333	0	1					0	0	0	0	0	0	0	0	84.5157894736842105	150.19607843137254	81.50980392156863	108.50980392156863	18.3263157894736842	95.343859649122807	36.9472222222222222	0.5627030369657826	68.68627450980391	1	0	0	0	0	0		0.76	2.8	23	0	12.4	253	7.2	173	0	0	0	1	0	0
169840	002-40496	151062	56	0	51.2333333333333333	0	1					1	1	1	0	0	0	0	1	77.56	114.00862068965517	64.76724137931035	82.5042735042735	12.7702702702702703	99.9672131147540984	37.0305555555555556	0.6802994328922496	49.241379310344826	0	1	1	0	0	0		1.58		30	1.13	9.6	288	10.2	145	0	0	1	0	1	1
169928	002-30639	151129	78	1	27.3	0	1					0	1	0	0	1	0	0	1	84.5555555555555556	153.975	54.975	85.45	25.4135021097046414	97.2299651567944251	36.7580808080808081	0.5491511969836373	99	1	0	1	0	0	0	2.6	2.12		21	0.17	5.7	578	21.7	285	1	0	1	0	1	1
169932	002-52911	151133	51	1	66	0	1					0	1	0	0	0	1	0	1	86.8398268398268398	97.94805194805195	53.913419913419915	67.48484848484848	14.2186046511627907	98.2266666666666667	37.4273148148148148	0.8865906479271634	44.03463203463204	1	1	1	1	0	0			7.23		0	10	138	11.4		0	0	0	1	0	1
169980	002-248	151166	90	0	55.8	0	1					0	0	0	0	0	0	0	0	54.032258064516129	150.79545454545453	71	99.81818181818181	32.7885304659498208	99.3357142857142857	38.1974206349206349	0.35831489899603763	79.79545454545453	0	0	0	0	1	0	3.3	1.45		26	0	11.1	198	11.4	131	1	0	1	0	0	1
169981	002-48255	151167	49	0	30.9	0	1					0	0	0	0	0	0	0	0	63.8540925266903915	119.90322580645162	62.064516129032256	84.06451612903226		99.1727748691099476	36.6842592592592593	0.532546911037773	57.83870967741936	0	0	1	0	0	0		0.81	7.34	30	0	12.9	249	7.9	155	0	0	0	1	0	0
169990	002-38454	151173	59	0	59.3666666666666667	0	1					0	0	0	0	0	0	0	0	91.2717770034843206	99.02	62.7	76	22.4250871080139373	95.4390243902439024	36.6266666666666667	0.9217509291404193	36.31999999999999	1	1	1	0	0	0		4.41	3.4	21	0	10.7	250	13	133	0	0	1	1	0	1
169998	002-63539	151179	83	1	27.4	0	0					0	0	0	0	0	0	0	0	72.8118466898954704	114.09375	62.0625	81.1875	19.0223048327137546	97	37.4013888888888889	0.6381755941048083	52.03125	0	1	1	0	1	0		1.16		24	0	9.9	86	7	127	0	0	0	0	0	1
170012	002-49561	151192	55	1	48.7333333333333333	0	1					1	1	0	0	0	0	1	1	91.0347222222222222	160.57142857142858	92.5	116.92857142857143	22.2030075187969925	98.875	37.3810185185185185	0.5669422202451562	68.07142857142858	1	0	0	0	1	1		1.22	7.49	26	0	14.8	171	17.9	149	0	0	1	0	0	0
170035	002-74056	151211	25	1	79.3	0	0					1	1	0	0	0	1	0	1	79.1906474820143885	106.6268656716418	59.07462686567164	76.38805970149254	20.2327272727272727	97.9311594202898551	36.6577777777777778	0.7426894430704036	47.552238805970156	1	1	1	1	0	0	2.4	1.33		24	23.23	14.8	250	12.4	182	1	0	1	0	1	0
170050	002-67723	151222	56	0	59.1833333333333333	0	1					0	1	0	0	1	0	0	1	81.5560344827586207	107.31896551724138	52.0948275862069	69.56896551724138	17.2233009708737864	98.0603448275862069	36.8252525252525253	0.759940557474496	55.224137931034484	0	1	1	1	0	0			7.37		0	9.2	104	14.4		0	0	0	0	0	1
170053	002-42331	151225	54	1	54.8333333333333333	0	0					0	1	0	0	0	0	0	0	98.3368055555555556	107.18118466898954	67.55052264808363	81.61672473867596	15.256198347107438	93.7722419928825623	37.3654970760233918	0.9174819802491612	39.630662020905916	1	1	0	1	1	0			7.29		0	12.1	114	17.8		0	0	0	1	0	0
170055	002-21496	151227	64	1	54.5	0	1					1	1	0	0	0	0	0	0	94.5669014084507042	156.6875	78.75	108.6875	18.0915492957746479	97.0650406504065041	36.3537037037037037	0.6035382618808182	77.9375	1	0	0	1	0	1		5.61		24	0	8.6	132	10.9	175	0	0	1	0	0	1
170056	002-21496	151227	64	1	24.3166666666666667	0	1					1	1	0	0	0	0	0	0	83.493006993006993	127.34615384615384	62.96153846153846	88.1923076923077	17.6258741258741259	96.8864864864864865	36.9134920634920635	0.6556382306910848	64.38461538461539	0	0	0	0	0	0	1.1	3.73	7.31	29	0	7.1	111	19.6	150	0	0	1	1	0	1
170083	002-7564	151247	52	0	139.3	0	0					0	0	0	0	0	1	0	1	87.6062717770034843	117.19298245614036	62.59298245614035	81.29824561403508		99.3623693379790941	36.949537037037037	0.7475385466001794	54.60000000000001	1	1	1	1	0	0	5.1	7.17	7.42	25	0	6.2	263	26	178	1	1	1	0	0	1
170125	002-48317	151282	63	1	40.45	0	1					0	0	0	0	0	0	0	0	80.8	107.40366972477064	76.33944954128441	86.88181818181818	19.7904411764705882	97.6173285198555957	36.7968253968253968	0.7523020415136243	31.064220183486228	0	1	0	1	0	0		0.98		25	0	7.2	128	2.8	299	0	0	0	0	0	1
170197	002-20449	151338	70	0	49.0166666666666667	0	1					0	1	0	0	0	0	0	0	84.9185185185185185	115.65925925925926	49.68518518518518	68.95925925925926	19.8816793893129771	97.4851851851851852	36.7316358024691358	0.7342128858716537	65.97407407407408	1	1	1	0	0	1		0.78	7.29	26	0	9.8	149	16.7	164	0	0	0	1	0	1
170209	002-23174	151349	71	1	528.6666666666666667	0	1					0	0	0	0	0	0	0	0	106.2546816479400749	112.6221198156682	45.423963133640555	68.57603686635944	17.1278195488721805	99.4344569288389513	36.945016339869281	0.9434619222391668	67.19815668202764	1	1	1	1	0	1	5.8	1.61	7.32	21	0	8	170	36.9	151	1	1	1	1	0	1
170238	002-15757	151369	72	0	25.2	0	0					1	1	0	1	1	0	1	3	81.8767605633802817	111.73529411764706	65.3529411764706	82.41176470588235		97.0035714285714286	37.0055555555555556	0.7327743772453092	46.382352941176464	1	0	0	1	0	0		1.25	7.33	32	0	14.2	194	10.3	197	0	0	1	1	0	0
170325	002-24011	151436	56	1	141.5333333333333333	0	1					0	1	0	0	0	0	0	0	81.10801393728223	96.52961672473867	51.98954703832753	68.52961672473867	16.0044642857142857	98.0034843205574913	36.8287878787878788	0.8402396765809991	44.540069686411144	0	1	1	0	0	0		2.04	4.5	28	0	9.2	119	6.5	114	0	0	1	1	0	1
170327	002-52882	151438	60	1	29.6333333333333333	0	1					0	0	0	0	0	0	0	0	59.2508710801393728	122.03448275862068	61.689655172413794	85.10344827586206	14.1340782122905028	96.5989304812834225	36.804320987654321	0.4855256460367454	60.34482758620689	0	0	1	0	0	0		1.03		29	0	8.5	77	2.4	111	0	0	0	0	0	1
170334	002-34737	151445	66	1	30.0333333333333333	0	1					0	1	0	0	1	0	0	1	87.4618055555555556	108.35416666666667	54.177083333333336	71.50694444444444	17.4097222222222222	98.6701388888888889	37.2368055555555556	0.8071845157982439	54.177083333333336	0	1	1	0	0	0			7.26		0	10.4	165	15.5		0	0	0	1	0	1
170335	002-34737	151445	66	1	41.3333333333333333	0	0					0	1	0	0	0	0	0	0	87.8701754385964912	92	58.55555555555556	69	22.15	94.9763313609467456	36.7844444444444444	0.9551106025934402	33.44444444444444	1	1	1	0	0	0					0	9.7	135	10		0	0	0	0	0	1
170340	002-56560	151449	55	1	27.6833333333333333	0	1					0	1	0	0	0	0	0	0	85.7326388888888889	89.04838709677419	56.70967741935484	70.032	19.028436018957346	97.265017667844523	36.8333333333333333	0.9627646460987341	32.33870967741935	1	1	1	1	0	1			7.22		0	9.2	153	26		0	0	0	1	0	1
170418	002-27361	151504	74	1	29.6333333333333333	0	0					0	0	0	0	0	0	0	0	86.8274647887323944	137.3125	65.8125	95.81632653061224		96.8900709219858156	36.3654320987654321	0.632334745844205	71.5	1	0	0	0	0	1		0.71		28	0	10.7	70	18	166	0	0	0	0	0	1
170444	002-32855	151525	70	0	31.6166666666666667	0	0					0	0	0	0	1	0	0	1	91.9583333333333333	140.62765957446808	61.4468085106383	88.45744680851064	30.0755395683453237	93.9791666666666667	37.6753535353535354	0.6539135587664221	79.18085106382978	1	1	1	1	0	0	3	4.9	12.6	18	15.17	9.7	440	20.5	151	1	0	1	0	1	1
170470	002-12342	151546	57	1	32.8166666666666667	0	1					1	1	0	0	0	0	0	0	100.5725190839694656	116.52777777777777	63.44444444444444	83.41666666666667	21.0995024875621891	95.0542635658914729	36.8047619047619048	0.8630776369542076	53.08333333333333	1	0	0	0	0	0		0.78		28	0	13.3	325	25.8	117	0	0	0	0	0	0
170472	002-40631	151548	64	0	24.4666666666666667	0	0					0	0	0	0	0	0	0	0	86.7184115523465704	136.16417910447763	78.80597014925372	98.88059701492537	19.5523465703971119	99.2517985611510791	36.7633333333333333	0.6368665542044524	57.3582089552239	1	0	0	0	0	0		2.61	4	21	0	8.8	327	14.3	139	0	0	1	1	0	1
170505	002-52129	151572	82	0	46.3	0	0					0	0	0	0	0	0	0	0	74.4035087719298246	108.95454545454545	55.95454545454545	77.02272727272727	22.2245614035087719	95.4729241877256318	36.5722222222222222	0.6828857709563855	53	1	1	1	1	0	1		0.77		21	1.63	7.3	183	12.2	119	0	0	0	0	1	1
170543	002-21459	151600	82	1	180.6333333333333333	0	1					1	1	0	0	0	0	0	0	107.8090277777777778	85.33680555555556	50.135416666666664	62.854166666666664	26.1319444444444444	99.5555555555555556	37.4065789473684211	1.2633356390120845	35.20138888888889	1	1	1	1	1	1	1.5	2.71	4.3	16	0	6.8	241	52.6	231	0	0	1	1	0	1
170544	002-21459	151600	82	1	34.8333333333333333	0	0					1	1	0	0	0	0	0	0	88.875	135.36111111111111	70.94444444444444	95.69444444444444	27.9027777777777778	93	36.6583333333333333	0.6565770572542582	64.41666666666667	1	1	0	0	0	0		4.3	4.3	25	0	7.8	328	30.4	88	0	0	1	1	0	1
170553	002-38616	151606	77	0	574.1333333333333333	0	1					0	0	0	1	1	0	0	2	80.5609756097560976	129.675	62.775	85.41463414634147	13.5	96.8815331010452962	36.7595238095238095	0.6212529447446007	66.9	0	1	1	1	0	0					0	8	482	9.7		0	0	0	0	0	1
170554	002-38616	151606	77	0	96.0666666666666667	0	1					0	0	0	1	0	0	0	1	77.4526315789473684	133.83132530120483	58.57831325301205	83.26506024096386	16.2659574468085106	97.5018315018315018	36.375	0.5787332031916305	75.25301204819277	0	0	1	1	0	0		0.8	7.4	48	0	8.9	377	8.6	91	0	0	0	0	0	1
170564	002-51857	151613	73	1	27.4833333333333333	0	1					0	1	0	0	0	0	0	0	75.4736842105263158	123.16849816849818	55.556776556776555	76.62637362637362	13.1403508771929825	97.7859649122807018	36.6394444444444444	0.6127677558207787	67.61172161172162	0	0	1	0	0	1			7.35		0	10.2	87	7.7		0	0	0	0	0	1
170590	002-68748	151639	71	0	40.1	0	0					1	1	0	0	0	0	0	0	77.0932835820895522	145.31578947368422	62.39473684210526	93.36842105263158	21.9382022471910112	95.9253731343283582	36.875	0.5305224150886279	82.92105263157896	1	0	0	0	0	0					31.1	11.2	231			0	0	0	0	1	1
170638	002-23916	151677	60	1	53.55	0	1					1	1	0	0	0	0	0	0	81.1232394366197183	127.73544973544973	67.66666666666667	90.86243386243386	18.6408450704225352	99.9436619718309859	36.7791666666666667	0.6350879071129619	60.06878306878306	1	1	1	0	0	1		0.61	7.34	23	0	11.1	218	23.8	104	0	0	0	1	0	1
170641	002-1921	151680	65	1	39	0	0					0	0	0	0	0	0	0	0	79.016597510373444	120.73529411764706	61.73529411764706	85.08823529411765	16.9253112033195021	95.6060606060606061	36.9396825396825397	0.6544614653721552	59	0	0	0	0	0	0		1		26	0	7.8	316	6.5	115	0	0	0	0	0	1
170642	002-1921	151680	65	1	24.5666666666666667	0	1					0	0	0	0	0	0	0	0	87.5300353356890459	104.02380952380952	54.095238095238095	73.97619047619048	18.1779359430604982	96.4860335195530726	36.846969696969697	0.8414423172577112	49.92857142857142	1	1	1	1	0	0	1.8	1.54		27	0.04	6.8	334	9.1	126	0	0	1	0	0	1
170672	002-5800	151703	77	0	67.8333333333333333	0	0					0	1	0	0	0	0	0	0	79.1449814126394052	97.75862068965517	57.172413793103445	72.73913043478261	18.3229166666666667	98.9580152671755725	36.1361111111111111	0.809595929794195	40.58620689655173	1	1	1	1	0	1		0.97	2.9	21	0	9.9	215	4.6	88	0	0	0	1	0	1
170704	002-23628	151727	71	1	129.95	0	1					1	1	0	0	0	0	0	0	73.1363636363636364	99.75925925925925	56.148148148148145	72.22222222222223	20.7797202797202797	96.8709677419354839	36.2733333333333333	0.7331285755269421	43.61111111111111	0	1	1	1	0	1	1.6	5.02		28	0	9.1	187	9.9	114	0	0	1	0	0	1
170705	002-23628	151727	71	1	176.8	0	1					1	1	0	0	0	0	0	0	78.8292682926829268	128.98257839721254	69.64808362369338	88.72822299651568	20.5888501742160279	99.313588850174216	36.7437908496732026	0.611162137338592	59.334494773519154	0	0	1	1	0	0					0					0	0	0	0	0	0
170738	002-32871	151748	67	0	38.7166666666666667	0	1					0	1	0	0	0	0	0	0	62.2083333333333333	121.01388888888889	41.986111111111114	68.20833333333333	19.0208333333333333	97.4930555555555556	36.2896825396825397	0.5140594513944681	79.02777777777777	0	1	1	0	0	1		0.98	7.31	28	0	9.7	221	8	103	0	0	0	1	0	1
170743	002-13734	151753	50	1	35.9	0	1					1	1	0	0	0	0	0	0	76.6373239436619718	113.33333333333333	67	84.16666666666667	15.7773851590106007	98	36.9166666666666667	0.6762116818558409	46.33333333333333	0	0	0	0	0	0					0	11.4				0	0	0	0	0	1
170787	002-7764	151787	73	1	77.6166666666666667	0	1					0	1	0	0	0	0	0	0	78.8611111111111111	110.99652777777777	60.010416666666664	76.22569444444444	14.5352112676056338	97.9548611111111111	37.1701754385964912	0.7104826852691839	50.98611111111111	0	1	1	1	0	0			7.35		0	8.7	136	19.7		0	0	0	0	0	1
170793	002-73086	151792	46	1	33.8166666666666667	0	1					1	1	0	0	0	0	0	0	79.2852112676056338	117.46428571428571	65.75	84.42857142857143		95.7202797202797203	36.9396825396825397	0.6749729144095341	51.71428571428571	0	0	0	0	0	0		1.24	7.3	35	0	10.9	252	12.6	147	0	0	1	1	0	1
170830	002-13884	151822	72	1	66.8333333333333333	0	1					0	0	0	0	0	0	0	0	86.7237762237762238	161.43006993006992	62.07342657342657	89.20979020979021	18.4335664335664336	97.4300699300699301	37.6432950191570881	0.5372219454612402	99.35664335664335	1	0	0	0	1	0		1.26	7.38	23	0	10.1	1044	21.9	110	0	0	1	0	0	1
170873	002-28895	151858	83	1	26.3166666666666667	0	0					0	1	0	0	0	0	1	1	67.2961672473867596	114.53985507246377	52.08695652173913	72.3840579710145	18.1602787456445993	99.0524475524475524	35.8603864734299517	0.5875349432283791	62.45289855072463	0	0	1	0	0	1		2.14	7.43	34	0	9.3	127	8.6	95	0	0	1	0	0	1
170899	002-77390	151877	57	1	39.3	0	1					0	0	0	0	0	0	0	0	90.7578125	130.7019607843137	64.99215686274509	87.26274509803922		98.6216216216216216	37.1708333333333333	0.6943875360046807	65.70980392156862	1	0	0	1	0	0		1.45	7.22	22	0	11.2	138	13.1	167	0	0	1	1	0	1
170907	002-67407	151885	71	1	125.75	0	1					1	1	0	0	0	0	0	0	69.0104895104895105	116.90140845070422	64.97535211267606	81.98239436619718	13.6	99.1302816901408451	37.7966988727858293	0.5903306934029825	51.92605633802816	0	1	1	0	1	0	1.2	1.13	7.51	27	7.29	15	106	10.1	171	0	0	0	0	1	0
170949	002-21072	151924	66	0	45.6833333333333333	0	1					0	0	0	0	0	0	0	0	104.0104529616724739	94.84848484848484	53.77777777777778	66.84848484848484		95.6794425087108014	36.8618055555555556	1.0965958299473455	41.070707070707066	1	1	1	1	0	0		2.87		17	0	11.5	236	5.6	166	0	0	1	0	0	1
170956	002-51826	151928	27	0	69.7666666666666667	0	1					0	0	0	0	0	0	0	0	86.1373239436619718	128.4	70.5111111111111	93.82222222222222	19.6584507042253521	99.431095406360424	36.9296296296296296	0.6708514325830371	57.8888888888889	1	0	0	0	0	0	3	1.55	1.7	19	0	8.2	357	6.5	190	1	0	1	1	0	1
170975	002-77628	151945	53	1	49.3333333333333333	0	0					0	0	0	0	0	0	1	1	77.397212543554007	94.78813559322033	54.97457627118644	69.74789915966386	15.8816326530612245	98.7167832167832168	36.9793650793650794	0.8165284828019109	39.81355932203389	1	1	1	1	0	1		0.84	7.34	26	0.02	11	122	15.9	117	0	0	0	1	0	1
170993	002-26746	151962	74	0	31.6666666666666667	0	1					1	1	0	0	0	0	0	0	76.2903225806451613	154.63333333333333	77.4	106.3	37.230188679245283	96.376	36.7583333333333333	0.49336272416886295	77.23333333333332	1	0	0	1	0	0		5.48		33	0	10.9	326	5.5	155	0	0	1	0	0	1
170994	002-26746	151962	74	0	43.7166666666666667	0	0					1	1	0	0	0	0	0	0	64.9824561403508772	176.61290322580646	79.87096774193549	114.87096774193549	22.8035087719298246	94.5	36.3311111111111111	0.3679371945846351	96.74193548387098	0	0	0	1	0	0		6.4		30	0	11.4	329	5.7	118	0	0	1	0	0	1
171035	002-15454	151996	47	0	90.0166666666666667	0	1					0	0	0	0	0	0	0	0	109.1149825783972125	92.52877697841727	46.52158273381295	61.9568345323741	25.0766550522648084	94.9052631578947368	38.3436170212765957	1.179254564273002	46.00719424460432	1	1	1	0	1	0	3.6	2.16	7.35	22	0	7	273	13.2	126	1	0	1	0	0	1
171080	002-66707	152031	46	1	243.5166666666666667	0	0					0	0	0	0	0	0	0	0	62.1319444444444444	147.63541666666666	66.30902777777777	86.85416666666667		97.8680555555555556	38.2658974358974359	0.4208471506855759	81.32638888888889	0	0	0	1	1	0	2.1	1.47	7.32	27	0	11.3	169	14	283	1	0	1	1	0	1
171083	002-61925	152033	65	1	123.1	0	1					0	0	0	0	1	0	0	1	64.7282608695652174	103.8695652173913	53.06521739130435	72.8695652173913	30.1569343065693431	97.2571428571428571	36.8012345679012346	0.6231686898283801	50.804347826086946	0	1	1	1	0	0		3.09		24	0	9.2	358	13.7	90	0	0	1	0	0	1
171117	002-52356	152059	43	0	61.75	0	1					0	0	0	0	0	0	0	0	122.59375	108.08602150537635	61.13978494623656	77.84946236559139	22.8651685393258427	99.7591240875912409	37.1238095238095238	1.1342239106645442	46.94623655913979	1	1	1	0	0	0		1.67	7.53	22	0	7	640	17.1	251	0	0	1	0	0	1
171143	002-13609	152079	74	1	211.05	0	1					0	0	0	0	0	0	0	0	110.4049295774647887	105.3821138211382	61.72357723577236	76.15853658536585	27.6725352112676056	96.2746478873239437	36.5574074074074074	1.0476628867480458	43.658536585365844	1	1	1	0	0	0		0.97	2.2	26	0	9.1	494	7.4	95	0	0	0	1	0	1
171150	002-64077	152086	46	1	41.5	0	0					1	1	0	0	0	0	0	0	94.7777777777777778	129.5	82.3	98.5		96.635	36.8211111111111111	0.7318747318747318	47.2	1	0	0	1	0	0		1.14		23	0	14	274	8.6	211	0	0	0	0	0	0
171151	002-64077	152086	46	1	56.5666666666666667	0	1					1	1	0	0	0	0	0	0	93.2284644194756554	158.54761904761904	95.66666666666667	119.07142857142857	19.5346534653465347	98.2105263157894737	36.4824074074074074	0.5880155437179724	62.880952380952365	1	0	0	0	0	0		1.03		25	0	12.8	282	10.1	168	0	0	0	0	0	0
171187	002-193	152116	28	1	99.1833333333333333	0	1					0	0	0	0	0	0	0	0	62.4090909090909091	146.62745098039215	64	85.66666666666667	19.3741258741258741	99.4315789473684211	38.1905405405405405	0.4256303338277128	82.62745098039215	0	0	0	0	1	0		0.85	7.34	29	0	14.1	162	18.5	114	0	0	0	1	0	0
171205	002-23126	152132	87	1	60.4	0	1					0	1	0	0	0	0	0	0	71.7456445993031359	120.43205574912892	41.35191637630662	65.42160278745645	20.9306569343065693	97.7832167832167832	36.5577777777777778	0.5957354472861937	79.0801393728223	0	1	1	1	0	0		2.35	7.32	24	0	7.4	462	19.6	190	0	0	1	1	0	1
171233	002-33878	152153	28	0	82.45	0	1					0	0	0	0	0	0	0	0	93.2614840989399293	117.48	67.84	86.84	43.6360424028268551	95.8785714285714286	37.3090277777777778	0.793849881672965	49.64	1	0	0	0	1	0	2	0.67	3.7	24	0	8.4	320	11	156	0	0	0	1	0	1
171259	002-7430	152173	57	1	35.35	0	0					0	0	0	0	0	0	0	0	67.0160427807486631	133.4	79.6	100.76666666666667	108.3285714285714286	95.1702127659574468	37.0703703703703704	0.5023691362874713	53.80000000000001	0	0	0	0	0	0		1.03		26	0	13.8	170	10.2	153	0	0	0	0	0	0
171262	002-4987	152175	68	1	50.7	0	1					0	1	0	0	0	0	0	0	81.5155709342560554	126.51903114186851	47.069204152249135	67.68858131487889		97.2906574394463668	37.1796296296296296	0.6442949349086534	79.44982698961937	1	1	1	0	0	0			7.26		0	11	149	18.5		0	0	0	1	0	1
171265	002-51912	152178	47	1	71.3166666666666667	0	0					0	0	0	0	0	0	0	0	105.9368421052631579	104.08235294117647	70.28235294117647	80.67058823529412	21.6140350877192982	97.721830985915493	36.7763888888888889	1.0178175176836632	33.8	1	0	0	0	0	0		1.06		29	0	7.8	234	12.6	115	0	0	0	0	0	1
171273	002-2146	152184	34	0	54.0333333333333333	0	0					0	0	0	0	0	0	0	0	72.8146853146853147	132.7906976744186	74.97674418604652	97.8	50.3768115942028986	99.7	36.8788888888888889	0.5483417633154937	57.81395348837208	1	1	1	0	0	0		0.84	7.48	21	0	12.4	388	7.6	136	0	0	0	0	0	0
171281	002-54638	152191	28	0	71.6833333333333333	0	1					1	1	0	0	0	1	0	1	102.0139372822299652	88.48809523809524	66.0079365079365	75.84920634920636		98.8606271777003484	33.3434126984126984	1.1528549349801314	22.480158730158735	1	1	1	0	0	1	3.5	1.59	0.6	20	3.19	13.4	156	7.4	172	1	0	1	1	1	0
171291	002-41121	152200	67	0	292.05	0	1					0	0	0	1	0	0	1	2	97.6988847583643123	137.89	84.04	104.88	91.8264462809917355	98.518796992481203	37.7152046783625731	0.7085277014893344	53.84999999999998	1	0	0	0	0	0		1.11		21	0.67	9.3	365	18	137	0	0	0	0	1	1
171300	002-32838	152209	53	0	148.7833333333333333	0	1					0	0	0	0	0	0	0	0	73.25	116	63.67058823529412	83.95294117647059	18.5	96.2465277777777778	37.1733333333333333	0.6314655172413793	52.32941176470588	1	1	1	1	0	0	2.4	0.68	2.8	25	0	10.6	173	19.6	130	1	0	0	1	0	1
171341	002-38847	152242	60	0	289.75	0	1					0	1	0	0	0	0	0	0	85.7473309608540925	97.5338078291815	46.18149466192171	63.98220640569395	9.6405693950177936	99.5698924731182796	36.6888888888888889	0.8791549604115736	51.35231316725979	0	1	1	0	0	0		1.72	7.39	31	0	8.2	135	28.5	113	0	0	1	0	0	1
171342	002-38847	152242	60	0	26.8333333333333333	0	0					0	1	0	0	0	0	0	0	90.9861111111111111	143.5	69.78571428571429	93.1	16	99.578397212543554	36.9633333333333333	0.6340495547812621	73.71428571428571	0	0	0	0	0	0		1.8		34	0	8.2	234	16.9	186	0	0	1	0	0	1
171375	002-43405	152264	63	1	98.5333333333333333	0	1					0	1	0	0	0	0	0	0	66.6821428571428571	115.51071428571429	62.35	82.53214285714286	20.2161172161172161	99.8	36.5297385620915033	0.5772810190767709	53.160714285714285	0	1	1	0	0	0		6.18	7.29	26	0	8.7	141	14.2	92	0	0	1	1	0	1
171407	002-7958	152287	90	0	150.15	0	1					0	0	0	1	0	0	0	1	87.1281138790035587	116.28947368421052	60	82.89473684210526	27.8718861209964413	94.7900355871886121	36.4472222222222222	0.7492347425666748	56.28947368421052	0	0	0	1	0	1		1.11		30	1.41	11.9	303	6.2	178	0	0	0	0	1	1
171411	002-23179	152290	74	1	157.0166666666666667	0	1					0	1	1	0	0	0	0	1	53.2377622377622378	151.37209302325581	45.883720930232556	80.81395348837209	18.7952755905511811	95.512280701754386	36.6317460317460317	0.35170130223133755	105.48837209302326	0	0	1	0	0	0		0.85		29	0	13.6	187	7.5	163	0	0	0	0	0	0
171442	002-74678	152312	30	0	621.55	0	1					0	1	0	0	0	0	0	0	110.8292682926829268	122.29577464788733	66.48591549295774	84.92280701754386	18.2142857142857143	98.5435540069686411	37.1567632850241546	0.9062395541610604	55.80985915492958	1	0	0	1	1	0		5.26	4.4	23	2.36	8.5	108	10.4	94	0	0	1	1	1	1
171460	002-74981	152326	73	1	29.6833333333333333	0	1					0	1	0	0	1	0	0	1	91.0486111111111111	130.96527777777777	60.5625	82.60763888888889	11.2872727272727273	95.7295373665480427	36.6880952380952381	0.6952118351980487	70.40277777777777	1	1	1	0	0	0			7.21		0	8.1	187	13.8		0	0	0	1	0	1
171473	002-67627	152339	58	0	171.8333333333333333	0	1					0	0	0	0	0	0	0	0	113.2342657342657343	111.16176470588235	54.5	70.3970588235294	24.9125874125874126	96.1713286713286713	37.6853703703703704	1.0186440097804035	56.66176470588235	1	1	1	1	1	1	6.5	6.75	4.7	21	0	8.2	99	11.2	264	1	1	1	1	0	1
171506	002-28230	152364	79	0	48.85	0	1					0	0	0	0	0	0	0	0	85.03886925795053	104.91304347826087	42.19202898550725	63.91304347826087		96.1802120141342756	37.7964769647696477	0.8105652685175557	62.721014492753625	0	1	1	0	1	0		1.63	7.33	22	0	11.3	138	6.5	182	0	0	1	1	0	1
171536	002-10351	152389	51	0	41.4333333333333333	0	1					1	1	0	0	0	0	0	0	84.5979020979020979	126.4047619047619	72.4047619047619	91	22.5	98.1713286713286713	36.7148148148148148	0.6692619868359179	54	1	0	0	0	0	1		0.67		22	0	12.6	142	6.6	103	0	0	0	0	0	0
171564	002-76893	152412	87	1	69	0	1					0	1	0	0	0	0	0	0	76.7269503546099291	129.94642857142858	66.90357142857142	86.85714285714286	17.5425531914893617	97.8049645390070922	36.5854166666666667	0.5904506279865542	63.04285714285716	0	1	1	0	0	0		0.75	7.4	26	0	10.3	125	10.2	159	0	0	0	0	0	1
171606	002-60005	152449	62	1	45.4833333333333333	0	0					0	1	0	0	0	0	0	0	89.3797909407665505	150.95	77.55	100.5	19.1881533101045296	93.6010362694300518	36.9805555555555556	0.5921152099421435	73.39999999999999	1	0	0	1	0	0					0	9.2	211	14.9		0	0	0	0	0	1
171607	002-60005	152449	62	1	30.1333333333333333	0	1					0	1	0	0	0	0	0	0	78.9895470383275261	131.56643356643357	62.22727272727273	82.96864111498257	17.0516605166051661	96.3867595818815331	36.8366666666666667	0.6003776563453193	69.33916083916085	1	1	1	0	0	1			7.33		0	9.2	184	13.2		0	0	0	1	0	1
171635	002-27424	152468	86	0	75.4833333333333333	0	1					0	1	0	0	0	0	0	0	69.2175438596491228	130.1167883211679	50.64233576642336	79.30656934306569	21.7597173144876325	97.6570397111913357	36.5351851851851852	0.5319647430030253	79.47445255474453	1	0	0	0	0	1		0.53	7.3	26	0.1	10.4	279	9	75	0	0	0	1	0	1
171676	002-34268	152502	73	1	57.65	0	0					0	0	0	0	1	0	1	2	87.5818815331010453	127.45197740112994	72.23728813559322	93.87005649717514	18.1153846153846154	96.2567567567567568	36.2253968253968254	0.6871755410859917	55.21468926553672	1	1	0	0	0	1		1.05		27	4.93				127	0	0	0	0	1	0
171708	002-9133	152529	28	0	113.2166666666666667	0	1					0	0	0	0	0	0	0	0	103.7770034843205575	101.66336633663366	82.56435643564356	90.75247524752476		98.4240282685512367	37.3	1.0207905484920508	19.099009900990097	1	1	0	1	0	0		0.94	4.3	24	0	7.7	211	12.8	132	0	0	0	1	0	1
171771	002-60659	152578	81	1	46.2833333333333333	0	1					0	0	0	0	0	0	0	0	109.9825783972125436	149.70383275261324	54.36933797909408	78.47386759581882	29.7560975609756098	98.9263157894736842	37.5857638888888889	0.7346677528220645	95.33449477351917	1	0	0	1	1	0		2.81	5.7	23	0	8.5	180	14.7	130	0	0	1	1	0	1
171791	002-7492	152590	73	1	60.6333333333333333	0	1					0	1	0	0	0	0	0	0	74.9128919860627178	114.64808362369338	58.11149825783972	75.96515679442508		97.3216783216783217	36.8388888888888889	0.6534159980549478	56.53658536585366	0	1	1	0	0	0			7.33		0					0	0	0	1	0	0
171802	002-4555	152597	74	0	30.6333333333333333	0	1					1	1	0	0	0	0	0	0	76.0699300699300699	122.78571428571429	59.785714285714285	82.42857142857143	26.6013986013986014	91.3990147783251232	36.6666666666666667	0.6195340436178132	63.00000000000001	1	0	0	1	0	0		0.89		28	0	9.8	134	7.2	104	0	0	0	0	0	1
171842	002-46387	152620	90	0	176.6666666666666667	0	1					1	1	0	0	0	0	1	1	92.9700854700854701	143.92307692307693	69.33333333333333	94.17948717948718	24.1601731601731602	93.9868995633187773	36.8157407407407407	0.6459706633410535	74.5897435897436	1	0	0	1	0	0		0.7		41	0	10.9	308	15.8	157	0	0	0	0	0	1
171843	002-46387	152620	90	0	79.7166666666666667	0	1					1	1	0	0	0	0	1	1	100.400763358778626	132.2175572519084	62.958015267175576	88.85114503816794	15.5	96.4069767441860465	36.368694885361552	0.7593602956034756	69.25954198473283	1	1	1	1	1	1		1.02	7.24	26	0.09	10.4	200	14.4	163	0	0	0	1	0	1
171884	002-54153	152647	52	0	372.7666666666666667	0	1					0	0	0	0	0	0	0	0	117.4111498257839721	99.78440366972477	45.48623853211009	62.04587155963303	22.9337979094076655	93.8048780487804878	37.4800925925925926	1.1766483088319268	54.298165137614674	1	1	1	1	1	0	3.6	6.29	3.8	19	0	6.8	79	4	167	1	0	1	1	0	1
171917	002-14504	152675	72	1	41.4	0	1					0	0	0	0	0	0	0	0	69.9473684210526316	95.675	53.4	69.15	15.8976744186046512	99.96113074204947	37.2277777777777778	0.7310934770948799	42.275	0	1	1	0	1	0		0.78		27	0	11	204	11	86	0	0	0	0	0	1
171930	002-6350	152686	67	1	48.5833333333333333	0	1					0	1	0	0	0	0	0	0	84.0902777777777778	133.69791666666666	62.10069444444444	82.25347222222223	17.9722222222222222	97.3929824561403509	37.1266666666666667	0.6289572782755486	71.59722222222221	1	0	1	0	0	0			7.32		0	10.5	135	12.6		0	0	0	1	0	1
171973	002-10531	152725	63	0	42	0	1					0	0	0	0	0	0	0	0	59.9548611111111111	117.76785714285714	65	85.375	28.96875	95.8576388888888889	36.4375	0.509093589419594	52.76785714285714	0	1	1	1	0	1		0.95	7.32	29	0	11.8	117	4.8	193	0	0	0	1	0	1
171975	002-30768	152726	66	1	265.6	0	1					0	1	0	1	0	0	0	1	68.5694444444444444	72.36781609195403	61.77777777777778	67.625	21.6071428571428571	96.8661971830985915	36.6055555555555556	0.9475129711986445	10.590038314176248	0	1	1	1	0	0		1.27	7.37	35	0	9.7	189	6.5	124	0	0	1	0	0	1
171976	002-30768	152726	66	1	25.6166666666666667	0	1					0	1	0	1	0	0	0	1	66.3251748251748252	92.06666666666666	71.1	77.75757575757575	27.7746478873239437	98.357429718875502	36.1087301587301587	0.7204037815913269	20.96666666666667	0	1	1	1	0	1		1.06	3.4	31	0	10.1	225	7.5	105	0	0	0	1	0	1
171979	002-61427	152729	67	1	50.4166666666666667	0	1					1	1	0	0	0	0	0	0	47.2097902097902098	123.52941176470588	63.588235294117645	87.68627450980392	18.1573426573426573	96.0615384615384615	36.7981481481481482	0.3821744921744921	59.94117647058824	0	1	0	1	0	0		1.11		30	0	11.5	154	6.7	190	0	0	0	0	0	1
172003	002-63366	152749	63	1	97.1666666666666667	0	1					1	1	0	1	0	0	0	1	92.5798611111111111	121.42682926829268	70.53658536585365	87.34146341463415		95.0243055555555556	36.5657407407407407	0.7624333244060572	50.890243902439025	1	1	1	1	0	0		6.1	4.1	27	0	9.1	245	13.8	115	0	0	1	1	0	1
172064	002-20500	152800	84	0	32.2666666666666667	0	1					0	0	0	0	1	0	0	1	81.3947368421052632	101.94444444444444	56.166666666666664	73.94444444444444		97.3425414364640884	36.8858024691358025	0.7984224867345475	45.77777777777778	1	1	1	1	0	0		0.54	3.1	27	0	12.2	111	3.8	72	0	0	0	1	0	0
172109	002-64490	152828	26	1	36.9666666666666667	0	1					0	0	0	0	0	0	0	0	90.2288732394366197	111.39285714285714	65.42857142857143	82.07142857142857	16.0035211267605634	95.9891696750902527	36.625	0.8100059155832721	45.96428571428571	1	0	0	1	0	0	1.4	1.11	2.7	28	0	12.3	272	9.1	104	0	0	0	1	0	0
172136	002-13121	152845	28	0	63.0333333333333333	0	1					0	1	0	0	0	0	0	0	72.4305555555555556	115.60763888888889	65.24305555555556	84.08680555555556	17.5971731448763251	96.3541666666666667	36.2894444444444444	0.6265204985733593	50.36458333333333	0	1	1	1	0	1		4.5	7.32	21	0	9.1	208	13.3	150	0	0	1	1	0	1
172182	002-14113	152883	76	1	56.6333333333333333	0	0					1	1	0	0	0	0	0	0	76.6628787878787879	138.12	67.08	93.4		98.7067307692307692	36.4934027777777778	0.5550454589333824	71.04	0	0	0	0	0	0		1.8		17	0.39	9	56	6.4	111	0	0	1	0	1	1
172196	002-9370	152896	84	1	38.4666666666666667	0	1					0	1	0	0	0	0	0	0	98.7847222222222222	147.29513888888889	65.48611111111111	92.45833333333333	17.4409722222222222	97.9965034965034965	36.8311111111111111	0.670658400320596	81.80902777777777	1	0	0	0	0	0		1.15		23	7.57	11.9	179	12.3	160	0	0	0	0	1	1
172235	002-47316	152928	66	0	69.0333333333333333	0	1					0	0	0	0	0	0	0	0	114.8745644599303136	137.6984126984127	64.19047619047619	85.18253968253968	17.6306620209059233	95.1533101045296167	38.1578189300411523	0.8342475574611653	73.50793650793652	1	1	1	1	1	0		1.57	7.41	23	0	9.8	275	11.4	164	0	0	1	0	0	1
172248	002-38608	152941	72	0	80.8	0	1					0	1	1	0	1	0	0	2	74	109.72473867595819	49.11149825783972	66.99652777777777	20.4676616915422886	96.5555555555555556	36.8984126984126984	0.6744149121971357	60.61324041811847	0	1	1	1	0	0			7.28		0	9.2	102	24.5		0	0	0	1	0	1
172281	002-30130	152968	67	1	85.2166666666666667	0	1					0	0	0	0	0	0	0	0	90.6585365853658537	132.1891891891892	78.87387387387388	96.07207207207207	23.5593220338983051	94.8718861209964413	36.4145833333333333	0.6858241369164867	53.31531531531532	1	0	0	0	0	1					0					0	0	0	0	0	0
172295	002-19431	152981	46	0	32.6333333333333333	0	1					0	1	0	0	0	0	0	0	73.397212543554007	92.2	50.737931034482756	65.93793103448276	8.6100917431192661	99.6347517730496454	37.0633333333333333	0.7960652119691324	41.46206896551725	0	1	1	1	0	0			7.33		0	7.6	123	16.7		0	0	0	1	0	1
172377	002-23790	153046	69	1	109.3333333333333333	0	1					0	1	0	0	0	0	0	0	92.125	114.47916666666667	60.513888888888886	76.59027777777777	17.8506944444444444	99.5625	37.6779693486590038	0.8047315741583257	53.965277777777786	1	1	1	0	1	1			7.39		0	7.1	124	9.9		0	0	0	0	0	1
172423	002-7311	153083	71	1	28.7666666666666667	0	1					0	1	0	0	0	0	0	0	70.132404181184669	144.25263157894736	43.36842105263158	70.27622377622377	22.4564459930313589	96.6654929577464789	36.7	0.48617764136110214	100.88421052631577	1	0	1	1	0	0			7.4		0	7.4	229	12.9		0	0	0	0	0	1
172447	002-14009	153101	53	1	37.8666666666666667	0	1					0	1	0	0	0	0	0	0	77.5214285714285714	90.56071428571428	51.982142857142854	67.75	14.9107142857142857	97.35	37.1256038647342995	0.8560160902314943	38.57857142857143	0	1	1	0	0	1		1.7	7.33	28	0	5.5	99	10.8	134	0	0	1	1	0	1
172449	002-68212	153102	31	0	56.45	0	0					0	0	0	0	0	0	0	0	77.8350877192982456	149.16666666666666	71	97.83333333333333	30.5859649122807018	95.875886524822695	36.8788888888888889	0.5217994707438989	78.16666666666666	0	0	0	1	0	0		0.97		27	0	7.5	246	9.4	101	0	0	0	0	0	1
172450	002-68212	153102	31	0	62.7333333333333333	0	1					0	0	0	0	0	0	0	0	82.2198581560283688	140.64705882352942	69.3529411764706	92.3529411764706	30.5567375886524823	94.5928571428571429	36.8990740740740741	0.5845828476170983	71.29411764705883	1	0	0	1	0	0		1.16		26	0	8.2	173	10.7	88	0	0	0	0	0	1
172482	002-42077	153123	63	1	27.6	0	0					1	1	0	0	0	0	0	0	94.0035211267605634	123.85714285714286	76.42857142857143	93.71428571428571	20.5	95.2857142857142857	36.9	0.7589672986012963	47.42857142857143	1	0	0	1	0	0					0					0	0	0	0	0	0
172483	002-42077	153123	63	1	49.0333333333333333	0	1					1	1	0	0	0	0	0	0	79.9157894736842105	111.88135593220339	68.52542372881356	84.59322033898304	23.312280701754386	95.8021201413427562	36.4166666666666667	0.7142904982498665	43.35593220338983	1	1	1	0	0	0		0.76		27	0	10.4	66	3.2	118	0	0	0	0	0	1
172504	002-8750	153141	49	0	67.3333333333333333	0	1					0	0	0	0	0	0	0	0	98.456140350877193	101.40350877192982	58.92982456140351	74.82456140350877	19.75	99.2429577464788732	36.8157407407407407	0.9709342560553633	42.473684210526315	1	1	1	0	0	0		0.88	3.1	27	0	8.4			96	0	0	0	1	0	1
172516	002-69055	153150	69	0	33.2833333333333333	0	1					0	1	0	0	0	0	0	0	80.4668989547038328	111.72473867595819	49.65505226480836	72.60975609756098	20.0071942446043165	97.2055749128919861	37.1611111111111111	0.7202245438952128	62.06968641114983	0	1	1	0	0	0			7.26		0	10.4	69	23.7		0	0	0	1	0	1
172518	002-69055	153150	69	0	71.45	0	1					0	1	0	0	0	0	0	0	73.6042402826855124	123.67142857142858	53.9	77.94661921708185	20.5	98.1387900355871886	36.4518518518518519	0.5951596187811004	69.77142857142857	1	0	1	1	0	0		0.79	7.44	33	0	10.1	277	18.6	143	0	0	0	0	0	1
172520	002-42081	153152	81	1	55.5166666666666667	0	1					0	1	0	0	0	0	0	0	69.5052264808362369	128.59233449477352	38.90940766550523	65.34843205574913	23.9615384615384615	98.2926829268292683	36.9342592592592593	0.5405083184306075	89.6829268292683	0	0	1	0	0	1		7.14	7.35	30	0	9.2	106	7.6	106	0	0	1	0	0	1
172546	002-40646	153171	58	0	243.4333333333333333	0	1					0	0	0	0	1	0	0	1	71.1748251748251748	90.70422535211267	61.16901408450704	72.38028169014085		93.7298245614035088	36.7944444444444445	0.7846913955609608	29.535211267605632	1	1	1	1	0	0		1.15		32	0	12.1	214	13.6	100	0	0	0	0	0	0
172558	002-31531	153181	67	1	37.0333333333333333	0	1					0	0	0	0	0	0	0	0	76.5017421602787456	118.7	78.16666666666667	93.8	15.9171974522292994	95.9136363636363636	36.5703703703703704	0.644496564113553	40.53333333333333	1	0	0	0	0	0		0.88		28	6.36				103	0	0	0	0	1	0
172613	002-20447	153229	71	0	79.2833333333333333	0	1					0	1	0	0	0	0	0	0	78.7142857142857143	120.34146341463415	53.2404181184669	72.71080139372822	12.4912280701754386	95.2752613240418118	37.3947530864197531	0.6540911459841333	67.10104529616726	0	1	1	1	0	0		1.61	7.27	23	0	8.1	109	13.1	169	0	0	1	1	0	1
172619	002-4156	153234	84	0	66.1666666666666667	0	0					0	1	1	0	1	0	0	2	66.3771186440677966	120.91983122362869	43.81856540084388	73.15611814345992	20.0153846153846154	94.148936170212766	36.4788888888888889	0.5489349263257752	77.10126582278481	0	0	1	1	0	0		0.81	7.26	26	0	10.6	101	16.7	117	0	0	0	1	0	1
172656	002-42045	153262	60	1	54.6166666666666667	0	1					0	0	0	0	0	0	0	0	87.421602787456446	124.57692307692308	61.84615384615385	86.23076923076923	20.0836236933797909	96.048780487804878	36.7194444444444444	0.7017479692725741	62.73076923076923	1	0	0	0	0	0		1.26		25	0.65	8.7	291	22.6	132	0	0	1	0	1	1
172729	002-50473	153324	86	1	30.3333333333333333	0	1					0	1	0	0	0	0	0	0	80.8506944444444444	118.73282442748092	46.7442748091603	68.92015209125475	16.2508710801393728	96.9618055555555556	37.1577777777777778	0.6809464428585715	71.98854961832062	0	1	1	0	0	0			7.34		0	10	80	21.6		0	0	0	1	0	1
172746	002-60600	153339	49	0	52.45	0	1					1	1	0	0	0	0	0	0	77.7386759581881533	99.796875	54.078125	71.49230769230769	22.484375	97.397212543554007	36.5320987654320988	0.778969040445286	45.71875	0	1	1	1	0	0		6.19		25	0	8	158	11.3	107	0	0	1	0	0	1
172854	002-1982	153415	65	1	335.6666666666666667	0	1					0	1	0	0	0	0	0	0	97.5842293906810036	126.20652173913044	58.81884057971015	78.68231046931407	14.4057377049180328	99.0471014492753623	36.6118055555555556	0.7732106712550729	67.38768115942028	1	1	1	1	0	1		0.82	7.34	31	0	6.2	268	12.3	130	0	0	0	1	0	1
172888	002-54096	153440	59	0	64.2833333333333333	0	0					0	0	0	0	0	0	0	0	103.2065217391304348	106.35849056603773	71.79245283018868	85.55555555555556	20.9855072463768116	98.6277372262773723	36.5522222222222222	0.9703646713099012	34.56603773584905	1	1	1	1	0	0			7.34		0					0	0	0	1	0	0
172924	002-8672	153469	56	0	47.05	0	0					0	1	1	0	0	0	0	1	87.2229965156794425	128.73170731707316	64.1637630662021	84.02787456445994	20.008	97.4390243902439024	36.3722222222222222	0.6775564337140693	64.56794425087107	1	0	1	0	0	1		13.45	4.4	25	0	11.5	141	13.2	179	0	0	1	1	0	1
172938	002-49604	153481	66	1	65.5333333333333333	0	1					0	0	0	0	0	0	0	0	96.1879432624113475	135.55109489051094	54.627737226277375	80.89090909090909	14.1666666666666667	97.0323741007194245	37.9937669376693767	0.7096065387011851	80.92335766423356	1	0	1	0	1	0		1.03		26	0	9.2	163	9.5	137	0	0	0	0	0	1
172941	002-47907	153484	58	0	61.5333333333333333	0	1					1	1	0	0	0	0	0	0	77.0734265734265734	140.61290322580646	64.6774193548387	97.70967741935483	19.5454545454545455	98.2972972972972973	37	0.5481248506024831	75.93548387096776	0	0	0	1	0	0		10.32		26	0	9.3	276	5.9	305	0	0	1	0	0	1
172954	002-6307	153496	88	1	37.7	0	0					1	1	0	0	0	0	0	0	59.875	121.14814814814815	59.592592592592595	83.4074074074074	22.3695652173913043	96.5857142857142857	36.4953703703703704	0.4942295933965148	61.55555555555556	0	1	0	0	0	0			1.4		0	12.1	166	11.4		0	0	0	1	0	0
172955	002-6307	153496	88	1	82.9833333333333333	0	1					1	1	0	0	0	0	0	0	72.8776223776223776	104.8108108108108	54.108108108108105	74.37837837837837	25.7377622377622378	97.1398601398601399	36.5	0.6953254326900536	50.7027027027027	0	1	1	0	0	0	1.4	1.04		21	0.03	12.8	140	17.1	92	0	0	0	0	0	0
173017	002-17725	153538	80	1	71.1	0	1					0	1	0	0	0	0	0	0	81.2786259541984733	128.8007662835249	67.85057471264368	91.3103448275862	13.7471264367816092	94.9552845528455285	36.676984126984127	0.6310414782415387	60.950191570881216	1	1	1	0	0	0		1.92	7.36	27	0	11.3	148	7.8	164	0	0	1	0	0	1
173066	002-46349	153578	90	0	54.2333333333333333	0	1					1	1	1	0	1	0	1	3	86.3085106382978723	123.08695652173913	72.47826086956522	90.69565217391305	23.8085106382978723	97.0492957746478873	36.6361111111111111	0.7011994859345995	50.60869565217391	1	0	0	0	0	0		1.18		23	0	11.5	271	8.7	101	0	0	0	0	0	1
173067	002-46349	153578	90	0	135.65	0	0					1	1	1	0	1	0	1	3	65.3615384615384615	139.17241379310346	71.51724137931035	97.96551724137932	25.2016806722689076	96.0194552529182879	36.4541666666666667	0.4696443546542654	67.65517241379311	0	0	0	0	0	0		1.14		22	172.19	14.1	171	11.7	125	0	0	0	0	1	0
173074	002-2044	153584	38	1	38.7	0	1					0	0	0	0	0	0	0	0	100.7653429602888087	172.05555555555554	103.72222222222223	131.70833333333334	24.3032490974729242	98.2418772563176895	36.8419753086419753	0.5856558518841455	68.33333333333331	1	0	0	1	0	0		10.46	5.3	26	0	8.2	187	11	125	0	0	1	1	0	1
173084	002-35463	153594	59	1	68.15	0	1					0	1	1	1	1	0	0	3	71.5763888888888889	132.70833333333334	52.979166666666664	76.66319444444444	5.0666666666666667	99.4444444444444444	36.4925925925925926	0.5393511250654107	79.72916666666669	0	0	1	0	0	1			7.32		0	7.8	169	16.8		0	0	0	1	0	1
173095	002-22892	153603	63	0	49.9666666666666667	0	0					0	0	0	0	0	0	0	0	103.7472118959107807	126.86046511627907	67.06976744186046	89.95348837209302	17.8345323741007194	96.3294797687861272	36.5904761904761905	0.8178057033041546	59.79069767441861	1	0	0	1	0	0		1.16		27	0	6.9	262	12.2	151	0	0	0	0	0	1
173112	002-65979	153616	85	0	36.2833333333333333	0	1					0	0	0	0	0	0	0	0	62.2752613240418118	134.42857142857142	61.94285714285714	88.77142857142857	13.7030075187969925	94.2579185520361991	36.6712962962962963	0.46325911718203266	72.48571428571427	0	0	0	1	0	0		1.18		26	0				102	0	0	0	0	0	0
173190	002-70311	153674	21	1	28.55	0	1					0	0	0	0	0	0	0	0	91.5830388692579505	109.52307692307693	70.63461538461539	85.01153846153846	18.7137809187279152	97.5901060070671378	37.9329528158295282	0.8361985568902608	38.88846153846154	1	1	0	0	1	0		0.75	3.7	25	56.02	15.5	194	10.2	109	0	0	0	1	1	0
173196	002-2666	153678	66	0	127.05	1	1					0	1	0	1	0	1	1	3	90	86.47115384615384	43.11538461538461	61.97596153846154	16.3716814159292035	96.4066985645933014	36.5417624521072797	1.0408095185144002	43.355769230769226	0	1	1	1	0	0			7.33		0	8.7	71	18.7		0	0	0	1	0	1
173206	002-21866	153688	78	0	46.1166666666666667	0	1					0	0	0	0	0	0	0	0	71.3216783216783217	117.18556701030928	57.876288659793815	82.01030927835052	19.2062937062937063	95.8706293706293706	37.0261904761904762	0.6086216941323829	59.30927835051547	0	1	1	1	0	0		1.93		19	0	8.1	77	11	115	0	0	1	0	0	1
173225	002-28230	153699	79	0	51.7833333333333333	0	0					0	0	0	0	0	0	0	0	106.4444444444444444	117.16666666666667	64.66666666666667	84.66666666666667		92.5209125475285171	36.3633333333333333	0.9084874348032242	52.5	1	0	0	1	0	0		1.42		29	0				184	0	0	1	0	0	0
173227	002-28230	153699	79	0	40.4	0	0					0	0	0	0	0	0	0	0	99.6458333333333333	114.40322580645162	62.66129032258065	82.69354838709677		95.0324909747292419	36.5788888888888889	0.8710054513839935	51.74193548387097	1	1	0	1	0	0		1.56		26	0				127	0	0	1	0	0	0
173249	002-50643	153716	64	0	118.5166666666666667	0	0					0	0	0	0	0	0	0	0	87.3821428571428571	173.15248226950354	53.63475177304964	89.62056737588652	16.0821428571428571	99.0284697508896797	36.3814814814814815	0.5046542891665667	119.5177304964539	0	0	1	0	0	1	1.3	3.86	7.26	18	0	9.2	160	14.1	360	0	0	1	1	0	1
173274	002-38454	153736	59	0	185.85	0	1					1	1	0	0	0	0	0	0	100.3566433566433566	106.52380952380952	48.70634920634921	66.96031746031746	18.8210526315789474	95.534965034965035	37.5970760233918129	0.9421052796108675	57.81746031746031	1	1	1	1	1	0	6.9	1.29	4.4	17	0	7.4	63	1.2	216	1	1	1	1	0	1
173361	002-41998	153801	82	1	48.95	0	1					1	1	0	0	0	0	0	0	76.7883211678832117	135.21875	68.5625	94.34375	22.6204379562043796	95.5854922279792746	36.6490740740740741	0.5678821995313758	66.65625	0	0	0	1	0	0		1.18		26	0	13.7	199	9.6	217	0	0	0	0	0	0
173368	002-70662	153806	55	1	50.9	0	1					1	1	0	0	0	0	0	0	89.7859778597785978	131.33333333333334	79.14814814814815	99.03703703703704	21.7047970479704797	95.8765432098765432	36.8158730158730159	0.6836495776125273	52.18518518518519	1	0	0	0	0	0		1.04		27	0	14.6	205	18.2	135	0	0	0	0	0	0
173404	002-60609	153834	45	1	96.5	0	1					0	1	0	0	0	0	0	0	78.5783132530120482	91.93574297188755	43.11646586345382	64.37751004016064	15.3333333333333333	97.7649769585253456	36.5175925925925926	0.8547090686702777	48.81927710843373	0	1	1	1	0	1	0.9	7.27	7.39	27	194.18	11.6	196	12	229	0	0	1	0	1	1
173420	002-22924	153843	81	0	505.7	0	1					0	0	0	0	0	0	0	0	115.712280701754386	106.59574468085107	60.304964539007095	78.67375886524823	23.2244897959183673	98.1754385964912281	36.9472222222222222	1.0855243898168574	46.290780141843975	1	1	1	0	0	0	1.4	1.52	7.31	27	0	7.5	369	22.1	140	0	0	1	1	0	1
173422	002-35669	153844	54	1	61.4	0	0					0	0	0	0	0	0	0	0	87.5121951219512195	141.25806451612902	89.12903225806451	109.16129032258064		98	36.9515873015873016	0.6195199928706299	52.12903225806451	1	0	0	0	0	0		0.78		30	0	12.8	157	4.9	95	0	0	0	0	0	0
173480	002-70404	153886	59	1	92.05	1	1					1	1	0	0	0	0	0	0	58.4181184668989547	122.97887323943662	46.57746478873239	79.92957746478874	14.6550522648083624	99.5769230769230769	33.9038834951456311	0.4750256440645737	76.40140845070422	1	1	1	0	0	1	10.6	1.75	4.6	14	0	12.5	220	21.9	292	1	1	1	1	0	0
173504	002-25635	153906	67	1	69.85	0	1					0	1	0	0	0	0	0	0	76.6180555555555556	135.68421052631578	52.42456140350877	76.5944055944056		95.7222222222222222	36.7222222222222222	0.5646792302387725	83.25964912280702	0	0	1	1	0	0		0.82	7.32	26	0	11.4	77	10.3	136	0	0	0	1	0	1
173608	002-22780	153994	70	1	168.75	0	0					0	1	0	1	0	0	0	1	104.3403361344537815	110.24472573839662	56.16877637130802	81.86075949367088	20.4729064039408867	98.3755274261603376	36.5717171717171717	0.9464428836445784	54.075949367088604	1	1	1	0	0	0		1.57	7.29	26	0	8.6	81	12.5	125	0	0	1	1	0	1
173609	002-22780	153994	70	1	71.2833333333333333	0	0					0	1	0	1	0	0	0	1	99.027681660899654	88.07317073170732	64.4773519163763	71.3287197231834		99.993006993006993	36.7805555555555556	1.1243796588471022	23.595818815331015	1	1	1	0	0	0		2.12	7.31	28	0	8.4	109	12.2	97	0	0	1	1	0	1
173622	002-12910	154007	56	1	116.8666666666666667	0	1					0	0	0	0	0	0	0	0	73.6515679442508711	90.79545454545455	76.02325581395348	83.36363636363636		98.2596491228070175	36.5289473684210526	0.8111812239166554	14.772198731501064	1	1	1	0	1	1		1.03	2.9	30	0	8.4	650	18.4	324	0	0	0	1	0	1
173629	002-77250	154013	89	1	37.4666666666666667	0	1					0	0	0	0	0	0	0	0	92.4076655052264808	137.0909090909091	67.9090909090909	94.72727272727273		95.9252669039145907	36.9212962962962963	0.6740612205288403	69.18181818181819	1	0	0	1	0	0		0.66	7.35	33	0	13.6	218	13.8	273	0	0	0	0	0	0
173672	002-67223	154040	43	1	43.2833333333333333	0	1					0	0	0	0	0	0	0	0	65.5036231884057971	110.20547945205479	66.21917808219177	80.31506849315069		99.3935018050541516	37.1605555555555556	0.5943771899010097	43.986301369863014	0	1	1	0	1	1		0.84	7.39	25	0	13.4	136	15.3	143	0	0	0	0	0	0
173684	002-1953	154050	41	1	46.35	0	1					0	1	0	0	1	0	0	1	85.240418118466899	103.28222996515679	64.19860627177701	76.54006968641114	15.0559440559440559	97.445993031358885	37.0804093567251462	0.8253154308076379	39.08362369337978	1	1	1	0	0	0			7.31		0	9.4	145	17.6		0	0	0	1	0	1
173686	002-69070	154052	40	0	212.0333333333333333	0	1					0	1	0	0	0	0	0	0	79.9054545454545455	134.1890909090909	60.905454545454546	80.57454545454546	11.4509090909090909	98.3138686131386861	37.5808641975308642	0.5954690802666522	73.28363636363636	0	0	0	1	1	0			7.38		0	9.8	136	8.4		0	0	0	0	0	1
173687	002-69070	154052	40	0	48.8333333333333333	0	1					1	1	0	0	0	0	0	0	88.5818815331010453	151.79790940766551	81.23344947735191	106.2439024390244	26.4878048780487805	97.2369337979094077	36.6907407407407407	0.583551393288344	70.5644599303136	1	0	0	1	0	0		6.75		27	0	9.8	113	6.5	87	0	0	1	0	0	1
173884	002-68494	154204	52	1	122.5833333333333333	0	1					0	1	0	0	0	0	0	0	79.2682926829268293	106.92334494773519	52.67595818815331	68.82926829268293	17.0139372822299652	98.3344947735191638	37.2605263157894737	0.741356274643986	54.24738675958188	0	1	1	1	0	0		4.84	4.4	26	0	9.7	131	15.6	143	0	0	1	1	0	1
173885	002-68494	154204	52	1	35.7333333333333333	0	0					0	1	0	0	0	0	0	0	64.1319444444444444	122.58333333333333	60.5	86.16666666666667		99.7634408602150538	36.7031746031746032	0.5231701790165421	62.08333333333333	0	0	0	0	0	0		5.5		29	0	9.9	94	6.3	115	0	0	1	0	0	1
173892	002-13900	154210	72	1	71.9	0	0					0	1	0	0	0	0	0	0	98.1875	139.30208333333334	78.41666666666667	99.76041666666667	25.3101045296167247	96.1215277777777778	36.4472222222222222	0.7048530621401331	60.88541666666667	1	1	0	1	0	0		0.66	7.33	23	0	15.6	180	14.3	243	0	0	0	1	0	0
173893	002-13900	154210	72	1	30.3	0	1					0	1	0	0	0	0	0	0	88.7247386759581882	156.86666666666667	82.1	110.7	26.2614840989399293	95.3728222996515679	36.5657407407407407	0.5656060689075108	74.76666666666668	0	0	0	1	0	1	3.4	0.93		22	0	14.8	208	13.5	93	1	0	0	0	0	0
173914	002-30793	154228	85	1	62.45	0	1					1	1	0	0	0	0	0	0	66.7826086956521739	137.3793103448276	68.06896551724138	95.34482758620689	20.0119047619047619	95.8622047244094488	36.6055555555555556	0.4861183865898376	69.3103448275862	0	0	0	1	0	0		1.07		35	0.04	14	99	6.9	165	0	0	0	0	0	0
173939	002-5887	154251	83	0	44.95	0	1					0	1	0	0	0	0	0	0	75.3263888888888889	99.19166666666666	49.09583333333333	67.625	18.5859649122807018	97.5972222222222222	36.7106481481481481	0.75940239155395	50.09583333333333	0	1	1	1	0	1			7.29		0	8.2	90	16.6		0	0	0	1	0	1
174028	002-38642	154318	82	0	74.6666666666666667	0	1					1	1	0	1	0	0	1	2	62.3379790940766551	93.78787878787878	51.96969696969697	68.33333333333333	22.9234972677595628	95.1245136186770428	36.5788888888888889	0.6646698901791696	41.81818181818181	0	1	1	0	0	0		0.86		28	0.32	11.8	129	8.2	108	0	0	0	0	1	1
174071	002-16315	154359	66	1	64.4	0	1					1	1	0	0	1	0	1	2	90.2604166666666667	169.33333333333334	75.92857142857143	108.28571428571429	20.4583333333333333	95.0902527075812274	37.6888888888888889	0.5330339566929134	93.40476190476191	1	0	0	1	1	0		1.54		30	0	8.5	129	3.7	108	0	0	1	0	0	1
174088	002-27177	154372	57	1	46.85	0	0					0	1	0	0	0	0	0	0	64.2535211267605634	130.20098039215685	56.71078431372549	75.48529411764706	16.4545454545454545	95.2887323943661972	36.7805555555555556	0.49349491020139136	73.49019607843135	0	1	1	1	0	0		0.73	7.34	27	0	8.5	108	7.9	122	0	0	0	1	0	1
174140	002-48302	154415	40	0	29.9666666666666667	0	0					0	0	0	0	0	0	0	0	109.398576512455516	115.08333333333333	66.5	80.83333333333333	15.0262172284644195	97.8790035587188612	36.8333333333333333	0.9506031268279987	48.58333333333333	1	0	0	0	0	0		0.56		23	0	11.8	270	12.9	108	0	0	0	0	0	1
174171	002-16841	154442	48	0	189.5666666666666667	0	1					0	0	0	0	0	0	0	0	78.6702127659574468	105.82421875	53.82421875	72.00390625	14.1039426523297491	94.2269503546099291	37.8047368421052632	0.7434046165916764	52	0	1	1	0	1	0		1.3	4.4	32	0	12	191	10	218	0	0	1	1	0	0
174182	002-77371	154451	70	1	28.4666666666666667	0	0					1	1	0	0	0	0	0	0	79.735191637630662	116.77777777777777	61.666666666666664	83.33333333333333	14.9111111111111111	97.186046511627907	36.737037037037037	0.6827942195420323	55.11111111111111	1	0	0	0	0	0		0.97		28	0	8.7	319	5.3	98	0	0	0	0	0	1
174183	002-77371	154451	70	1	58.2	0	1					1	1	0	0	0	0	0	0	83.4160839160839161	105.12765957446808	58.9468085106383	77.01063829787235	15.6783216783216783	99.3601398601398601	36.9305555555555556	0.7934741841845667	46.180851063829785	1	1	1	0	0	0		1.05	3.3	26	0	8.3	256	6.7	92	0	0	0	1	0	1
174193	002-55236	154458	51	0	64.1	0	1					1	1	0	0	0	0	1	1	85.3032490974729242	115.24489795918367	75.57142857142857	92.48		97.1672727272727273	36.6268518518518519	0.7401911113469406	39.673469387755105	1	1	0	0	0	0		0.92		19	0	9.9	210	6.9	84	0	0	0	0	0	1
174221	002-76150	154477	65	0	164.9666666666666667	0	1					0	0	0	0	0	0	0	0	77.487719298245614	134.17894736842106	45.4	79.75087719298246	10.0280701754385965	99.9403508771929825	36.6796296296296296	0.5774953583849793	88.77894736842106	0	0	1	0	0	1	1.4	0.51		23	0	9.4	209	13.7	104	0	0	0	0	0	1
174258	002-11373	154510	52	0	78.35	0	1					0	1	0	0	0	0	0	0	76.1533101045296167	111.77272727272727	53.13636363636363	74.01742160278745	20.4425087108013937	99.0772727272727273	36.9788888888888889	0.6813228232206798	58.63636363636363	0	1	1	0	0	0			7.26		0	7.7	130	21.9		0	0	0	1	0	1
174282	002-470	154529	62	1	26.45	0	1					0	1	0	0	0	0	0	0	84.7142857142857143	154.57692307692307	78.23076923076923	103.88076923076923		97.2342007434944238	36.7324074074074074	0.5480396687164539	76.34615384615384	0	1	0	0	0	0			7.38		0					0	0	0	0	0	0
174308	002-25115	154547	73	1	24.75	0	1					0	1	0	0	0	0	0	0	51.8159722222222222	119.61194029850746	53.33955223880597	73.42164179104478	14.1145833333333333	97.607773851590106	36.6055555555555556	0.43320066619526937	66.27238805970148	0	1	1	0	0	0		1.35	7.44	25	0	12.1	143	5.9	133	0	0	1	0	0	0
174322	002-76058	154558	84	1	121.0833333333333333	0	1					0	1	0	0	0	0	0	0	79.9581881533101045	117.22299651567944	59.69686411149826	80.33797909407666	16.6585365853658537	97.5209125475285171	36.7857142857142857	0.6821032607080225	57.52613240418118	0	1	1	1	0	0			7.39		0	10.2	176	14.9		0	0	0	0	0	1
174390	002-8646	154604	82	0	195.0666666666666667	0	1					0	1	0	0	0	0	0	0	99.8015267175572519	128.09923664122138	51.103053435114504	76.36641221374046	16.1755725190839695	98.083969465648855	36.1765873015873016	0.7790954055181455	76.99618320610688	1	0	1	1	0	1			7.29		0	7	134	14.7		0	0	0	1	0	1
174393	002-708	154607	73	1	62.2166666666666667	0	1					1	1	0	0	0	0	0	0	91.4494773519163763	100.93869731800767	58.03448275862069	74.98467432950191	21.867595818815331	95.2439024390243902	36.6788888888888889	0.905990267179737	42.90421455938698	1	1	1	0	0	0	1.1	0.9	2.4	22	0.18	10	182	8.5	85	0	0	0	1	1	1
174395	002-708	154607	73	1	26.9833333333333333	0	1					0	0	0	0	0	0	0	0	88.2456140350877193	107.07518796992481	56.08646616541353	74.8796992481203	25.7789473684210526	94.8350877192982456	36.8861111111111111	0.8241462444116753	50.98872180451128	1	1	1	1	0	0		1.02	2.6	21	0	12.4	237	7.2	146	0	0	0	1	0	0
174413	002-33705	154624	50	1	34.3166666666666667	0	1					0	0	0	0	0	0	0	0	67.3380281690140845	91.37209302325581	50.906976744186046	66.52325581395348	23.5563380281690141	95.8846153846153846	37.3211111111111111	0.7369649303302636	40.46511627906977	0	1	1	0	0	0		0.89		25	0	11.4	145	10.6	131	0	0	0	0	0	1
174441	002-22265	154647	78	1	191.6166666666666667	0	1					0	1	0	0	0	0	0	0	87.1944444444444444	127.92361111111111	57.81597222222222	79.20833333333333	13.8953488372093023	99.7708333333333333	36.6284722222222222	0.6816133760382173	70.10763888888889	1	0	1	0	0	0	5	2.55	7.33	22	0	8.9	152	25.3	193	1	1	1	1	0	1
174468	002-40696	154670	75	0	179.8166666666666667	0	1					0	0	0	0	0	0	0	0	82.8541666666666667	157.625	77.325	107.325	28.2326388888888889	92.9300699300699301	37.6687710437710438	0.5256410256410257	80.3	1	1	1	1	1	1		0.99	7.36	38	0.07	11.4	343	8.4	246	0	0	0	0	0	1
174487	002-58350	154685	53	1	129.15	0	1					0	0	0	0	0	0	0	0	108.9893992932862191	158.61111111111111	92.47222222222223	117.52777777777777		95.797752808988764	36.6055555555555556	0.6871485769804385	66.13888888888889	1	0	0	1	0	0	2.4	1.62		26	0.18	15.1	132	9.5	123	1	0	1	0	1	0
174499	002-25587	154695	75	1	36.3166666666666667	0	0					0	0	0	0	0	0	0	0	78.89198606271777	135.1304347826087	67.6304347826087	93.93478260869566	16.5304659498207885	97.5878136200716846	36.4694444444444444	0.5838210036816309	67.49999999999999	0	0	0	0	0	0		1.41	2.6	26	0	12.3	162	14.5	122	0	0	1	1	0	0
174500	002-27473	154696	20	0	65.4833333333333333	0	1					1	1	0	0	0	1	0	1	77.4736842105263158	102.47058823529412	64.6	77.74117647058823	19	98.9789473684210526	36.6690476190476191	0.7560577678409571	37.87058823529412	0	0	0	0	0	0		0.86		25	0	12.3	170	8.3	88	0	0	0	0	0	0
174560	002-76993	154738	74	1	215.6	0	1					1	1	0	0	0	0	0	0	103.6280701754385965	92.34156378600824	38.732510288065846	57.04526748971193	35.4736842105263158	96.0070921985815603	36.7194444444444444	1.1222256362864467	53.60905349794239	1	1	1	1	0	0	4.4	4.09	7.2	11	0.1	7.4	287	30.3	320	1	1	1	1	0	1
174565	002-28482	154740	90	1	168.0333333333333333	0	1					0	0	0	0	0	1	0	1	67.0699300699300699	122.4965034965035	40.87412587412587	67.05944055944056	14.1162790697674419	99.9300699300699301	36.8886499402628435	0.5475252611748587	81.62237762237763	0	0	1	0	0	0	0.9	1.03	7.43	40	0.39	8.7	157	7.2	111	0	0	0	0	1	1
174591	002-74286	154760	53	1	24.1333333333333333	0	1					0	1	0	0	0	0	0	0	77.1469534050179211	127.66341463414633	55.33658536585366	75.81951219512194		95.1927272727272727	36.8520833333333333	0.6042996235538831	72.32682926829267	0	0	1	0	0	0		1.12		26	0	12.1	243	6.9	112	0	0	0	0	0	0
174617	002-30531	154781	61	1	250.6	0	1					1	1	1	0	0	0	0	1	96.7797202797202797	94.87878787878788	55.36363636363637	70.81818181818181	18.2727272727272727	98.5609756097560976	36.8509259259259259	1.020035378227649	39.51515151515151	1	1	0	1	0	0		0.75	7.42	22	0	9	221	9.1	96	0	0	0	0	0	1
174698	002-73135	154844	80	1	284	1	1					0	0	0	0	0	0	0	0	90.7526132404181185	144.98581560283688	76.78014184397163	103.68085106382979	23.9407665505226481	97.8426573426573427	37.1381944444444444	0.6259413230396201	68.20567375886525	1	0	0	1	0	0	3.7	1.17	7.21	29	0.04	14.8	180	4.9	287	1	0	0	1	0	0
174731	002-65950	154875	48	0	85.9333333333333333	0	1					0	0	0	0	0	0	0	0	92.5164835164835165	94.96666666666667	55.32222222222222	68.36666666666666	40.5594713656387665	95.0039840637450199	36.8650793650793651	0.9741995456281171	39.644444444444446	1	1	1	0	0	0		3.43		18	0	8.2	198	7.7	289	0	0	1	0	0	1
174736	002-53703	154879	41	1	74.0666666666666667	0	0					0	0	0	0	0	0	0	0	89.8850174216027875	103.67272727272727	62.25454545454546	75.41071428571429		96.9024390243902439	37.2402777777777778	0.8670073585037098	41.418181818181814	1	1	1	0	1	0	4.7	0.74		27	0.09	8.1	92	10.7	134	1	1	0	0	0	1
174737	002-53703	154879	41	1	75.3	0	0					1	1	0	0	0	0	0	0	82.0416666666666667	89.77142857142857	60.25714285714286	69.05714285714286		97.3763066202090592	36.9930555555555556	0.9138950774453639	29.514285714285712	0	1	1	0	0	0	1.6				0	9	88	18.7		0	0	0	0	0	1
174798	002-49667	154921	67	1	27.2	0	1					0	0	0	0	0	0	0	0	59.0035211267605634	131.82394366197184	57.36267605633803	79.04929577464789	16.2640845070422535	95.8798586572438163	36.7944444444444445	0.44759335434585173	74.46126760563381	0	0	1	1	0	0		1.33		25	0	10.9	137	6.3	122	0	0	1	0	0	1
174799	002-49667	154921	67	1	27.3833333333333333	0	0					0	0	0	0	0	0	0	0	60.9252669039145907	125.85920577617328	54.90613718411552	76.71841155234657	14.1494661921708185	96.6298932384341637	36.6666666666666667	0.48407477647891295	70.95306859205776	0	1	1	1	0	0		1.54		26	0	11.2	172	8.6	136	0	0	1	0	0	1
174819	002-2146	154934	35	0	47.5666666666666667	0	1					0	0	0	0	0	0	0	0	67.8587786259541985	113.33846153846154	59.01538461538462	80.49230769230769	19.8914728682170543	98.633587786259542	36.7935185185185185	0.5987268373404402	54.323076923076925	0	0	0	1	0	0		1.02		26	0	9.6	221	10.8	115	0	0	0	0	0	1
174881	002-52725	154985	55	1	42.5166666666666667	0	1					0	1	0	0	0	0	0	0	78.4652777777777778	106.92307692307692	54.39676113360324	72.92307692307692	22.6834532374100719	94.75	37.5140522875816993	0.7338479216626699	52.52631578947368	1	1	1	0	0	0			7.26		0	11.2	155	20.3		0	0	0	1	0	1
174897	002-37191	154994	58	1	42.4	0	1					1	1	0	0	0	0	0	0	103.8726591760299625	106.77551020408163	73.3061224489796	85.06122448979592		95.9751552795031056	36.7936507936507936	0.972813512925357	33.469387755102034	1	0	0	0	0	0		0.91		25	0.53	13.7	191	4.1	100	0	0	0	0	1	0
174910	002-30021	155005	18	1	40.5	0	1					0	0	0	0	0	0	0	0	132.6306620209059233	107.51851851851852	58.629629629629626	76.5925925925926		95.1289198606271777	36.8311111111111111	1.2335611004355702	48.88888888888889	1	1	1	0	0	0		0.73		24	0	14.1	254	10.3	199	0	0	0	0	0	0
174924	002-64725	155018	54	1	66.2166666666666667	0	1					1	1	0	0	0	0	0	0	44.3414634146341463	127.74660633484163	61.09954751131222	94.65158371040724		95.0139372822299652	36.7577777777777778	0.34710482483118965	66.64705882352942	0	0	0	1	0	0		1.09		30	9.01	12.4	114	5.6	91	0	0	0	0	1	0
174951	002-9908	155039	49	1	79.7166666666666667	0	1					1	1	0	0	0	0	0	0	73.4315789473684211	137.41176470588235	68.29411764705883	93.41176470588235		94.6923076923076923	36.9155555555555556	0.5343907714491709	69.11764705882352	1	1	1	1	0	0		8.92	7.19	24	0	9.8			128	0	0	1	1	0	1
174952	002-27068	155040	64	1	31.25	0	0					1	1	1	0	0	0	0	1	58.8426573426573427	131.5	65	87.95454545454545		98.1875	36.7430555555555556	0.4474726794118429	66.5	0	0	0	0	0	0		1.06		25	0	16	695	15.5	99	0	0	0	0	0	0
175017	002-20240	155095	80	1	69.15	0	1					1	1	0	0	0	0	0	0	97.0763888888888889	119.23958333333333	64.74305555555556	88.67013888888889	27.8125	95.7630662020905923	36.7894444444444444	0.8141288838414723	54.49652777777777	1	0	0	1	0	0		1.53	7.48	29	0	13.8	174	7.2	137	0	0	1	0	0	0
175037	002-75809	155111	66	0	35.3166666666666667	0	1					1	1	0	0	0	0	0	0	68.2840466926070039	163.59016393442624	86.26229508196721	116.50819672131148		95.9282868525896414	36.4577777777777778	0.41740924423780207	77.32786885245903	0	0	0	0	0	0		0.88		32	0.03	12	329	9.5	90	0	0	0	0	0	0
175041	002-24376	155115	78	1	211.5833333333333333	0	1					0	1	0	0	1	0	1	2	97.2525951557093426	114.03460207612457	34.7681660899654	58.32179930795848	17.7112676056338028	99.7889273356401384	37.7324074074074074	0.8528340818060444	79.26643598615917	1	1	1	0	1	0			7.36		0	7.9	99	7.7		0	0	0	0	0	1
175066	002-63705	155135	78	1	46.8833333333333333	0	1					0	0	0	1	0	0	0	1	69.4111498257839721	98.17647058823529	54.63529411764706	71.18823529411765	32.1672473867595819	94.3275261324041812	36.7765232974910394	0.7070039227311729	43.54117647058823	1	1	1	1	0	1	3.3	2.49	7.35	22	0	10.2	165	9.7	140	1	0	1	0	0	1
175080	002-14620	155148	56	1	43.5833333333333333	0	1					0	0	0	0	0	0	0	0	67.0381944444444444	109.77272727272727	64.12727272727273	80.14545454545454	14.4934497816593886	95.9577464788732394	36.3486111111111111	0.6106999079825167	45.64545454545454	0	1	1	0	0	1		1.09		26	16.95	13.9	213	12.2	112	0	0	0	0	1	0
175113	002-65803	155174	55	1	74.1666666666666667	0	1					0	1	0	0	0	0	0	0	89.9646643109540636	88.37037037037037	62.81481481481482	71.74074074074075	17.8021201413427562	96.8833922261484099	36.6583333333333333	1.0180410462681306	25.55555555555555	1	1	1	0	0	0		1.64		28	0	10.7	172	8.3	119	0	0	1	0	0	1
175118	002-50367	155178	64	1	43.25	0	1					0	0	0	0	0	0	0	0	94.7647058823529412	146.18571428571428	71.72857142857143	96.74285714285715		95.7439024390243902	36.8788888888888889	0.6482487454084537	74.45714285714286	1	0	1	0	0	0		1.38		32	0.02	13.1	218	12.6	189	0	0	1	0	0	0
175142	002-13582	155197	63	1	122.45	0	0					1	1	0	0	0	0	0	0	67.3345864661654135	131.31147540983608	67.54098360655738	90.04918032786885		97.1691729323308271	36.8577777777777778	0.5127852402541935	63.7704918032787	0	0	0	0	0	0		0.73		27	0	11.3	231	8.6	135	0	0	0	0	0	1
175166	002-50917	155215	67	0	49.2666666666666667	0	1					0	1	0	0	1	0	0	1	80.5763888888888889	133.98958333333334	47.729166666666664	73.52430555555556	13.5795053003533569	96.5972222222222222	36.6982456140350877	0.601363082743787	86.26041666666669	0	0	1	0	0	0			7.36		0	8.7	148	15		0	0	0	0	0	1
175263	002-2146	155292	34	0	37.1	0	1					0	0	0	0	0	0	0	0	74.4615384615384615	116.96402877697842	61.223021582733814	78.26618705035972		98.1551020408163265	36.5865079365079365	0.636619131883002	55.74100719424461	1	1	0	0	0	0		0.95		20	0	9.3	216	14.1	143	0	0	0	0	0	1
175289	002-67231	155315	63	1	67.1833333333333333	0	1					0	0	0	0	0	0	0	0	109.1188811188811189	110.21875	70.359375	84.96875	18.2669039145907473	99.1017543859649123	36.9327160493827161	0.9900210365194771	39.859375	1	1	1	0	0	0		4.14	3.9	13	0	7.1	95	11	218	0	0	1	1	0	1
175315	002-67231	155334	63	1	43.7166666666666667	0	1					1	1	0	0	0	0	0	0	73.7192982456140351	107.42424242424242	69.71212121212122	83.42424242424242	15.1754385964912281	98.3455284552845528	36.5	0.68624452527652	37.712121212121204	0	1	1	0	0	0	1.1	6.64	5.5	16	0.05	8.5	103	20.4	157	0	0	1	1	0	1
175356	002-63126	155367	80	1	46.5833333333333333	0	1					0	1	0	0	0	0	0	0	84.78125	123.375	52.104166666666664	74.27083333333333	22.3227091633466135	96.6909722222222222	36.9243055555555556	0.6871833839918946	71.27083333333334	0	0	1	0	0	0			7.39		0	8.1	122	10.6		0	0	0	0	0	1
175374	002-31169	155380	68	1	79.1166666666666667	0	1					1	1	0	0	0	0	0	0	72.4055944055944056	143.7948717948718	76.02564102564102	101.82051282051282	21.8409090909090909	96.2307692307692308	36.6211111111111111	0.5035339125924004	67.76923076923077	0	0	0	0	0	0		0.95		23	0	14	42	10.5	264	0	0	0	0	0	0
175375	002-31169	155380	68	1	24.1333333333333333	0	0					1	1	0	0	0	0	0	0	83.7877697841726619	132.4	79.2	99.4	36.75	94.7511520737327189	36.6633333333333333	0.6328381403638419	53.2	0	0	0	0	0	0					0	13.1	61	9.9		0	0	0	0	0	0
175378	002-64404	155383	77	1	55.1333333333333333	0	1					0	1	0	0	0	0	0	0	72.1010452961672474	127.11498257839722	58.69686411149826	80.02439024390245	19.9786476868327402	94.1985815602836879	36.8814814814814815	0.5672112274546351	68.41811846689896	0	1	1	1	0	0			7.3		0	11.9	120	11.1		0	0	0	1	0	1
175396	002-51748	155394	75	0	56.7	0	1					0	0	0	0	0	0	0	0	78.458041958041958	123.89795918367346	62.38775510204081	85.20408163265306	22.7762237762237762	99.3356643356643357	36.4666666666666667	0.6332472501966819	61.51020408163265	1	1	1	0	0	0		2.76	7.17	24	0	9.6	118	7	211	0	0	1	1	0	1
175397	002-51748	155394	75	0	112.8333333333333333	0	0					0	0	0	0	0	0	0	0	75.048780487804878	147.74074074074073	65.74074074074075	93.11111111111111	23.9581881533101045	96.4964788732394366	36.7422222222222222	0.5079762028505219	81.99999999999999	1	0	0	1	0	0		2.32		28	0	9.2	113	2.8	148	0	0	1	0	0	1
175446	002-43576	155434	44	0	24.7	0	1					0	0	0	0	0	0	0	0	105.8245614035087719	144.05555555555554	70.16666666666667	98.55555555555556	25.9071428571428571	95.3601398601398601	36.6211111111111111	0.734609373414253	73.88888888888887	1	0	0	1	0	0	5.5	1.26		21	0	13.6	276	11.8	400	1	1	1	0	0	0
175462	002-16287	155448	82	1	100.4166666666666667	0	1					0	1	0	0	0	0	0	0	70.625	117.44444444444444	52.81597222222222	71.61458333333333	12.2160278745644599	96.3090277777777778	37.3222222222222222	0.6013481551561022	64.62847222222223	0	1	1	1	1	0			7.35		0	9.7	69	14		0	0	0	0	0	1
175511	002-44811	155489	74	1	72.85	0	0					0	1	0	0	0	0	0	0	91.9335664335664336	142.66433566433565	63.17132867132867	87.05594405594405	21.0466926070038911	95.8345588235294118	36.7404761904761905	0.6444046860448018	79.49300699300699	1	0	1	0	0	0		1.01	7.37		0	12.4	117	7.7		0	0	0	0	0	0
175538	002-60063	155514	40	0	41.5833333333333333	0	1					0	0	0	0	0	0	0	0	110.0036496350364964	114.76288659793815	72.8659793814433	86.5360824742268		97.8181818181818182	37.3333333333333333	0.9585298252424128	41.89690721649485	1	0	0	0	0	0		0.79	3	29	0	7.6	68	4.2	91	0	0	0	1	0	1
175554	002-25137	155528	67	1	24.6333333333333333	0	1					0	0	0	0	0	0	0	0	92.9479166666666667	144.3111111111111	66.24444444444444	94.82222222222222	22.5034722222222222	94.4214285714285714	36.8486111111111111	0.6440801124114568	78.06666666666666	1	0	0	1	0	0		1.14		36	0	10.1	186	7.4	211	0	0	0	0	0	1
175600	002-8824	155566	76	0	24.5	0	1					0	0	0	0	0	0	0	0	54.2720306513409962	113.61538461538461	58.36923076923077	79.05970149253731		98.73828125	37.1388888888888889	0.47768205718851253	55.246153846153845	0	1	1	1	0	1		1.32	7.46	24	0	9.7	284	12.3	139	0	0	1	0	0	1
175631	002-10777	155590	44	1	371	0	1					0	0	0	0	0	0	0	0	110.0163265306122449	101.47222222222223	74.75	84.38888888888889	34.0571428571428571	97.0816326530612245	36.7968253968253968	1.0842014111968357	26.72222222222223	1	1	0	0	0	1	2.8	1.38	7.27	25	0	13.4	285	14.8	100	1	0	1	1	0	0
175634	002-41437	155593	60	1	65.15	0	1					1	1	0	0	0	0	0	0	101.5400696864111498	95.17910447761194	60.19402985074627	71.91044776119404	22.3449477351916376	96.4634146341463415	37.326984126984127	1.0668315303417824	34.985074626865675	1	1	1	0	0	0					0					0	0	0	0	0	0
175651	002-33498	155606	54	1	95.1666666666666667	0	1					0	1	0	0	0	0	0	0	111.1754385964912281	122.21052631578948	57.89473684210526	78.57192982456141	20.8354430379746835	99.4105263157894737	37.8928571428571429	0.9097042779213321	64.31578947368422	1	0	1	0	1	0	1	0.87	3.7	25	1.2	12.2	119	11.3	168	0	0	0	1	1	0
175691	002-33734	155637	62	1	43.3166666666666667	0	1					0	1	0	0	1	0	0	1	79.3251028806584362	113.23045267489712	56.65843621399177	74.20576131687243	18.1545454545454545	96.242798353909465	37.2211111111111111	0.7005633290932218	56.57201646090535	0	1	1	1	0	0			7.3		0	10	176	11.2		0	0	0	1	0	1
175700	002-31057	155643	58	1	53.8333333333333333	0	1					0	0	0	0	0	0	0	0	68.3379790940766551	118.25	70.40625	88.46875	19.1498257839721254	98.7944250871080139	37.0703703703703704	0.5779110282797181	47.84375	0	0	0	0	0	0		1.14	3.2	28	0	13.1	265	11.1	154	0	0	0	1	0	0
175704	002-35569	155647	65	0	28.4666666666666667	0	1					0	0	0	0	0	0	0	0	114.6947368421052632	116.04109589041096	63.49315068493151	83.5068493150685	22.1929824561403509	98.2852112676056338	37.2785714285714286	0.9883975669311397	52.54794520547945	1	1	0	0	0	0		0.71		24	0	7.6	300	4.9	111	0	0	0	0	0	1
175726	002-71664	155664	44	1	278.9	0	1					0	0	0	0	0	0	0	0	65.4771929824561404	139.05964912280703	80.90526315789474	101.20350877192982	16.0456140350877193	99.9789473684210526	37.0763888888888889	0.47085688332660475	58.154385964912294	1	0	0	0	0	0		1.18			0	9.6	258	7.8		0	0	0	0	0	1
175730	002-23029	155667	55	0	39.2333333333333333	0	1					0	1	0	0	0	0	0	0	81.0699300699300699	122.56643356643356	63.56293706293706	84.23776223776224	17.1405622489959839	97.1748251748251748	36.6490740740740741	0.6614366406116278	59.0034965034965	0	1	1	0	0	0			7.26		0	9.7	146	25.2		0	0	0	1	0	1
175766	002-4902	155691	59	0	36.0166666666666667	0	0					0	0	0	0	0	0	0	0	62.1260162601626016	128.75	60.75	87.5	23.4040816326530612	97.3495934959349593	36.4296296296296296	0.4825321651274765	68	0	0	0	1	0	0		5.4		25	0	8.3	116	11.7	180	0	0	1	0	0	1
175767	002-4902	155691	59	0	363.45	0	1					0	0	0	0	0	0	0	0	62.0909090909090909	107.76303317535545	60.355450236966824	75.30805687203791	21.6074766355140187	98.8008658008658009	36.8027777777777778	0.5761800430196947	47.40758293838862	0	1	1	0	0	0	1.8	3.91	4.8	21	0	9.6	261	27	266	0	0	1	1	0	1
175769	002-61411	155693	76	1	78.6333333333333333	0	1					0	1	0	0	0	0	0	0	75.0857142857142857	108.6	46.621428571428574	66.69642857142857		96.5591397849462366	36.7574074074074074	0.691397000789266	61.97857142857142	0	1	1	0	0	1		4	7.35	23	0	7.1	67	19.8	129	0	0	1	0	0	1
175770	002-61411	155693	76	1	110.7166666666666667	0	1					1	1	0	0	0	0	0	0	89.7028112449799197	116.56976744186046	55.62403100775194	76.91472868217055	22.2298850574712644	99.5095785440613027	36.145679012345679	0.7695203757674088	60.945736434108525	1	1	1	1	0	1	0.4	7.12	7.15	14	2.88	7.3	172	6.5	75	0	0	1	1	1	1
175774	002-63604	155696	68	1	56.7	0	1					0	1	0	0	0	0	0	0	87.4652777777777778	124.50347222222223	55.763888888888886	77.04166666666667	22.0807017543859649	98.2569444444444444	36.5633333333333333	0.7025127590149761	68.73958333333334	1	0	1	0	0	0		10.94	7.38	26	0	9.4	271	25.3	178	0	0	1	0	0	1
175777	002-24425	155699	67	1	88.95	0	0					1	1	0	0	0	0	0	0	85.5958188153310105	107.92156862745098	67.07843137254902	82.67307692307692	16.1171875	99.4529616724738676	37.6602693602693603	0.7931298618426385	40.84313725490196	1	1	1	1	1	0	5.9	0.89	7.33	26	7.36	10.6	137	12.1	88	1	1	0	1	1	1
175798	002-62768	155716	90	1	86.0166666666666667	0	1					1	1	0	0	0	0	1	1	63.9885931558935361	110.21686746987952	45.93975903614458	65.73493975903614		98.1380753138075314	36.7675925925925926	0.5805698766877091	64.27710843373494	1	1	1	1	0	0		1.19	7.38	24	0	9.8	201	15.9	96	0	0	0	0	0	1
175815	002-48827	155729	58	0	144.9333333333333333	0	1					1	1	0	0	0	0	0	0	85.6725352112676056	99.78378378378379	61.027027027027025	75.08108108108108		97.1263537906137184	36.6009259259259259	0.8585817450750003	38.756756756756765	1	1	1	0	0	0		0.88	1.9	27	0	9.8	311	25.2	128	0	0	0	1	0	1
175824	002-29447	155736	90	0	51.5	0	1					1	1	1	1	0	0	0	2	76.3888888888888889	113.09375	57.729166666666664	80.125	26.03125	95.2287822878228782	36.7746031746031746	0.6754474839581223	55.364583333333336	0	1	1	1	0	0	2.6	1.83		30	0.08	12.9	156	12.2	109	1	0	1	0	0	0
175869	002-31600	155771	83	1	115.1333333333333333	0	1					1	1	0	1	0	0	0	1	85.1418181818181818	127.5	65.26923076923077	91.03846153846153	24.8014705882352941	93.7905759162303665	36.8158730158730159	0.6677789661319073	62.230769230769226	1	0	0	1	0	0		3.2		33	0.53	11	82	5.9	116	0	0	1	0	1	1
175870	002-31600	155771	83	1	117.2666666666666667	0	0					0	1	0	1	0	0	0	1	70.1783216783216783	140.875	76.52083333333333	103.08163265306122	17.791970802919708	97.2578397212543554	36.5493055555555556	0.4981602248682994	64.35416666666667	0	0	0	1	0	0			7.28		0	8	256	10.4		0	0	0	1	0	1
175880	002-42438	155779	53	1	145.2833333333333333	0	1					0	1	0	0	0	0	0	0	75.1012658227848101	102.62025316455696	62.983122362869196	83.21940928270043	19.7043478260869565	99.0632911392405063	36.8990740740740741	0.7318366843468608	39.63713080168776	1	1	1	0	0	0		1.08	7.38	30	0	9	147	4.7	113	0	0	0	0	0	1
175898	002-69074	155790	36	0	45.4166666666666667	0	1					0	0	0	0	0	0	0	0	105.4866920152091255	118.72881355932203	68.86440677966101	89.0677966101695	24.9657794676806084	97.5454545454545455	37.2097643097643098	0.8884674987719255	49.864406779661024	1	0	0	0	0	0	2	6.68	7.38	26	0	8.1	189	9.2	99	0	0	1	0	0	1
175925	002-40817	155809	51	0	46.5	0	0					0	1	0	0	0	0	0	0	81.1111111111111111	108.97212543554006	51.954703832752614	68.58885017421603	17.250996015936255	97.7097902097902098	37.1638888888888889	0.7443289812594369	57.01742160278745	0	1	1	0	0	0			7.34		0	7.9	212	19.1		0	0	0	1	0	1
175938	002-20873	155818	90	0	138.25	0	1					1	1	0	0	0	0	0	0	84.0314685314685315	157.86764705882354	72.88235294117646	102.41176470588235	39.5174825174825175	97.1363636363636364	36.7031746031746032	0.5322906250712491	84.98529411764707	1	0	0	1	0	0		1.01		33	0	11.7	223	11.1	133	0	0	0	0	0	1
176013	002-66422	155877	81	1	58.4333333333333333	0	1					0	1	0	0	0	0	0	0	74.7118055555555556	143.79752066115702	60.54132231404959	88.65289256198348	23.3357142857142857	98.2554744525547445	36.4472222222222222	0.5195625433042457	83.25619834710744	1	0	0	1	0	1		1.12	7.32	34	0	9.5	157	6.5	137	0	0	0	1	0	1
176017	002-35153	155881	56	0	33.2166666666666667	0	0					1	1	0	0	0	0	0	0	76.5457746478873239	139.72602739726028	68.89041095890411	97.72602739726027	14.0671641791044776	97.5174129353233831	36.7324074074074074	0.5478276028721347	70.83561643835617	1	0	0	0	0	0		0.9		25	31.98	11.9	270	9.6	90	0	0	0	0	1	1
176078	002-27550	155928	84	1	25.7333333333333333	0	1					1	1	0	0	0	0	0	0	110.59375	118.62295081967213	67.04918032786885	83.60655737704919	26.7587939698492462	96.5	36.8844444444444444	0.9323132600884467	51.57377049180327	1	1	1	0	0	0		3.46	4.3	20	0	10.1	78	14.7	215	0	0	1	1	0	1
176126	002-69592	155961	87	0	53.15	0	1					1	1	0	0	0	0	0	0	43.5606060606060606	146.2	67.36	96.16	23.3977272727272727	97.5176470588235294	36.5703703703703704	0.2979521618372508	78.83999999999999	1	0	0	0	0	0		1.63		24	0.05	10.7	193	3.9	95	0	0	1	0	0	1
176142	002-62749	155973	68	1	30.45	0	1					0	1	0	0	0	0	0	0	57.951219512195122	126.09407665505226	54.386759581881535	77.98606271777004	21.9280575539568345	98.4843205574912892	36.75	0.4595871673713007	71.70731707317073	0	0	1	1	0	0			7.32		0	10.9	80	9.2		0	0	0	1	0	1
176198	002-26766	156015	71	0	72.7166666666666667	0	1					0	0	0	0	0	0	0	0	76.0944055944055944	143.6	76.4	103.025	25.6	95.396078431372549	36.6619047619047619	0.529905331437365	67.19999999999999	1	0	0	0	0	0		1.18		26	0	12.5	251	7.9	109	0	0	0	0	0	0
176335	002-42258	156123	62	1	24.6666666666666667	0	1					0	0	0	0	0	0	0	0	72.9163763066202091	148.76868327402136	69.644128113879	96.50889679715303	21.6898954703832753	95.4006968641114983	37.2245862884160756	0.49013256487800877	79.12455516014235	0	1	1	1	0	0		0.74		31	0	12.7	211	10	146	0	0	0	0	0	0
176336	002-42258	156123	62	1	30.9833333333333333	0	0					0	0	0	0	0	0	0	0	80.4771929824561404	122.29629629629629	59.629629629629626	84.07407407407408	24.5949820788530466	92.6118143459915612	37.1972222222222222	0.6580509420128152	62.666666666666664	1	0	0	1	0	0					0					0	0	0	0	0	0
176369	002-23265	156151	87	0	96.2166666666666667	0	1					0	0	0	0	0	0	0	0	71.2044609665427509	136.26984126984127	65.23809523809524	92.44444444444444	16.3754646840148699	98.2862453531598513	36.7633333333333333	0.5225254561318805	71.03174603174602	0	0	0	0	0	0	0.9	0.43	7.49	31	0.02	10.4	245	5.9	102	0	0	0	0	0	1
176396	002-76998	156172	73	1	40.3666666666666667	0	1					1	1	0	0	0	0	0	0	77.4097222222222222	113.53623188405797	58.2463768115942	80.66666666666667	26.3263888888888889	94.8695652173913043	37.237037037037037	0.6818063356310102	55.289855072463766	0	1	1	0	0	0		1.03		25	0	14.1	190	7.1	86	0	0	0	0	0	0
176397	002-76998	156172	73	1	86.4	1	1					0	1	0	0	0	0	0	0	95.4502164502164502	88.70454545454545	52.40909090909091	65.82272727272728	27.9842931937172775	96.3203463203463203	38.0347953216374269	1.0760465087905517	36.29545454545455	1	1	1	1	1	0	7.6		7.17		0	10.3	149	45.5		1	1	0	1	0	1
176405	002-55279	156179	78	0	28.75	0	0					0	0	0	0	0	1	0	1	89.4315789473684211	138.76829268292684	63.8780487804878	89.84146341463415		99.2042253521126761	38.5855072463768116	0.6444669543619131	74.89024390243904	1	0	0	0	1	0	1.4	1.33	2.8	27	0	9.2	193	14.6	178	0	0	1	1	0	1
176487	002-30816	156243	86	1	143.0666666666666667	0	1					1	1	0	0	0	0	0	0	88.4947735191637631	108.94117647058823	65.92647058823529	81.94117647058823	23.9581881533101045	97.0034965034965035	38.2284313725490196	0.8123170355430799	43.01470588235294	1	1	1	1	1	0	1.4	2.02	2.9	34	12.08	14.1	123	6.9	125	0	0	1	1	1	0
176488	002-30816	156243	86	1	63.8666666666666667	0	1					1	1	0	0	0	0	0	0	69.8461538461538462	115.9245283018868	59.14150943396226	81.60377358490567	12.979020979020979	98.6013986013986014	36.7823232323232323	0.6025140224358974	56.78301886792453	0	1	0	1	0	0		2.34		29	0	8.4	160	14.8	125	0	0	1	0	0	1
176493	002-33515	156247	43	1	31.35	0	1					0	0	0	0	0	0	0	0	99.1866197183098592	147.36363636363637	82.75757575757575	107.33333333333333	26.2887323943661972	94.2967032967032967	37.2064814814814815	0.6730739154234475	64.60606060606062	1	0	0	0	0	0		1.17		28	0	14.7	170	12.8	148	0	0	0	0	0	0
176494	002-33515	156247	43	1	38.6	0	1					0	0	0	0	0	0	0	0	97.7630662020905923	169.12264150943398	78.0754716981132	102.62735849056604	19.0869565217391304	93.8327526132404181	37.2194444444444444	0.5780601895142301	91.04716981132077	1	0	0	0	0	0		0.7			0	9.7	225	9.8		0	0	0	0	0	1
176532	002-23660	156281	89	1	160.7166666666666667	0	1					1	1	0	0	0	0	0	0	84.1901408450704225	114.78021978021978	39.3992673992674	63.13868613138686		99.3380281690140845	38.7794871794871795	0.7334899776832368	75.38095238095238	1	1	1	0	1	0		1.95	7.33	21	20.8	8.7	221	12.2	258	0	0	1	1	1	1
176549	002-62783	156291	68	1	46.0166666666666667	0	1					1	1	0	0	0	0	0	0	65.9889705882352941	171.0625	91.375	123.65625	16.6351351351351351	97.6746031746031746	36.8211111111111111	0.3857594188570569	79.6875	0	0	0	0	0	0		1		22	100.57	13.4			107	0	0	0	0	1	0
176629	002-59733	156352	81	0	35.8666666666666667	0	1					1	1	0	0	0	0	0	0	60.7388059701492537	134.87586206896552	53.88275862068966	82.2	20.2611940298507463	94.0520446096654275	37.3388888888888889	0.4503311788961314	80.99310344827586	1	1	1	1	1	0		1.35		25	0	10.2	170	20	70	0	0	1	0	0	1
176766	002-62376	156461	67	0	79.0666666666666667	0	1					0	0	0	0	0	0	1	1	109.1363636363636364	90	63.14705882352941	73	26.6153846153846154	94.5935828877005348	36.6185185185185185	1.2126262626262627	26.852941176470587	1	1	1	1	0	0	0.7	13.3	5.9	25	0	8.7	355	23.1	122	0	0	1	1	0	1
176773	002-60063	156468	41	0	91.2833333333333333	0	1					0	0	0	0	0	0	0	0	80.7564575645756458	111.77272727272727	68.13636363636364	84.43939393939394	14.9185185185185185	94.3104693140794224	36.7851851851851852	0.7225059237172282	43.636363636363626	1	1	1	1	0	0					0	8.9	35	2.4		0	0	0	0	0	1
176795	002-14262	156486	50	1	40.1666666666666667	0	1					1	1	0	0	0	0	0	0	72.3496503496503497	134.12	82.48	102.48	22.2791519434628975	96.5415162454873646	36.762962962962963	0.5394396834897879	51.64	0	0	0	1	0	0		1.01		26	0	15.3	193	5.7	105	0	0	0	0	0	0
176801	002-36524	156492	82	1	369.2	0	0					0	0	0	1	1	0	1	3	58.59375	132.35294117647058	82.29411764705883	100.58823529411765		96.0104166666666667	36.3861111111111111	0.44270833333333337	50.058823529411754	0	1	0	0	0	1		1.52	7.35	31	0.66	11.3	279	14.1	68	0	0	1	0	1	1
176825	002-47759	156509	69	0	33.3166666666666667	0	1					0	1	0	0	1	0	1	2	83.472027972027972	151.4965034965035	57.48951048951049	84.96153846153847	18.6678321678321678	96.8006993006993007	36.7211111111111111	0.5509831979320532	94.00699300699301	0	0	0	0	0	0		2.07	7.36	29	0	9.7	156	7.3	124	0	0	1	0	0	1
176838	002-73769	156520	40	0	119.2666666666666667	0	1					0	1	0	0	0	0	0	0	88.6411149825783972	127.44561403508771	59.512280701754385	82.84210526315789	30.4044943820224719	99.0418118466898955	36.5175925925925926	0.6955211103473059	67.93333333333334	1	0	1	1	0	0		1.33	7.2	23	0	11	494	20	118	0	0	1	1	0	1
176841	002-71564	156522	80	0	35.3833333333333333	0	1					0	0	0	0	0	0	0	0	67.5644599303135889	114.1413043478261	52.69021739130435	74.54347826086956	19.1657754010695187	95.7234042553191489	36.3155555555555556	0.5919369882476764	61.45108695652174	1	1	1	0	0	0		0.76		29	0.02	9.7	170	6.6	116	0	0	0	0	0	1
176879	002-53221	156546	58	1	48.5666666666666667	0	1					0	1	0	0	0	0	0	0	91.0347222222222222	101.55208333333333	52.21180555555556	69.31944444444444	21.4825174825174825	98.1354166666666667	37.1513888888888889	0.8964338222723699	49.34027777777777	0	1	1	0	0	0			7.35		0	7	136	8.9		0	0	0	0	0	1
176880	002-53221	156546	58	1	58.5166666666666667	0	1					1	1	0	0	0	0	0	0	64.7482517482517483	139	77.63636363636364	98.72727272727273	19.6153846153846154	98.2465753424657534	36.8007936507936508	0.4658147607787895	61.36363636363636	0	0	0	1	0	0		0.78		24	3.06	11.8	246	7.7	105	0	0	0	0	1	1
176885	002-29681	156550	66	1	113.3666666666666667	0	1					0	0	0	0	0	0	0	0	72.7665505226480836	137.42424242424244	72.51515151515152	97.48484848484848	23.7874564459930314	98.352112676056338	37.0422222222222222	0.5295030137259948	64.90909090909092	0	0	0	1	0	0		1.2	3.7	26	0	12.6	277	7.2	133	0	0	0	1	0	0
176957	002-57466	156606	73	0	74.6833333333333333	0	1					1	1	0	0	0	0	0	0	70.021505376344086	104.1951219512195	56.3780487804878	75.0609756097561	21.1577060931899642	98.003584229390681	36.7833333333333333	0.6720228746325158	47.8170731707317	1	1	1	0	0	0		0.54		23	0.05	7.2	161	4.3	122	0	0	0	0	0	1
176964	002-50327	156611	68	1	30.9666666666666667	0	1					0	1	0	0	1	0	0	1	81.4285714285714286	114.56794425087108	50.09059233449477	67.72822299651568	13.6608391608391608	96.4358974358974359	37.3761111111111111	0.7107448070314163	64.4773519163763	0	1	1	1	1	0		0.93	7.33	26	0	9.1	52	17.3	123	0	0	0	1	0	1
176977	002-1819	156621	83	1	75.35	1	1					1	1	0	0	0	0	0	0	61.1986062717770035	117.58823529411765	55.23529411764706	76.6470588235294	20.9825783972125436	98.397212543554007	36.1666666666666667	0.520448377498854	62.352941176470594	0	0	0	0	0	1			7.35		0	9.6	67	7.1		0	0	0	0	0	1
177069	002-53204	156688	61	1	31.6	0	1					0	0	0	0	0	0	0	0	91.6928838951310861	130.8235294117647	79.97058823529412	99.91176470588235	21.880952380952381	96.2359550561797753	36.9342592592592593	0.7008898499178187	50.85294117647058	1	0	0	0	0	0	1.8	1.02		24	1.56	13.5	189	8.8	274	0	0	0	0	1	0
177078	002-58424	156694	70	0	33.9	0	0					0	0	0	0	0	0	0	0	86.6524822695035461	128.47826086956522	79.91304347826087	98.17391304347827		95.4964539007092199	36.5527777777777778	0.6744524846695708	48.565217391304344	1	0	0	1	0	0		1.2		23	0.36	12.2	177	7.2	109	0	0	0	0	1	0
177081	002-53309	156696	70	1	44.1166666666666667	0	1					0	1	0	0	0	0	0	0	80.3902439024390244	125.64335664335664	48.9020979020979	75.81533101045297	18.2042553191489362	98.5435540069686411	36.9937908496732026	0.6398288461094663	76.74125874125875	0	1	1	0	0	0			7.34		0	8.6	96	17.6		0	0	0	1	0	1
177096	002-20743	156709	90	0	94.5166666666666667	0	1					0	1	0	0	0	0	0	0	82.7456445993031359	140.80337078651687	40.50561797752809	71.7752808988764	24.5546218487394958	97.1713286713286713	36.4882222222222222	0.5876680660206662	100.29775280898878	0	0	1	1	0	1		0.62	7.35	26	0	10.8	164	9.1	140	0	0	0	0	0	1
177101	002-38592	156712	80	0	62.1333333333333333	0	1					1	1	0	0	0	0	0	0	83.1708185053380783	140.73684210526315	77.42105263157895	102.94736842105263	22.3131672597864769	97.9752475247524752	36.6688888888888889	0.5909669228127986	63.315789473684205	1	0	0	1	0	0					0	8.5				0	0	0	0	0	1
177109	002-57278	156719	73	0	48.2166666666666667	0	1					1	1	0	0	0	0	1	1	63.0699300699300699	139.1304347826087	61.30434782608695	90.26086956521739	23.2640845070422535	95.1730769230769231	36.7211111111111111	0.4533151223776224	77.82608695652173	0	0	0	1	0	0		1.09		25	0	10.3	238	4.6	109	0	0	0	0	0	1
177236	002-64675	156817	59	1	24.9333333333333333	0	1					0	0	0	0	0	0	0	0	93.2382671480144404	156.95215311004785	80.95215311004785	106.51196172248804	18.2310469314079422	98.1050724637681159	36.8462962962962963	0.5940553557276779	76	1	1	0	0	0	0		1.14	3.4	22	0	10.5	163	23	127	0	0	0	1	0	1
177242	002-78163	156821	45	0	218.3833333333333333	0	1					0	1	0	0	0	0	0	0	96.3843416370106762	92.86832740213524	61.04626334519573	72.44839857651246	22.7366548042704626	93.5093632958801498	36.6138888888888889	1.0378602084610669	31.822064056939503	1	1	1	1	0	0	3.9	0.97	1.8	17	0.22	9.7	196	7.8	246	1	0	0	1	1	1
177264	002-52069	156839	77	0	25.0833333333333333	0	0					1	1	0	1	0	0	0	1	92.2202797202797203	123.33333333333333	75.76190476190476	95.18181818181819		98.8045977011494253	36.3592592592592593	0.7477319977319977	47.57142857142857	1	0	0	1	0	0		1.17		29	0				100	0	0	0	0	0	0
177308	002-58219	156874	76	1	49.1166666666666667	0	1					0	1	0	0	0	0	0	0	75.4134275618374558	119.30742049469964	50.3886925795053	71.02120141342756	15.8830188679245283	98.4875444839857651	36.5898148148148148	0.6320933538680251	68.91872791519434	0	1	1	0	0	1			7.32		0	8.5	97	12.7		0	0	0	1	0	1
177313	002-20026	156879	44	1	31.1	0	1					1	1	0	0	0	0	0	0	78.9097222222222222	117.9	62.95	84.6	22.2708333333333333	95.90625	36.7266666666666667	0.6692936575252098	54.95	0	0	0	1	0	0					0					0	0	0	0	0	0
177381	002-19636	156937	75	1	44.9	0	1					0	0	0	1	0	0	0	1	76.6056338028169014	127.67391304347827	50.391304347826086	71.91489361702128		98.3157894736842105	36.8633333333333333	0.6000100723530695	77.28260869565219	1	1	1	1	0	0		1.45		32	0.14	8.1	198	6.7	82	0	0	1	0	1	1
177394	002-58532	156946	86	0	41	0	1					0	0	0	0	0	0	0	0	89.8958333333333333	102.6086956521739	55.79347826086956	73.44086021505376		98.6947368421052632	36.6468253968253968	0.8761034604519774	46.815217391304344	1	1	1	0	0	0		1.9		25	0.13	7.6	162	8.5	131	0	0	1	0	1	1
177396	002-58532	156946	86	0	32.0833333333333333	0	1					1	1	0	0	0	0	0	0	75.0600706713780919	93.60606060606061	48.24242424242424	67.75757575757575	23.8621908127208481	98.2270916334661355	36.9285714285714286	0.8018719107010284	45.36363636363637	1	1	1	1	0	0		2.2		24	0.02	7.4	247	5.7	115	0	0	1	0	0	1
177397	002-60030	156947	48	1	43.9	0	0					0	1	0	0	0	0	0	0	113.1660516605166052	107.01984126984127	66.73412698412699	79.9484126984127	13.25	98.9854014598540146	36.5657407407407407	1.0574305691145458	40.28571428571428	1	1	1	0	0	0		2.03	7.36	18	0	9.5	355	23.1	93	0	0	1	0	0	1
177410	002-21823	156959	89	1	29.6166666666666667	0	1					1	1	0	0	0	0	0	0	87.3895131086142322	124.30357142857143	62.535714285714285	86.98214285714286	22.149812734082397	95.8783269961977186	36.9214285714285714	0.7030330030286449	61.767857142857146	1	0	0	1	0	0		1.23		25	0	10	187	7.5	144	0	0	1	0	0	1
177458	002-29081	157001	72	0	25.85	0	0					0	0	0	0	0	0	0	0	87.4513888888888889	141.90740740740742	66.64814814814815	95.05555555555556	48.2051282051282051	99.75	36.8074074074074074	0.6162566879812084	75.25925925925927	1	0	0	0	0	0		1.09	7.42	25	0.16	9.9	220	5.4	103	0	0	0	0	1	1
177460	002-29081	157001	72	0	736.4333333333333333	0	1					0	0	0	0	1	0	0	1	86.9166666666666667	137.28205128205127	66.28205128205128	93.71794871794872		96.1130742049469965	36.5	0.6331247665296975	70.99999999999999	1	0	0	0	0	1		0.81		24	0.22	9	225	4.9	114	0	0	0	0	1	1
177495	002-69410	157029	70	0	230.4166666666666667	0	1					0	1	0	0	0	0	1	1	81.3356890459363958	128.62544169611309	55.43109540636043	75.6678445229682	17.1908127208480565	99.254416961130742	37.0869791666666667	0.6323452652399658	73.19434628975266	1	1	1	1	0	0		1.81	7.28	25	0	8.7	75	21.6	161	0	0	1	1	0	1
177507	002-30726	157038	74	1	52.8	0	0					0	1	0	0	0	0	0	0	76.4390243902439024	118.12543554006969	50.167247386759584	72.9581881533101	16.5357142857142857	94.9860627177700348	36.7857142857142857	0.6471004660492006	67.9581881533101	0	1	1	1	0	0			7.38		0	7.9	113	14.9		0	0	0	0	0	1
177509	002-46067	157040	67	0	66.4666666666666667	0	1					0	0	0	0	0	0	0	0	92.1382978723404255	107.98019801980197	56.2970297029703	74.41584158415841		98.46	38.2723577235772358	0.8532888396393163	51.683168316831676	1	1	1	1	1	0		3.37		23	0	10.7	422	27.1	130	0	0	1	0	0	1
177554	002-66751	157077	52	1	78.4833333333333333	0	1					1	1	0	0	0	0	0	0	75.4084507042253521	109.03448275862068	69.62068965517241	84.24137931034483	17.9084507042253521	96.1458333333333333	36.5351851851851852	0.6916018565536165	39.41379310344827	0	1	0	0	0	0		1.02	2.4	28	0	10	45	5.4	141	0	0	0	1	0	1
177562	002-55012	157084	65	0	51.6166666666666667	0	1					0	1	0	0	0	0	0	0	76.5625	94.61458333333333	51.60069444444444	66.88888888888889	14.0123456790123457	98.0416666666666667	37.1126984126984127	0.8092040074865133	43.013888888888886	0	1	1	0	0	0			7.28		0	7.9	122	16.3		0	0	0	1	0	1
177581	002-12589	157099	62	1	32.85	0	1					1	1	1	0	0	0	0	1	74.0260416666666667	130.5	69	93.08333333333333		99.2827225130890052	36.5657407407407407	0.567249361430396	61.5	0	0	0	1	0	0		1.03		26	21.97	13.2	175	6.9	288	0	0	0	0	1	0
177611	002-14504	157125	72	1	27.75	0	0					0	0	0	0	0	0	0	0	107.7291666666666667	115.75	67.45454545454545	83.79545454545455	21.7951388888888889	94.1840277777777778	37.615843621399177	0.9307055435565155	48.29545454545455	1	1	1	0	0	0	2	1.95		21	0	14.4	140	13.8	282	0	0	1	0	0	0
177650	002-13229	157157	46	0	35.1666666666666667	0	0					0	1	1	0	0	0	0	1	94.3310104529616725	118.73096446700508	57.7005076142132	78.8274111675127	20.2377622377622378	97.6258992805755396	37.1345679012345679	0.7944937605486725	61.03045685279188	1	1	0	0	0	0			7.28		0	11.2	262	27.7		0	0	0	1	0	1
177701	002-23662	157198	84	1	33.9	0	1					0	1	0	0	1	0	0	1	77.7993079584775087	104.41868512110726	47.75086505190311	65.59515570934256	18.1402877697841727	97.1591695501730104	36.4608695652173913	0.7450707492461147	56.66782006920415	0	1	1	0	0	1			7.41		0	7	151	7		0	0	0	0	0	1
177707	002-26919	157202	59	1	72.1	0	0					0	0	0	0	0	0	0	0	50.6620209059233449	145.01960784313727	82.30392156862744	108.86274509803921	14.6933797909407666	98.5934065934065934	36.75	0.3493460067877353	62.71568627450982	0	0	0	0	0	0		0.85	1.9	28	0	10.4	201	9.2	153	0	0	0	1	0	1
177710	002-1494	157205	56	0	42.4833333333333333	0	1					0	1	0	0	0	0	0	0	77.0353356890459364	94.84172661870504	50.906474820143885	66.86330935251799	11.6219081272084806	98.9717314487632509	37.019047619047619	0.8122515103373575	43.935251798561154	0	1	1	0	0	0			7.29		0	6.8	141	17.8		0	0	0	1	0	1
177735	002-65066	157227	90	1	27.5166666666666667	0	1					0	0	0	0	0	0	0	0	91.3308550185873606	103.67755102040816	58.2734693877551	71.12653061224489	30.89453125	98.0833333333333333	37.5422222222222222	0.8809125420083423	45.40408163265306	1	1	1	1	1	0	6.8	2.83	4.5	14	55.11	12.9	177	33.9	145	1	1	1	1	1	0
177741	002-60759	157231	85	0	52.2666666666666667	0	1					1	1	1	0	0	0	0	1	62.3992395437262357	115.48780487804878	40.829268292682926	68.85365853658537	18.7756653992395437	99.0972762645914397	36.6314814814814815	0.5403102051304701	74.65853658536585	0	0	1	1	0	0		2.13		15	121.96	8.5	454	31.1	138	0	0	1	0	1	1
177744	002-78116	157234	35	0	49.9	0	1					0	0	0	0	0	0	0	0	77.2618181818181818	138.98305084745763	74.13559322033899	101.44067796610169	16.8936170212765957	99.9847328244274809	36.9	0.5559082039911308	64.84745762711864	0	0	0	0	0	0		0.84		26	0	8	355	6.2	95	0	0	0	0	0	1
177767	002-59487	157254	67	1	42.8833333333333333	0	1					0	0	0	0	0	0	0	0	90.5664335664335664	121.25974025974025	70.87012987012987	90.24675324675324	21.143859649122807	99.6538461538461538	36.5472222222222222	0.746879659913825	50.38961038961038	1	1	1	0	0	0		1.37		25	0.03	7	16	0.3	194	0	0	1	0	0	1
177799	002-73794	157279	32	0	38.2833333333333333	0	0					0	0	0	0	0	0	0	0	88.8947368421052632	145.66666666666666	77.4047619047619	101.97619047619048		97.5094339622641509	37.772008547008547	0.6102613513188004	68.26190476190476	1	0	0	0	0	0	0.6	0.64	3.8	27	0	8.7	281	17	107	0	0	0	1	0	1
177838	002-51759	157308	84	0	82	0	0					1	1	1	0	0	0	0	1	78.881294964028777	126.34782608695652	69.47826086956522	93.6304347826087	25.5143884892086331	90.788	36.7546296296296296	0.6243185767971996	56.8695652173913	0	1	1	1	0	0		1.73	7.24	15	55.03	8.8	207	20.1	107	0	0	1	1	1	1
177839	002-51759	157308	84	0	243.85	1	1					0	1	1	0	0	0	0	1	80	98.41754385964913	44.48070175438596	64.11578947368422	15.2288732394366197	96.1192982456140351	36.5694444444444444	0.8128632036792754	53.93684210526317	0	1	1	0	0	0		1.83	7.35	23	0	11.4	143	17.4	117	0	0	1	0	0	1
177864	002-8278	157329	74	0	48.8	0	1					0	1	0	0	0	0	0	0	70.2852112676056338	134.19718309859155	53.024647887323944	78.3169014084507	32.1020408163265306	95.9225352112676056	36.503968253968254	0.5237458018471872	81.17253521126761	0	0	0	1	0	0			7.23		0	10.3	57	18		0	0	0	1	0	1
177865	002-14441	157330	70	1	38.9	0	1					1	1	0	0	0	0	0	0	65.3740458015267176	135.74074074074073	62.77777777777778	89.29629629629629	20.5816326530612245	94.4905660377358491	36.75	0.4816096143632255	72.96296296296296	1	0	0	0	0	0		1.5		28	0	11.6	157	5.6	166	0	0	1	0	0	1
177873	002-24334	157337	54	1	132.8	0	1					0	0	0	0	0	0	0	0	87.2752613240418118	102.95719844357977	60.24124513618677	73.73540856031128		98.710801393728223	36.8867980884109916	0.8476848888994234	42.715953307393	1	1	1	0	0	1	21.5	3.52	7.17	8	0	8.9	129	7.1	247	1	1	1	1	0	1
177874	002-24334	157337	54	1	124.0166666666666667	0	1					0	0	0	0	0	0	0	0	66.3298245614035088	103.89788732394366	61.74295774647887	75.89122807017544	17.1158798283261803	99.3473684210526316	36.1574074074074074	0.6384136027193071	42.15492957746479	0	1	1	0	0	1		2.86	1.4	21	0	9	50	4.5	101	0	0	1	1	0	1
177878	002-50968	157340	59	0	55.3333333333333333	0	1					0	0	0	0	0	0	0	0	93.8055555555555556	145.125	65.5	94.125	38.2035398230088496	93.6829268292682927	36.7595238095238095	0.6463776437936645	79.625	1	0	0	1	0	0		0.6		32	0	11	338	7.2	92	0	0	0	0	0	1
177879	002-50968	157340	59	0	34.3833333333333333	0	1					0	0	0	0	0	0	0	0	91.8461538461538462	121.07317073170732	59.73170731707317	83.5609756097561	31.965034965034965	95.3006993006993007	36.9366666666666667	0.7586003843054607	61.34146341463415	1	0	0	1	0	0		2.4		25	0	11.5	347	13.6	229	0	0	1	0	0	1
177883	002-13927	157343	79	1	191.7166666666666667	0	1					1	1	0	0	0	0	0	0	62.2125435540069686	107.04878048780488	55.5191637630662	76.57839721254355	14.5993031358885017	98.520979020979021	36.7027777777777778	0.5811606939426489	51.52961672473867	0	1	1	0	0	1	1.9	2.58	7.41	23	0.03	11.9	213	13.8	120	0	0	1	0	0	1
177923	002-2933	157377	66	1	76.0166666666666667	0	1					0	0	0	0	0	0	0	0	52.2097378277153558	149.95131086142322	58.8876404494382	87.23595505617978	21.1019417475728155	96.7673469387755102	36.5124521072796935	0.348177935409746	91.06367041198502	0	0	1	0	1	1	1.9	1.56	2.3	27	0	10.2	78	9.3	267	0	0	1	1	0	1
177949	002-12929	157400	59	1	35.6333333333333333	0	1					0	0	0	0	0	0	0	0	81.587360594795539	112.31981981981981	49.108108108108105	69.45495495495496	18.8052434456928839	97.5740740740740741	37.1215762273901809	0.7263843614214803	63.21171171171171	1	1	1	1	0	0	2	1.82	2.4	23	23.16	10.1	290	21.3	330	0	0	1	1	1	1
177950	002-12929	157400	59	1	99.3666666666666667	0	1					1	1	0	0	0	0	0	0	84.7118055555555556	141.96875	60.15972222222222	95.94444444444444	10.4722222222222222	98.034965034965035	36.8692708333333333	0.5966933255068848	81.80902777777777	1	0	0	0	0	1		1.6	7.4	26	0	9	235	15	132	0	0	1	0	0	1
177985	002-32617	157429	32	1	24.4833333333333333	0	0					1	1	0	0	0	0	0	0	70.8628158844765343	103.56818181818181	58.95454545454545	71.9090909090909		99.9261744966442953	36.3873931623931624	0.6842141538110528	44.61363636363636	1	1	1	0	0	1		1	7.37	26	0	11	192	6.7	109	0	0	0	0	0	1
178018	002-65108	157455	58	1	50.75	0	1					0	1	0	0	1	0	0	1	75.9513888888888889	137.94444444444446	57.37152777777778	81.38194444444444	18.9201388888888889	98.0277777777777778	37.5377777777777778	0.5505940394683849	80.57291666666669	0	0	1	0	0	0			7.33		0	10.3	102	13.6		0	0	0	1	0	1
178034	002-9176	157467	59	0	34.4833333333333333	0	1					1	1	0	0	0	0	0	0	86.4666666666666667	107.87368421052632	60.77894736842105	85.74385964912281	26.0077220077220077	96.4947368421052632	37.3111111111111111	0.8015547749154306	47.09473684210527	1	1	0	1	0	0	1.3	1.67	7.37	27	0	11.2	221	12.1	332	0	0	1	0	0	1
178035	002-9176	157467	59	0	146.2833333333333333	0	1					0	1	0	0	0	0	0	0	94.9432314410480349	100.4061135371179	47.737991266375545	72.64192139737992	25.3394495412844037	99.0745614035087719	37.6777777777777778	0.9455921367372679	52.66812227074236	0	1	1	0	1	0		1.89	4.5	25	0	7.8	92	14.5	108	0	0	1	1	0	1
178048	002-22155	157475	90	0	165.4166666666666667	0	1					0	0	0	0	0	0	0	0	84.3368421052631579	100.60350877192982	48.76491228070176	69.22456140350877	15.9614035087719298	98.4105263157894737	37.1065656565656566	0.8383091517857143	51.83859649122807	1	1	1	0	0	0			7.15	22	0	8.9	94	19.9		0	0	0	1	0	1
178072	002-65891	157494	90	0	195.15	0	1					0	0	0	0	0	0	1	1	100.9894736842105263	103.96103896103897	58.532467532467535	75.55844155844156	32.8825622775800712	96.9508771929824561	36.6055555555555556	0.9714165488674841	45.42857142857143	1	1	1	0	0	0	1.6	0.7	2.8	22	0.02	8.4	178	10.3	126	0	0	0	1	0	1
178125	002-57460	157534	55	0	71.7333333333333333	0	0					0	1	0	1	0	0	0	1	89.0208333333333333	120.92708333333333	57.09722222222222	77.83333333333333	12.5669014084507042	99.9861111111111111	36.7173913043478261	0.7361529847532087	63.82986111111111	1	1	1	0	0	1			7.38		0	6.9	102	10.9		0	0	0	0	0	1
178251	002-47279	157627	54	0	36	0	1					1	1	0	0	0	0	0	0	78.4119718309859155	146.0909090909091	77.31818181818181	104.5909090909091	21.5454545454545455	93.9326241134751773	36.7444444444444444	0.5367340946738302	68.77272727272728	0	0	0	1	0	0		0.82		30	0	13	154	9.8	206	0	0	0	0	0	0
178264	002-21996	157634	89	1	78.3	0	1					0	0	0	0	0	0	0	0	67.6445993031358885	147.97909407665506	52.362369337979096	81.91289198606272		98.993006993006993	36.5819444444444444	0.45712267482929125	95.61672473867597	1	0	0	0	0	1		1.84	2	21	0	10.1	177	11.6	375	0	0	1	1	0	1
178324	002-75292	157671	59	1	45.7333333333333333	0	1					1	1	1	0	0	0	0	1	77.3661971830985915	145.85714285714286	79	103	19.6890243902439024	98.5970695970695971	36.7477777777777778	0.5304244664854948	66.85714285714286	0	0	0	1	0	0		14.7		24	0.32	9.9	74	3.7	81	0	0	1	0	1	1
178371	002-4816	157705	76	0	53.1666666666666667	0	1					0	0	0	0	0	0	0	0	69.4202334630350195	130.56170212765957	47.06382978723404	72.51489361702127	17.363265306122449	96.8054474708171206	37.0820987654320988	0.5317044150907121	83.49787234042553	0	0	1	0	0	0		1.23	7.38	24	0	7.4	121	43220	166	0	0	1	0	0	1
178373	002-33537	157707	64	1	33	0	1					0	0	0	0	0	0	0	0	81.3488372093023256	151.47619047619048	85.57142857142857	111.80952380952381	54.2247191011235955	97.8947368421052632	36.8592592592592593	0.5370404216898299	65.90476190476191	1	0	0	0	0	0		0.64		28	0	9.7	524	9.8	83	0	0	0	0	0	1
178405	002-54278	157733	74	1	75.9	0	1					1	1	1	0	0	0	0	1	65.4313725490196078	151.97014925373134	82.31343283582089	109.77611940298507	15.1328125	95.9609375	36.7018518518518519	0.43055411125361565	69.65671641791045	0	0	0	0	0	0		1.08		31	3.7	15.2	169	9.7	309	0	0	0	0	1	0
178430	002-18729	157754	87	0	52.2666666666666667	0	1					0	0	0	0	0	0	0	0	64.0839160839160839	116.76470588235294	68.20588235294117	86.88235294117646	13.8286713286713287	94.7991266375545852	36.2675925925925926	0.5488295080234626	48.55882352941177	0	0	0	0	0	1		3.15		24	0	14.8	161	6	102	0	0	1	0	0	0
178491	002-65737	157795	64	1	41.6166666666666667	0	1					0	0	0	0	0	0	0	0	71.2253521126760563	154.4536082474227	70.52577319587628	100.56701030927834	41.0915492957746479	99.0530035335689046	36.519047619047619	0.46114398310836857	83.92783505154641	0	0	0	0	0	1	1.7	1.35		20	0.14	7	159	10.3	237	0	0	1	0	1	1
178492	002-60382	157796	81	1	72.3333333333333333	0	1					0	0	0	0	0	0	0	0	79.1433566433566434	143.04545454545453	45.14335664335665	72.18881118881119	17.5017543859649123	99.6181102362204724	37.407037037037037	0.5532741805382416	97.90209790209789	1	1	1	0	0	0		1.69	4.6	19	0.12	7.7	144	9.1	125	0	0	1	1	1	1
178522	002-54868	157819	69	1	69.85	0	1					0	1	0	0	0	0	0	0	110.6388888888888889	125.79861111111111	70.98611111111111	92.06597222222223	12.5141843971631206	98.5833333333333333	36.2930555555555556	0.8794921335909467	54.8125	1	0	0	0	0	1		1.89	7.35	25	0	7.7	155	8.8	125	0	0	1	0	0	1
178684	002-72453	157942	48	0	94.35	0	1					0	1	0	1	0	0	0	1	87.8155737704918033	98.70781893004116	59.81069958847737	79.92622950819673	24.0301724137931034	97.055793991416309	36.8648148148148148	0.8896516478874973	38.89711934156379	1	1	0	0	0	0		1.35	7.37	27	0	9.6	126	13.1	184	0	0	1	0	0	1
178915	002-43117	158117	49	1	65.4333333333333333	0	1					0	1	0	0	0	0	0	0	105.7649122807017544	114.77894736842106	67.15438596491228	83.49824561403508	18.1483870967741935	95.5543859649122807	37.3694444444444444	0.9214661286378086	47.62456140350878	1	1	0	0	0	0			2.8		0	10.3	136	15		0	0	0	1	0	1
178954	002-52526	158147	68	1	43.3833333333333333	0	1					0	0	0	0	0	0	0	0	81.1672597864768683	107.71428571428571	57.22857142857143	73.8	17.8740157480314961	98.3665480427046263	35.7199415204678363	0.7535421996092017	50.48571428571428	1	1	1	1	0	1	3	2.63		17	0.02	8.3	49	27.6	168	1	0	1	0	0	1
178962	002-73220	158155	78	1	70.2833333333333333	0	1					0	0	0	0	0	0	1	1	77.951219512195122	140.57142857142858	81.82142857142857	102.92857142857143	24.4248927038626609	96.006993006993007	36.5175925925925926	0.5545310331152091	58.750000000000014	0	0	0	1	0	1		1.12	7.26	39	0.2	11.7	173	59.9	86	0	0	0	1	1	1
178995	002-54116	158177	38	0	141.2333333333333333	0	1					1	1	0	1	0	0	1	2	94.4867924528301887	75.63333333333334	55.9	62.583333333333336		99.030188679245283	36.7402777777777778	1.249274470508993	19.73333333333334	1	1	1	1	0	0		2.12		27	0	11.2	42	12.4	112	0	0	1	0	0	1
179013	002-61942	158190	63	1	36.7833333333333333	0	1					0	0	0	0	0	0	0	0	70.7038327526132404	135.3913043478261	73.3913043478261	98	15.8850174216027875	94.9535714285714286	37.4844444444444444	0.522218417890207	62	0	0	0	1	1	0		0.82		29	0	13.1	210	9.4	105	0	0	0	0	0	0
179023	002-62026	158198	68	1	28.6	0	0					0	0	0	0	0	0	0	0	62.0174825174825175	137.2929292929293	61.43434343434343	86.52020202020202	21.2490974729241877	97.2822299651567944	36.5753968253968254	0.45171650744782	75.85858585858587	0	0	0	0	0	0		1.03		23	0	13.3	127	11.2	165	0	0	0	0	0	0
179027	002-4637	158201	68	0	50.9833333333333333	0	1					1	1	0	0	0	0	0	0	65.7526132404181185	104.896	45.864	65.24	25.0722021660649819	97.0075187969924812	35.7378968253968254	0.6268362305561519	59.032000000000004	1	1	1	1	0	1	1.2	2.07	7.26	37	0.03	9.3	185	10.2	290	0	0	1	1	0	1
179028	002-11015	158202	87	1	68.8833333333333333	0	1					0	0	0	0	0	0	0	0	77.4166666666666667	126.96428571428571	74.57142857142857	94.64285714285714		97.8492647058823529	36.4902777777777778	0.6097515236755744	52.39285714285714	1	0	0	0	0	0		0.95		31	0	10.3	162	13.6	125	0	0	0	0	0	1
179040	002-27103	158210	74	1	24.4666666666666667	0	0					1	1	0	0	0	0	0	0	76.1048951048951049	111.33333333333333	65.03333333333333	83.63333333333334	17.1293706293706294	97.3192982456140351	35.6888888888888889	0.6835769021397764	46.3	0	1	1	0	0	1		1.88		25	0	14	252	5.1	198	0	0	1	0	0	0
179045	002-69216	158214	50	0	287.2666666666666667	0	1					0	1	0	0	1	0	0	1	81.9547038327526132	133.10104529616726	61.048780487804876	80.02439024390245	21.8501742160278746	96.1901408450704225	37.521256038647343	0.6157329842931937	72.05226480836238	0	0	1	0	1	0		1.19	7.35	23	0	12	157	33.6	177	0	0	0	0	0	0
179066	002-46970	158230	90	0	36.6333333333333333	0	0					0	0	0	0	0	0	0	0	99.28125	103	55.39393939393939	72.51515151515152	36.1111111111111111	94.0771929824561404	36.3509259259259259	0.9638956310679612	47.60606060606061	1	1	1	1	0	1		1.82		23	0	9.9	364	12	174	0	0	1	0	0	1
179106	002-38982	158263	71	0	427.3833333333333333	0	0					0	0	0	0	0	0	1	1	83.8775510204081633	106.5	39.5	64.25	22.5142857142857143	98.6897959183673469	37.2844444444444444	0.7875826386892785	67	1	1	1	1	0	0	1.6	2.5	2.7	24	0.04	8.9	254	25.4	184	0	0	1	1	0	1
179134	002-30913	158286	80	1	24.9833333333333333	0	0					1	1	0	0	0	0	0	0	66.2160278745644599	139.08333333333334	76	100.33333333333333	24.3797909407665505	93.6164383561643836	36.6314814814814815	0.47608887627008595	63.08333333333334	0	0	0	1	0	0		1.34		32	0	14.9	74	5.4	215	0	0	1	0	0	0
179161	002-50876	158308	62	0	57.75	0	1					0	0	0	0	0	0	0	0	77.1849056603773585	116.71111111111111	54.733333333333334	73.83703703703704	25.0357142857142857	96.7464285714285714	36.6473251028806584	0.6613329692911236	61.977777777777774	0	1	1	1	0	1		4.27	3.6	19	0	8.5	145	14.5	222	0	0	1	1	0	1
179177	002-50426	158321	70	1	92.9666666666666667	0	1					0	1	0	0	0	0	0	0	64.958041958041958	131.75874125874125	65.62237762237763	84.56293706293707	12.3064516129032258	95.8943661971830986	37.0641975308641975	0.49300745694344933	66.13636363636363	0	0	1	0	0	0			7.33		0	11.9	149	20.7		0	0	0	1	0	1
179277	002-62830	158399	57	1	238.2833333333333333	0	0					0	1	0	0	0	0	0	0	82.5123674911660777	123.18727915194346	56.957597173144876	75.37455830388693	21.2614840989399293	95.3780918727915194	37.5991452991452991	0.6698124031897195	66.22968197879858	0	0	1	0	1	0			7.27		0	10.7	217	12.1	183	0	0	0	1	0	1
179300	002-71637	158418	64	1	115.6166666666666667	0	1					0	1	0	0	0	0	0	0	82.1881533101045296	133.1993006993007	73.61888111888112	89.4895104895105	21.3215686274509804	96.2258064516129032	36.8462962962962963	0.6170314174219687	59.58041958041957	1	0	0	0	0	0			7.27		0	10	146	9.3		0	0	0	1	0	1
179367	002-44867	158469	87	0	28.2166666666666667	0	1					0	0	0	0	0	0	0	0	80.2752613240418118	132.0909090909091	69.27272727272727	91.64444444444445		97.5955056179775281	36.8027777777777778	0.6077273740980453	62.81818181818183	1	0	0	1	0	0		0.77		27	0.03	7.4	144	10.2	93	0	0	0	0	0	1
179372	002-68556	158473	61	1	169.6666666666666667	0	1					1	1	0	0	0	0	0	0	153.2473867595818815	119.81538461538462	73.53846153846153	89.36923076923077	36.7314487632508834	94.5454545454545455	37.6468253968253968	1.2790292937047794	46.27692307692308	1	1	0	1	1	0	1.2	1.2	1.5	26	0.07	12.2		18.8	223	0	0	0	1	0	0
179414	002-29098	158503	73	0	47.5333333333333333	0	0					0	1	0	0	0	0	0	0	85.5470383275261324	111.33101045296168	57.42508710801394	76.10452961672473	21.1345291479820628	97.0766550522648084	36.7425925925925926	0.7684026039058588	53.90592334494774	0	1	1	0	0	1		1.21	7.32	23	0	8	176	14.2	128	0	0	1	1	0	1
179493	002-63357	158560	88	1	39.55	0	1					0	0	0	0	0	0	0	0	70.8375451263537906	153.0379746835443	77.10126582278481	106.48101265822785	21.9530685920577617	92.7553191489361702	36.7151234567901235	0.46287560504399916	75.93670886075948	0	0	0	0	0	0		0.95		29	0	13.1	151	8.9	104	0	0	0	0	0	0
179494	002-76684	158561	86	1	47.7	0	0					0	0	0	0	0	0	0	0	77.2020905923344948	136.53658536585365	48.48780487804878	72.6829268292683	18.6739130434782609	97.0383275261324042	36.6690476190476191	0.5654315316694738	88.04878048780488	0	1	1	0	0	0		1.36	2.5	22	0	9.9	349	9.7	314	0	0	1	1	0	1
179510	002-71824	158574	46	0	45.0166666666666667	0	1					1	1	1	0	0	0	0	1	81.9744525547445255	123.58333333333333	64.95833333333333	83.875	19.00390625	99.684	36.9211111111111111	0.6633131696944938	58.625	0	1	1	1	0	0					49.4					0	0	0	0	1	0
179645	002-27339	158678	51	1	57.2166666666666667	0	1					0	1	0	0	0	0	0	0	89.7657992565055762	121.49152542372882	75.84745762711864	90.52542372881356	20.667910447761194	99.8396946564885496	36.0027777777777778	0.7388646981213489	45.64406779661017	1	1	0	1	0	1		0.93		25	0.03	6.2	73	6	154	0	0	0	0	0	1
179651	002-74856	158684	50	0	87.45	0	0					0	0	0	0	0	0	0	0	88.4111498257839721	146.6	69.72	98.46	20.2020905923344948	93.6643356643356643	36.9888888888888889	0.6030774203668756	76.88	1	1	1	1	1	0		0.91		26	0	10.6	303	7.6	230	0	0	0	0	0	1
179704	002-42120	158731	78	1	40.3	0	0					0	1	0	0	0	0	0	0	78.4111498257839721	118.33449477351917	55.01393728222997	75.50522648083624	18.0809859154929577	96.9930313588850174	37.2142857142857143	0.6626229315116895	63.3205574912892	0	1	1	0	0	0			7.35		0	8.4	178	14.1		0	0	0	0	0	1
179707	002-74181	158734	55	1	239.6	0	1					0	1	0	0	0	0	0	0	79.1045296167247387	94.71080139372822	61.89895470383275	70.97560975609755	21.0871080139372822	99.493006993006993	38.0993827160493827	0.8352218379810168	32.81184668989547	0	1	1	0	1	0			7.24		0	8.2	92	10.6		0	0	0	1	0	1
179708	002-74181	158734	55	1	25.1166666666666667	0	0					0	1	0	0	0	0	0	0	82.4479166666666667	132.125	81.375	97.625	20.0972222222222222	95.6074074074074074	37.5577777777777778	0.6240145064648376	50.75	0	0	0	1	1	0		1.61		25	0	9	308	16.1	134	0	0	1	0	0	1
179722	002-64873	158747	68	1	42.4833333333333333	0	0					0	0	0	0	0	0	0	0	108.2756183745583039	129.41666666666666	69.625	92.20833333333333	27.3992932862190813	94.0035335689045936	37.2018518518518519	0.8366435418510623	59.79166666666666	1	0	0	1	0	0		1.2		23	0	10.2	266	12.8	169	0	0	0	0	0	1
179723	002-64873	158747	68	1	53.5166666666666667	0	1					0	0	0	0	0	0	0	0	87.9198606271777003	101.90592334494774	49.56794425087108	67.54355400696865	15.6794425087108014	95.9407665505226481	36.3125	0.8627551543748077	52.33797909407666	1	1	1	1	0	1		2		21	0	11.8	252	12	149	0	0	1	0	0	1
179812	002-60424	158822	68	1	27.85	0	1					0	1	0	0	0	0	0	0	84.7986111111111111	103.28787878787878	47.57954545454545	65.5909090909091	18.7964912280701754	96.2736842105263158	36.9055555555555556	0.820992860984793	55.70833333333333	0	1	1	1	0	0			7.27		0	9.7	123	18.3		0	0	0	1	0	1
179813	002-60424	158822	68	1	150.15	0	1					0	1	0	0	0	0	0	0	101.2195121951219512	102.03083700440529	44.118942731277535	61.74008810572687	21.7586206896551724	97.1742160278745645	36.6	0.9920482392078357	57.91189427312775	1	1	1	1	0	0		2.29	7.22	27	0	8.4	117	11.4	127	0	0	1	1	0	1
179851	002-33283	158852	48	1	53.2	0	1					0	0	0	0	0	0	0	0	110.3957597173144876	126.81978798586573	67.96819787985866	85.13427561837456	20.4240282685512367	97.5441696113074205	37.2266666666666667	0.8704931735859571	58.851590106007066	1	1	1	0	0	0		0.83	3.4	26	0	11.2	197	14.2	148	0	0	0	1	0	1
179854	002-55425	158855	59	0	27.1	0	1					1	1	0	0	0	0	0	0	112.59375	142.3695652173913	76.82608695652173	98.82608695652173		98.4479166666666667	37.9626984126984127	0.7908554741181859	65.54347826086958	1	0	0	1	1	0	0.8	0.79	1.6	29	0.02	9.8	94	8.5	154	0	0	0	1	0	1
179888	002-34752	158879	61	1	29.85	0	1					0	0	0	0	0	0	0	0	109.8531468531468531	149.40740740740742	82.37037037037037	106.11111111111111	19.184331797235023	95.1847389558232932	37.6185185185185185	0.7352590394236402	67.03703703703705	1	0	0	1	1	0		1.58		27	0	10.9	167	6.9	99	0	0	1	0	0	1
179929	002-76349	158912	77	1	33.3166666666666667	0	1					0	0	0	0	0	0	0	0	81.135036496350365	157.71153846153845	69.38461538461539	99.6923076923077	25.2705882352941176	95.8208955223880597	37.0092592592592593	0.5144521275222801	88.32692307692307	1	0	0	0	0	0					0					0	0	0	0	0	0
179946	002-28275	158926	74	0	55.5333333333333333	0	1					0	1	0	0	0	0	0	0	68.7630662020905923	141.41176470588235	60.5514705882353	90.53676470588235	16.313588850174216	99.7348484848484848	36.4829365079365079	0.48626128345904335	80.86029411764704	0	1	1	1	0	1		1.12		23	0	7.1	204	7.5	98	0	0	0	0	0	1
180014	002-26921	158984	87	1	43.3333333333333333	0	0					0	0	0	0	0	0	0	0	68.646643109540636	140.07843137254903	53.92156862745098	83.05660377358491		98.9553903345724907	36.8420634920634921	0.49005862242253245	86.15686274509805	0	0	1	1	0	0		1.1		23	0	8.1	144	13.9	124	0	0	0	0	0	1
180020	002-39747	158988	77	0	46.5333333333333333	0	1					0	1	0	0	0	0	0	0	78.1289198606271777	145.33797909407664	43.57839721254356	71.1637630662021	21.445993031358885	95.656	36.0527777777777778	0.5375671269658612	101.75958188153308	0	0	1	0	0	1		0.78	7.45	19	0	9.1	211	10.8	129	0	0	0	0	0	1
180038	002-3945	159004	55	0	67.6833333333333333	0	0					0	0	0	0	0	0	0	0	91.3784722222222222	115.39236111111111	60.201388888888886	83.82986111111111	21.3472222222222222	97.1458333333333333	37.0366666666666667	0.791893599735203	55.19097222222223	0	1	0	0	0	0				23	0	9.1	194	6.4		0	0	0	0	0	1
180081	002-47359	159035	62	0	47.25	0	1					1	1	0	0	0	0	0	0	103.5017421602787456	135.6315789473684	77.63157894736842	100.36842105263158	28.2961672473867596	95.21875	36.9166666666666667	0.7631094687797036	57.999999999999986	1	0	0	0	0	0		0.77		23	0	13.4	182	11.4	262	0	0	0	0	0	0
180105	002-22424	159057	71	1	72.55	0	1					0	0	0	1	0	0	1	2	104.4545454545454545	108.92	70.32	84.08	29.3843416370106762	93.8986013986013986	36.8291666666666667	0.9590024371515374	38.60000000000001	1	0	0	1	0	0	2.6	2.07		31	0.13	17.6	78	29.7	137	1	0	1	0	1	0
180166	002-53978	159108	68	1	186.4	0	0					1	1	0	0	0	0	0	0	72.1565836298932384	108.98684210526316	66.28947368421052	80.11842105263158	27.8861209964412811	97.0277777777777778	36.7675925925925926	0.6620669269433642	42.697368421052644	1	1	1	0	1	1	1.4	1.11	7.38	28	0	12.1	135	16.4	134	0	0	0	0	0	0
180170	002-5909	159111	81	0	53.25	0	1					0	1	0	0	0	0	0	0	75.9233449477351916	102.84528301886793	41.369811320754714	62.449056603773585	22.1742160278745645	96.0104895104895105	37.5544061302681992	0.7382287521519713	61.47547169811322	1	1	1	1	1	0		0.97	7.39	24	0	8.7	270	15.5	194	0	0	0	0	0	1
180238	002-4186	159160	58	1	40.0333333333333333	0	1					0	1	0	0	0	0	0	0	67.975609756097561	119.01107011070111	71.79704797047971	87.14022140221402	13.3170731707317073	95.9616724738675958	36.7031746031746032	0.5711704776107663	47.2140221402214	0	0	0	0	0	0	0.8	1.54		26	0	12.6	122	6.5	130	0	0	1	0	0	0
180255	002-34697	159173	43	0	35.4833333333333333	0	1					0	1	0	0	0	0	0	0	84.875	96.20486111111111	57.69097222222222	72.81944444444444	14.4270833333333333	98.2291666666666667	36.8486111111111111	0.8822319269498682	38.51388888888889	0	1	1	0	0	0			7.26		0	7.3	94	4.7		0	0	0	1	0	1
180265	002-26240	159182	76	1	75.9166666666666667	0	1					0	1	0	0	1	0	0	1	73.4982578397212544	133.93031358885017	56.965156794425084	86.10801393728222	24.0869565217391304	99.3745583038869258	36.5820987654320988	0.5487798532702013	76.96515679442508	0	0	0	0	0	0		2.77	7.31	22	0	8	105	12.8	122	0	0	1	1	0	1
180286	002-14071	159198	62	1	43.95	0	1					1	1	0	0	0	0	0	0	67.3519163763066202	130.79310344827587	86.65517241379311	101.10344827586206	18.9929577464788732	97.2456140350877193	36.7064814814814815	0.5149500592968341	44.13793103448276	0	0	0	1	0	0		1.08		29	175.96	13.9	237	12.9	143	0	0	0	0	1	0
180309	002-32205	159214	59	0	75.5	0	1					0	1	0	0	0	0	0	0	70.6805555555555556	99.05555555555556	48.604166666666664	61.84722222222222		98.1927272727272727	37.1238095238095238	0.7135445877734156	50.45138888888889	0	1	1	0	0	0			7.35		0	8.6	117	20.5		0	0	0	0	0	1
180337	002-18238	159236	61	0	72.6333333333333333	0	1					1	1	0	0	0	0	0	0	90.7087719298245614	160.7578947368421	47.43157894736842	83.50526315789473	19.3461538461538462	98.0315789473684211	36.7577777777777778	0.5642570281124498	113.32631578947368	0	0	1	0	0	0		0.61		28	0	11.2	140	12	144	0	0	0	0	0	1
180351	002-18543	159248	47	0	42.2	0	1					0	0	0	0	0	0	0	0	97.6583629893238434	128.15073529411765	66.61397058823529	87.41176470588235		94.8754448398576512	37.0481481481481482	0.7620585458615511	61.53676470588236	1	0	0	0	0	0	2.5	1	7.27	26	1.63	12.7	301	14	158	1	0	0	1	1	0
180381	002-47907	159270	58	0	71.25	0	1					0	0	0	0	0	0	0	0	75.3333333333333333	155.27777777777777	68.64444444444445	105.41111111111111		99.1284722222222222	36.4765432098765432	0.4851520572450805	86.63333333333333	0	0	0	0	0	1	0.6	4.37	7.41	31	0	8.2	290	5.8	226	0	0	1	0	0	1
180413	002-45020	159294	85	0	41.35	0	1					0	0	0	0	0	0	0	0	78.4529616724738676	121.125	44.625	76.75	19.0278745644599303	94.9222614840989399	36.3733333333333333	0.6477024699481846	76.5	1	1	1	1	0	0	1.8	1.26	3.4	26	0	8.7	298	11.9	148	0	0	1	1	0	1
180414	002-45020	159294	85	0	129.9166666666666667	0	0					0	0	0	0	0	0	0	0	80.0277777777777778	92.9047619047619	49.523809523809526	67.61904761904762		96.0909090909090909	36.9013888888888889	0.8613958653681872	43.38095238095237	0	1	1	1	0	1		1.1	3	26	0	8.7	289	16.1	140	0	0	0	1	0	1
180415	002-45020	159294	85	0	46.8833333333333333	0	1					0	0	0	0	0	0	0	0	87.6794425087108014	137.8709677419355	64.51612903225806	91.83870967741936	50.1886120996441281	96.1529411764705882	36.1314814814814815	0.6359529054211593	73.35483870967742	1	0	0	1	0	1	1.7	1.48		28	0	9.3	368	10.5	144	0	0	1	0	0	1
180416	002-45020	159294	85	0	51.4333333333333333	0	0					0	0	0	0	0	0	0	0	84.1082802547770701	130.15384615384616	60.92307692307692	87.3076923076923	18.1592356687898089	96.9235668789808917	36.6444444444444445	0.6462220114137718	69.23076923076924	0	0	0	1	0	0					0					0	0	0	0	0	0
180431	002-35931	159306	77	1	48.0166666666666667	0	0					0	0	0	0	0	0	0	0	94.8571428571428571	102.70476190476191	56.576190476190476	74.07619047619048	65.8	95.417989417989418	36.3422222222222222	0.9235905044510385	46.12857142857143	1	1	1	1	0	0		0.86		25	0	13.4	202	8.6	110	0	0	0	0	0	0
180442	002-50442	159315	60	1	48.25	0	1					1	1	0	0	0	0	0	0	91.5261324041811847	130.92708333333334	60.104166666666664	86.4375	22.10801393728223	97.6892857142857143	37.1184027777777778	0.6990618753123871	70.82291666666669	1	1	1	1	1	0		10.66	7.21	12	0	6.6	277	5.9	165	0	0	1	1	0	1
180463	002-66928	159328	84	0	29.2833333333333333	0	1					1	1	0	0	0	0	0	0	59.8850174216027875	116.11510791366906	38.51798561151079	59.330935251798564	21.4808362369337979	98.1418439716312057	36.5305555555555556	0.515738378042304	77.59712230215828	0	1	1	1	0	0		2.41		21	0	8.5			153	0	0	1	0	0	1
180469	002-55966	159333	48	0	47.4666666666666667	0	1					0	0	0	0	0	0	0	0	86.2695035460992908	140.14285714285714	79.19047619047619	103.0952380952381		98.1573426573426573	37.0714285714285714	0.6155825941108002	60.95238095238095	1	0	0	1	0	0		0.87	7.25		0	9.7	305	11.4		0	0	0	1	0	1
180477	002-73086	159340	47	1	264.75	0	1					0	0	0	0	0	0	0	0	76.9894366197183099	122.35483870967742	76.83870967741936	94.41935483870968	24.1484098939929329	93.3838028169014085	37	0.6292308292146763	45.516129032258064	0	1	1	1	0	0	1.5	1.13	7.27		0	11.8	236	10.6		0	0	0	1	0	1
180495	002-25614	159356	66	1	63.9833333333333333	0	1					1	1	0	0	0	0	0	0	76.1215277777777778	126.37037037037037	79.81481481481481	98.03703703703704	19.8090277777777778	94.1941747572815534	36.8027777777777778	0.602368478898007	46.55555555555556	1	0	0	0	0	0		1.58		23	16.17	13.9	234	11	110	0	0	1	0	1	0
180524	002-35313	159375	90	0	72.75	0	1					0	0	0	0	0	0	0	0	73.2222222222222222	135.77777777777777	67.74074074074075	93.92592592592592	25.9722222222222222	97.1219512195121951	36.3944444444444445	0.5392798690671032	68.03703703703702	1	0	0	1	0	1		0.55	3.9	29	0	13.5	171	9.4	153	0	0	0	1	0	0
180541	002-44206	159387	47	1	83.7	0	0					1	1	0	0	0	0	0	0	102.5928571428571429	135.06666666666666	76.51666666666667	99.38333333333334	21.8260869565217391	95.1215277777777778	37.5787037037037037	0.7595719926667607	58.55	1	0	0	0	0	0	0.8	0.87	7.38	31	0	10.6	185	12.4	127	0	0	0	0	0	1
180555	002-62026	159397	68	1	72.0333333333333333	0	0					0	1	0	0	0	0	0	0	81.2898550724637681	105.59057971014492	57.7463768115942	72.83333333333333	17.8351648351648352	95.177536231884058	37.0657407407407407	0.7698589712795526	47.84420289855072	0	1	1	1	0	0			7.25		0	9.5	89	13.4		0	0	0	1	0	1
[truncated: 49,542 more rows]
[truncated: 12 more columns]
